# Supplementary material for: EnCOUNTer: a parsing tool to uncover the mature N-terminus of organelle-targeted proteins in complex samples
Source: BMC Bioinformatics. 2017 Mar 20;18:182. doi: 10.1186/s12859-017-1595-y (PMC5359831; doi:10.1186/s12859-017-1595-y)
Supplement: Additional file 1: Table S1. — List of the manually validated dataset (Fraction 5 and fraction 6) and curated subcellular localization. (XLSX 11079 kb) [file 12859_2017_1595_MOESM1_ESM.xlsx]

## Sheet: Reference database Fraction 5
Supplementary Table 2: manually checked dataset for the EnCOUNTer training based on Fraction 5 sample.					Mascot Distiller results			EnCOUNTer results
TAIR AC	Start Position	N-terminus Peptide Sequence	True / False	Protein Localisation	NTA yield	NTA (min)	NTA (Max)	NTA yield	NTA (min)	NTA (Max)
AT1G01930.1	2	ATTGAAATTEIGNPEYKQPR	TRUE	N.D.	N.D.			N.D.
AT1G02090.1	1	MDIEQKQAEIIDQLVKR	TRUE	N.D.	0.667379	0.66253	0.672192	0.6708
AT1G02680.1	2	SNTPAAAASSSSKSKAAGTSQPQEKR	TRUE	N.D.	0.958947			N.D.
AT1G03600.1	69	AEDEEYIKDTSAVISKVR	TRUE	Thylakoid	0.00362976	0.00148897	0.00882131	0.002514	0.001169	0.005395
AT1G03600.1	118	KEKALLGKASFR	FALSE	Thylakoid	0.00362976	0.00148897	0.00882131	N.D.
AT1G03600.1	159	ILEEMETAEKALTR	FALSE	Thylakoid	0.00362976	0.00148897	0.00882131	N.D.
AT1G03630.1	67	AQTVTATPPANEASPEQKKTER	TRUE	Plastid	0.0139392	0.00168407	0.105915	0.02181
AT1G03630.1	68	QTVTATPPANEASPEQKKTER	TRUE	Plastid	0.0139392	0.00168407	0.105915	0.008443	0.004964	0.01432
AT1G03630.1	69	TVTATPPANEASPEQKKTER	TRUE	Plastid	0.0139392	0.00168407	0.105915	0.3425
AT1G04260.1	2	ANQVITGIKETAQSITGAAR	TRUE	Golgi	0.96768	0.952472	0.978133	N.D.
AT1G04270.1	2	ADVEPEVAAAGVPKKR	TRUE	Cytosol	0.999861	0.996549	0.999994	0.9994	0.9915	1
AT1G04750.1	156	GEKIELLVDKTENLR	FALSE	Membrane	0.017135			N.D.
AT1G04820.1	65	AVFVDLEPTVIDEVR	FALSE	Membrane	0.000518135			N.D.
AT1G05010.1	1	MESFPIINLEKLNGEER	TRUE	N.D.	0.9969	0.996788	0.997007	0.9969	0.9968	0.997
AT1G05520.1	2	SEMASMDPEGIDGVR	TRUE	N.D.	0.995443			N.D.
AT1G05850.1	27	EDKTIKVKKVR	TRUE	Signal peptide	0.00969932	0.00784931	0.0119801	0.008351
AT1G06430.1	129	VQLPGLSQELLQKLR	FALSE	Thylakoid	0.000458505	1.49809e-07	0.584128	N.D.
AT1G06430.1	384	QVSVDVPDVKGR	FALSE	Thylakoid	0.000458505	1.49809e-07	0.584128	N.D.
AT1G06430.1	444	GKTAISSKEIDDSIDR	FALSE	Thylakoid	0.000458505	1.49809e-07	0.584128	N.D.
AT1G06550.1	2	AQEGQNIDEPVVIGEEKGSVR	TRUE	N.D.	0.999063	0.961334	0.999978	0.9991	0.9868	0.9999
AT1G06650.1	1	MEMMKIDPLFDR	TRUE	N.D.	0.997364			N.D.
AT1G06680.1	193	SSSQEVGGKPYYYLSVLTR	FALSE	Thylakoid	N.D.			N.D.
AT1G06950.1	403	GVGPISLIGDESDFER	FALSE	Plastid	0.000178827			N.D.
AT1G07770.1	4	ISVLNDALKSMYNAEKR	FALSE	Cytosol	6.57462e-07			N.D.
AT1G07920.1	419	QTVAVGVIKSVDKKDPTGAKVTK	FALSE	Cytosol	0.0207727			N.D.
AT1G08130.1	313	NRMKALLVATTDCEPL	FALSE	Mitochondria	0.998829	0.996283	0.999632	N.D.
AT1G08930.1	22	KFPNEDAFLESGLSR	FALSE	N.D.	0.220799			N.D.
AT1G09010.1	492	DKDSDPSVYLDGTR	FALSE	Vacuole	0.00459982			N.D.
AT1G09340.1	51	SSEKKILIMGGTR	TRUE	Plastid	0.0034904	0.00201938	0.00602651	N.D.
AT1G09795.1	57	VSNAQKSVLNGATDSVSVVGR	TRUE	Plastid	0.578302	0.549345	0.606731	0.5783	0.5578	0.5985
AT1G10300.1	38	ITVVPN	FALSE	N.D.	0.99993			N.D.
AT1G10730.1	2	AGAASALFLLDIKGR	TRUE	N.D.	0.999903			N.D.
AT1G10940.1	1	MDKYELVKDIGAGNFGVAR	TRUE	Cytosol	0.996611	0.993378	0.998268	0.9946
AT1G11430.1	60	ATVDSDYSSKR	TRUE	Plastid	N.D.			N.D.
AT1G11840.1	2	AEASDLLEWPKKDNR	TRUE	Peroxisome	0.143287	0.0034142	0.890892	N.D.
AT1G11840.1	161	AIKFYEKALGMR	FALSE	Peroxisome	0.143287	0.0034142	0.890892	N.D.
AT1G12410.1	201	GQADDIQNEAKELSR	FALSE	Plastid	0.0301386			N.D.
AT1G12840.1	261	KQELAKLVQDQESLR	FALSE	Vacuole	N.D.			N.D.
AT1G13440.1	70	TLLFGEKPVTVFGIR	FALSE	Nuclear	0.0325839	0.0161721	0.0645578	N.D.
AT1G13440.1	214	STGAAKAVGKVLPSLNGKLTGMSFR	FALSE	Nuclear	0.0325839	0.0161721	0.0645578	N.D.
AT1G13930.1	36	TNAELMASAKVVAEAAQAAAR	FALSE	Potential Plastid	0.0119175	0.00682947	0.0207172	N.D.
AT1G13930.1	38	AELMASAKVVAEAAQAAAR	Ambi	Potential Plastid	0.0119175	0.00682947	0.0207172	N.D.
AT1G13930.1	40	LMASAKVVAEAAQAAAR	Ambi	Potential Plastid	0.0119175	0.00682947	0.0207172	N.D.
AT1G14250.1	159	LLDVPVQEQILDVTR	FALSE	N.D.	0.0104493			N.D.
AT1G14610.1	46	SESEKKILTEEELER	TRUE	Mitochondria	0.999686			0.9997
AT1G14830.1	2	ATMKSLIGLINKIQR	TRUE	Membrane	0.999953			N.D.
AT1G15690.1	255	AADVGADLVGKIER	FALSE	N.D.	0.000190259	7.39871e-08	0.328606	N.D.
AT1G15820.1	199	FFDPLGLAGKNR	FALSE	Thylakoid	5.81362e-05	5.19103e-07	0.0064695	N.D.
AT1G15820.1	211	DGVYEPDFEKLER	FALSE	Thylakoid	5.81362e-05	5.19103e-07	0.0064695	N.D.
AT1G16080.1	42	AMAAASAATAKKLAPAVIVGGGR	TRUE	Plastid	0.355114	0.0037781	0.987648	0.9997	0.9976	1
AT1G16080.1	44	AAASAATAKKLAPAVIVGGGR	TRUE	Plastid	0.355114	0.0037781	0.987648	0.2954
AT1G16080.1	45	AASAATAKKLAPAVIVGGGR	TRUE	Plastid	0.355114	0.0037781	0.987648	0.4239	0.4197	0.4281
AT1G16080.1	48	AATAKKLAPAVIVGGGR	TRUE	Plastid	0.355114	0.0037781	0.987648	0.02075
AT1G16080.1	68	ALQEMGNGEDLLVKR	FALSE	Plastid	0.355114	0.0037781	0.987648	N.D.
AT1G16210.1	2	PKKMGLNSKAEVAKSR	TRUE	N.D.	0.0690608	0.0544596	0.0872156	0.06905	0.05841	0.08147
AT1G16880.1	150	KVEDPELLEAIR	FALSE	Plastid	0.0237925			N.D.
AT1G17220.1	221	KVVKESPKIFNR	FALSE	Plastid	0.0378788			N.D.
AT1G17290.1	283	ALAVINPGNPTGQVLSEENQR	FALSE	Mitochondria	0.0121566	0.00396806	0.0366217	N.D.
AT1G17490.1	2	AEPKQSSLSEVKTNVIGSR	TRUE	N.D.	0.999348	0.993484	0.999935	0.9967
AT1G17745.1	51	ALKTVEQTTLTEDNR	TRUE	Plastid	0.179662	0.032033	0.591738	0.4545
AT1G18080.1	2	AEGLVLKGTMR	TRUE	Cytosol	0.99998			N.D.
AT1G19130.1	2	SSKMVKSSEIVGKLNLR	TRUE	Cytosol	0.999897	0.999863	0.999923	N.D.
AT1G20020.1	57	QITTETDTPTPAKKVEKVSKKNEEGVIVNR	TRUE	Plastid	0.0148104	0.00249303	0.0829255	N.D.
AT1G20020.1	291	EQANDKGEKMYIQTR	FALSE	Plastid	0.0148104	0.00249303	0.0829255	N.D.
AT1G20260.1	2	VETSIDMEEGTLEIGMEYR	TRUE	Vacuole	0.0105219	0.00212819	0.0503504	0.03206
AT1G20620.4	15	EGNFDLVGNNTPVFFIR	FALSE	Peroxisome	N.D.			N.D.
AT1G21440.1	196	ALSAKTGLSDAIDR	FALSE	Plastid	0.00957854			N.D.
AT1G21680.1	28	AGDGDTIIFTTLGR	Ambi	Potential Signal peptide	0.000899281			N.D.
AT1G21770.1	2	ATGTATEKPKIVWNEGR	TRUE	Peroxisome	0.996092	0.991547	0.998198	N.D.
AT1G22300.1	63	ILSSIEQKEESKGNDENVKR	FALSE	Cytosol	0.008285			N.D.
AT1G22840.1	2	ASFDEAPPGNAKAGEKIFR	TRUE	N.D.	0.999729	0.999724	0.999734	0.9997
AT1G23190.1	2	VFKVSTVSTSPIDGQKPGTSGLR	TRUE	Cytosol	0.013089	0.0044412	0.037934	0.02786
AT1G24020.1	57	LITYGEGSPLVKISAER	FALSE	N.D.	N.D.			N.D.
AT1G24180.1	130	GGKLVDAFSELMGR	FALSE	Mitochondria	N.D.			N.D.
AT1G24360.1	60	ATATEQSPGEVVQKVESPVVVITGASR	TRUE	Plastid	0.0140017			N.D.
AT1G26220.1	19	TLNPQNAVTQSSSQATFPAAMQR	TRUE	Plastid	0.999856			N.D.
AT1G27090.1	2	AATASSEASEGPVMGLINKR	TRUE	Cytosol	0.557849			0.5578
AT1G27130.1	2	AQNDTVKLIGSWSSPYSLR	TRUE	Cytosol	0.998977	0.970167	0.999966	N.D.
AT1G29250.1	1	MEEITEGVNNMNLAVDTQKKNR	TRUE	Cytosol	0.718907	0.693375	0.743101	0.7009
AT1G29900.1	78	ELADTTTKPFSPEIVGKR	TRUE	Probable Plastid	0.0144009	0.0105527	0.0196247	0.0144	0.01156	0.01793
AT1G29930.1	14	AGKAVKLSPAASEVLGSGR	TRUE	Probable Plastid	0.0126502	0.000935012	0.149226	0.01339
AT1G29930.1	15	GKAVKLSPAASEVLGSGR	TRUE	Probable Plastid	0.0126502	0.000935012	0.149226	N.D.
AT1G30070.1	2	AEEVGLDLEELR	TRUE	N.D.	0.985299			N.D.
AT1G31180.1	360	IEDAVVDALNKGFR	FALSE	Plastid	N.D.			N.D.
AT1G31330.1	68	DISGLTPCKDSKQFAKR	TRUE	Thylakoid	0.0103103	2.20244e-05	0.831298	N.D.
AT1G32210.1	2	VKSTSKDAQDLFR	TRUE	N.D.	0.00457457			0.004575
AT1G33040.1	157	AEEEDEDDVDDTGVEAR	FALSE	N.D.	N.D.			N.D.
AT1G34630.1	340	GKGLLGTAR	FALSE	Cytosol	0.999916			N.D.
AT1G35160.1	52	NLLSVAYKNVIGAR	FALSE	Cytosol	0.00345423			N.D.
AT1G35720.1	2	ATLKVSDSVPAPSDDAEQLR	TRUE	Cytosol	0.018474	9.96377e-06	0.972643	0.9998	0.999	1
AT1G35720.1	5	KVSDSVPAPSDDAEQLR	FALSE	Cytosol	0.018474	9.96377e-06	0.972643	N.D.
AT1G35720.1	6	VSDSVPAPSDDAEQLR	FALSE	Cytosol	0.018474	9.96377e-06	0.972643	N.D.
AT1G35720.1	222	EGDDDDKFLALLR	FALSE	Cytosol	0.018474	9.96377e-06	0.972643	N.D.
AT1G35720.1	253	SAINKTGTDEGALTR	FALSE	Cytosol	0.018474	9.96377e-06	0.972643	N.D.
AT1G42970.1	81	KLKVAINGFGR	TRUE	Probable Plastid	0.0034153	0.00164331	0.00708448	N.D.
AT1G42970.1	300	SLVLPQLKGKLNGIALR	FALSE	Plastid	0.0034153	0.00164331	0.00708448	N.D.
AT1G42970.1	301	LVLPQLKGKLNGIALR	FALSE	Plastid	0.0034153	0.00164331	0.00708448	N.D.
AT1G42970.1	302	VLPQLKGKLNGIALR	FALSE	Plastid	0.0034153	0.00164331	0.00708448	N.D.
AT1G44575.1	159	PPTGLEKAVIPPGKNVR	FALSE	Thylakoid	0.00611995	0.00176682	0.0209731	N.D.
AT1G47350.1	104	EGDEQIKIVTRN	FALSE	N.D.	0.00180734			N.D.
AT1G47530.1	2	GKDKTLPLLDPR	TRUE	N.D.	0.00110181			N.D.
AT1G48610.1	2	AKTALTPPASGSEVPR	TRUE	N.D.	0.000532765			N.D.
AT1G48860.1	72	SVSTAEKASEIVLQPIR	Ambi	Potential Plastid	0.944198	0.00876291	0.999969	0.07481
AT1G49240.1	44	GVMVGMNQKDAYVGDEAQSKR	Ambi	N.D.	0.00998901	0.00155561	0.0613339	N.D.
AT1G50480.1	242	KITIGQGPEEKGMTR	FALSE	Cytosol	0.874738	0.870919	0.878459	N.D.
AT1G50950.1	2	VSTSKIKSVDFYR	TRUE	N.D.	0.0155183			N.D.
AT1G51510.1	40	LKSAIAGANGESAKKTKGR	FALSE	N.D.	0.00645161	0.00200078	0.0205992	N.D.
AT1G51680.1	2	APQEQAVSQVMEKQSNNNNSDVIFR	TRUE	N.D.	0.0153752	0.00671157	0.0348299	N.D.
AT1G51680.1	3	PQEQAVSQVMEKQSNNNNSDVIFR	TRUE	NXE	0.0153752	0.00671157	0.0348299	N.D.
AT1G51760.1	24	SSNGLSQIPSKFLTLAKR	TRUE	Signal peptide	0.00733138	0.00618353	0.00869043	0.006498
AT1G51980.1	26	ASSSAVAETSSSTPAYLSWLSGGSR	TRUE	Mitochondria	0.017343	0.00137694	0.184279	N.D.
AT1G51980.1	419	AKAATKSAVLMNLESR	FALSE	Mitochondria	0.017343	0.00137694	0.184279	N.D.
AT1G52410.1	31	DDGSGLSNLDLIER	TRUE	Signal peptide	0.00290698			0.002907
AT1G53520.1	73	AASSVGNAEDYAEETATSVKFKR	TRUE	Plastid	0.657419			0.6574
AT1G54270.1	53	GIYAYGFEKPSAIQQR	FALSE	Cytosol	0.011722	0.00168149	0.0770864	N.D.
AT1G54270.1	331	VLITTDLLAR	FALSE	Cytosol	0.011722	0.00168149	0.0770864	N.D.
AT1G54500.1	66	SSSDQTQETETKEVEDTIEKR	Ambi	Potential Plastid	0.0423729			N.D.
AT1G54780.1	222	LVAAIDGQPDPGGPTVKDSKR	FALSE	Thylakoid	0.620732	0.0021897	0.999181	N.D.
AT1G55090.1	549	LFLKWAATNLG	FALSE	Cytosol	0.917903			N.D.
AT1G55450.1	2	AALSDKLADAYQNAR	TRUE	N.D.	0.986164			N.D.
AT1G55480.1	201	EIQMQNYLKKKEQKAQR	FALSE	Plastid	0.025355			N.D.
AT1G55490.1	73	AGVNKLADLVGVTLGPKGR	TRUE	Probable Plastid	0.00428449	0.0014775	0.0123583	N.D.
AT1G55490.1	77	KLADLVGVTLGPKGR	TRUE	Probable Plastid	0.00428449	0.0014775	0.0123583	N.D.
AT1G55490.1	78	LADLVGVTLGPKGR	TRUE	Probable Plastid	0.00428449	0.0014775	0.0123583	N.D.
AT1G55490.1	114	EVELEDPVENIGAKLVR	FALSE	Plastid	0.00428449	0.0014775	0.0123583	N.D.
AT1G55490.1	274	LLLVDKKITNAR	FALSE	Plastid	0.00428449	0.0014775	0.0123583	N.D.
AT1G55490.1	339	KSQYLDDIAILTGATVIR	FALSE	Plastid	0.00428449	0.0014775	0.0123583	N.D.
AT1G55805.1	53	SSVEKTGSDSGAIENR	TRUE	Plastid	0.974241			N.D.
AT1G56070.1	40	VAAAGIIAQEVAGDVR	FALSE	Cytosol	0.0439174			N.D.
AT1G56190.1	75	AKKSVGDLNSVDLKGKKVFVR	TRUE	Plastid	0.00375516	0.00295223	0.00477543	N.D.
AT1G58080.1	50	VSTVQSSVATNGSSPAPAPAAVVVER	TRUE	Probable Plastid	0.753636			0.7537
AT1G59610.1	1	MEAIDELSQLSDSMR	TRUE	Cytosol	0.998455			N.D.
AT1G59870.1	1	MDYNPNLPPLGGGGVSMR	TRUE	Membrane	0.0415628	8.81577e-06	0.995334	N.D.
AT1G59870.1	86	MSKEVDVTKLDGEDR	Ambi	Potential Alternative NT	0.0415628	8.81577e-06	0.995334	N.D.
AT1G59870.1	89	EVDVTKLDGEDR	FALSE	Membrane	0.0415628	8.81577e-06	0.995334	N.D.
AT1G59900.1	51	SVESSSQELLDFFR	FALSE	Mitochondria	0.0157035			N.D.
AT1G63830.1	2	AASQDKLDKMKLR	TRUE	N.D.	0.999982	0.999957	0.999992	1
AT1G63940.1	248	LFTPSLAQKYEELYR	FALSE	Mitochondria/Plastid	1.58856e-07			N.D.
AT1G64200.1	66	KKIDYSMQLNASR	FALSE	Vacuole	0.00652742			N.D.
AT1G64520.1	1	MDPQLTEVSQQFER	TRUE	Cytosol	0.998993			N.D.
AT1G64550.1	2	TEVASSVVYEVLGR	TRUE	N.D.	0.999952			1
AT1G64680.1	22	GIAEPSGEPAPMGLKTR	TRUE	Plastid	0.0075815	0.00563113	0.0102005	0.007579	0.006143	0.009348
AT1G64770.1	19	SISAPQTQTINTEKLEDKFGR	TRUE	Plastid	0.707714	0.673276	0.739924	0.6836
AT1G65260.1	146	AQLALAKGDEDLAR	FALSE	Plastid	0.00377216	0.00138658	0.0102201	N.D.
AT1G65260.1	200	IQEAKAKKDTLLAR	FALSE	Plastid	0.00377216	0.00138658	0.0102201	N.D.
AT1G66410.1	76	KMKDTDSEEELKEAFR	FALSE	N.D.	0.0206058	0.00502727	0.0805509	N.D.
AT1G66410.1	79	DTDSEEELKEAFR	FALSE	N.D.	0.0206058	0.00502727	0.0805509	N.D.
AT1G66410.1	92	VFDKDQNGFISAAELR	FALSE	Membrane	0.0206058	0.00502727	0.0805509	N.D.
AT1G66970.1	613	LQKSQLPVYVELFR	FALSE	Membrane	0.00174795			N.D.
AT1G67090.1	79	SELAKEVDYLIR	FALSE	N.D.	4.38001e-05			N.D.
AT1G68010.1	2	AKPVSIEVYNPNGKYR	TRUE	Peroxisome	0.999871			0.9999
AT1G68310.1	2	VSGLINENPIIYPKKER	TRUE	N.D.	0.0312012	0.0245061	0.0396511	N.D.
AT1G68660.1	49	KGGGVLDKPIIEKTTPGR	TRUE	Plastid	N.D.			N.D.
AT1G69200.1	54	SESAPLEEEGNDGNGAVVGKKPSKSVKR	TRUE	Plastid	0.0306843			N.D.
AT1G69250.1	2	ATEGVVPSAQDIAAEFVR	TRUE	N.D.	0.998397	0.998206	0.998567	N.D.
AT1G69740.1	260	AGADVVSPSDMMDGR	FALSE	Plastid	0.000751315			N.D.
AT1G70190.1	31	TQPAKIEDEEEEEFDQR	TRUE	Mitochondria	0.000223214			N.D.
AT1G71820.1	1	MMVEDLGVEAKEAAVR	TRUE	Membrane	N.D.			N.D.
AT1G72370.1	2	ATNGSASSAQLSQKEADVR	TRUE	Cytosol	0.404367	0.00481211	0.989617	N.D.
AT1G72370.1	90	AVLKFAQYTGANAIAGR	FALSE	Cytosol	0.404367	0.00481211	0.989617	N.D.
AT1G72880.1	2	TSKNNGLSAALVSNLQDVLSKR	TRUE	N.D.	0.999958	0.998641	0.999999	0.9995
AT1G73110.1	41	SKPSSNDGGKVANDDGGAKPR	TRUE	Plastid	0.00683527	0.00213281	0.0216806	0.003
AT1G73730.1	73	KISDQAQR	FALSE	N.D.	0.00233973			N.D.
AT1G74020.1	23	DDASFQKLPVPETR	TRUE	Signal peptide	N.D.			N.D.
AT1G74470.1	298	AKDKILGGKIIR	FALSE	Thylakoid	0.0075815			N.D.
AT1G74690.1	13	LGKKTSKSSGSKDKER	FALSE	Cytosol	0.0127502			N.D.
AT1G74960.1	112	VMEMEKEAAVNKKPPTEQR	Ambi	Potential Plastid	0.694686	0.675305	0.713401	0.708
AT1G74970.1	174	SPLKKEGLLTR	FALSE	Plastid	0.00651466			N.D.
AT1G76030.1	2	GTNDLDIEEGTLEIGMEYR	TRUE	Vacuole	0.00340252			N.D.
AT1G76030.1	363	QIYPPINVLPSLSR	FALSE	Vacuole	0.00340252			N.D.
AT1G76180.1	2	AEEIKNVPEQEVPKVATEESSAEVTDR	TRUE	Peroxisome	0.997966			N.D.
AT1G76680.1	1	MENGEAKQSVPLLTPYKMGR	TRUE	N.D.	0.999715	0.998454	0.999948	N.D.
AT1G77670.1	42	TTVSTQNESTQKPVQVAKR	TRUE	Plastid	0.887942	0.787829	0.944164	0.9312
AT1G78370.1	2	ANLPILLDYWPSMFGMR	TRUE	Cytosol	N.D.			N.D.
AT1G78680.1	25	ATILLPSQTGFDISR	TRUE	Signal peptide	0.00152858			N.D.
AT1G78900.1	2	PAFYGGKLTTFEDDEKESEYGYVR	TRUE	Vacuole	0.0116673	0.00782406	0.0173652	0.008797
AT1G78900.1	368	LAEMPADSGYPAYLAAR	FALSE	Vacuole	0.0116673	0.00782406	0.0173652	N.D.
AT1G79040.1	42	SGVKKIKTDKPFGINGSMDLR	TRUE	Plastid	0.0193611	0.0128142	0.0291541	0.02802	0.02428	0.03232
AT1G79040.1	43	GVKKIKTDKPFGINGSMDLR	TRUE	Plastid	0.0193611	0.0128142	0.0291541	0.01256
AT1G79040.1	46	KIKTDKPFGINGSMDLR	TRUE	Potential Plastid	0.0193611	0.0128142	0.0291541	N.D.
AT1G79040.1	47	IKTDKPFGINGSMDLR	TRUE	Potential Plastid	0.0193611	0.0128142	0.0291541	0.01057
AT1G79230.1	123	ALFFDLDGISDR	FALSE	Mitochondria	0.000688705			N.D.
AT1G79340.1	2	TKKAVLIGINYPGTKAELR	TRUE	Cytosol	4.2389e-05	7.67672e-09	0.189681	4.239e-05	9.577e-08	0.01842
AT1G79550.1	6	SVGTLKEADLKGKSVFVR	FALSE	cytosol	0.00817661	0.00367668	0.0180841	N.D.
AT1G80230.1	54	IGSAAADTAVKKR	TRUE	Mitochondria	0.00311429			N.D.
AT1G80410.1	607	AKKEAESKSEESTASGASKSGKR	FALSE	Cytosol	0.0796813			N.D.
AT1G80460.1	2	AKENGFIGSIDQGTTSTR	TRUE	N.D.	N.D.			N.D.
AT2G01140.1	42	GAYSDELVKTAKSIASPGR	TRUE	Plastid	0.000369276			0.0003693
AT2G01250.1	2	VESKVVVPESVLKKR	TRUE	Cytosol	0.0124023	0.0107283	0.0143338	0.0124	0.0112	0.01374
AT2G04700.1	32	AKTEPSEKSVEIMR	TRUE	Plastid	0.00476644	0.002626	0.00863645	N.D.
AT2G04700.1	33	KTEPSEKSVEIMR	TRUE	Plastid	0.00476644	0.002626	0.00863645	0.004767
AT2G05070.1	80	DTAGLSADPETFAKNR	Ambi	Potential Thylakoid	0.00275179	0.000972381	0.00776213	N.D.
AT2G05070.1	81	TAGLSADPETFAKNR	Ambi	Potential Thylakoid	0.00275179	0.000972381	0.00776213	N.D.
AT2G05620.1	61	KNVNEGKGLFAPLVVVTR	TRUE	Plastid	0.00948767	0.00765929	0.0117473	0.009491	0.008156	0.01104
AT2G05990.1	77	SESSENKAPSGLPIDLR	TRUE	Plastid	0.00593472	0.00368762	0.009538	0.005934	0.004238	0.008303
AT2G06050.1	2	TAAQGNSNETLFSSYKMGR	TRUE	Peroxisome	0.640738			N.D.
AT2G07698.1	363	TGSIVDVPAGKAMLGR	FALSE	N.D.	0.00350263	0.00250796	0.00488986	N.D.
AT2G07698.1	444	QTGKTTIAIDTILNQKQINSR	FALSE	N.D.	0.00350263	0.00250796	0.00488986	N.D.
AT2G07698.1	450	IAIDTILNQKQINSR	FALSE	N.D.	0.00350263	0.00250796	0.00488986	N.D.
AT2G07707.1	57	SKDPNSLEDLLR	FALSE	Mitochondria	0.00510204			N.D.
AT2G15620.1	28	AAQTTAPAESTASVDADR	TRUE	Plastid	0.004995			0.004996
AT2G16600.1	2	ATNPKVYFDMTVGGKSAGR	TRUE	Cytosol	0.992022	0.265162	0.999977	0.9982	0.985	0.9998
AT2G16600.1	21	IVMELYADTTPETAENFR	FALSE	Cytosol	0.992022	0.265162	0.999977	N.D.
AT2G17340.1	1	MESDSEMVPFPQLPMPIENNYR	TRUE	N.D.	0.999894			N.D.
AT2G17972.1	41	VNSGGDEEKITQPLDGVEIR	TRUE	Plastid	0.996656	0.821081	0.999948	N.D.
AT2G18600.1	1	MIGLFKVKEKQR	TRUE	N.D.	0.915491	0.00334062	0.999971	N.D.
AT2G19080.1	1	MEGDQETNVYTLVAR	TRUE	N.D.	0.999936			N.D.
AT2G19480.1	2	SNDKDSMNMSDLSTALNEEDR	TRUE	Cytosol	0.999578	0.993127	0.999974	0.9999
AT2G19520.1	1	MESDEAAAVSPQATTPSGGTGASGPKKR	TRUE	N.D.	0.999956			1
AT2G19750.1	16	GQTPKVAKQDKKKKPR	FALSE	Cytosol	0.0283206	0.0245928	0.0325946	N.D.
AT2G20260.1	71	KVPAAKAKPPPIGPKR	Ambi	Potential Thylakoid	0.00736377			0.007364
AT2G20560.1	2	GVDYYKVLQVDR	TRUE	N.D.	0.28169			N.D.
AT2G21170.1	250	GWLKKNVSEEVASKTR	FALSE	Plastid	0.00752445	0.00657784	0.00860611	N.D.
AT2G21620.1	1	MEALPEDEEYSFR	TRUE	Cytosol	0.999977			1
AT2G21660.1	23	ALETAFAQYGDVIDSKIINDR	FALSE	Cytosol	0.0179501	0.00733393	0.0432639	N.D.
AT2G21660.1	61	AMKDAIEGMNGQDLDGR	FALSE	Cytosol	0.0179501	0.00733393	0.0432639	N.D.
AT2G21730.1	215	KEREAIDR	FALSE	Cytosol	2.34796e-06			N.D.
AT2G21870.1	119	AYLLKLQEIR	FALSE	Mitochondria	0.0154991			N.D.
AT2G22250.1	9	AKPNDAETLSSSVDMSLSPR	TRUE	Alternative NT	0.0278164			N.D.
AT2G23000.1	22	AAIVKSLPGLEGR	TRUE	Signal peptide	0.00327439	0.00324849	0.0033005	0.003293
AT2G24240.1	20	TATTLANAGR	FALSE	Cytosol	6.6313e-07			N.D.
AT2G24420.1	26	DAGIDGGDEPKLR	TRUE	Signal peptide	0.00230574			0.002306
AT2G24440.1	2	ASKKVDGEGKGKAIANTR	TRUE	N.D.	N.D.			N.D.
AT2G24820.1	51	AVAGTAVSDQTEGGGDVLLNPEEEKR	TRUE	Plastid	0.955594			N.D.
AT2G25450.1	19	IGVKGLVDAGVTKVPR	FALSE	Membrane	0.00382848	0.0023465	0.0062406	N.D.
AT2G25840.1	53	SVATDDTSPSVKKR	TRUE	Plastid	0.579206			0.5792
AT2G26080.1	73	ISVDALKPSDTFPR	Ambi	Potential Mitochondria	0.00111844	0.000340735	0.00366472	0.0009576	0.0008256	0.001111
AT2G26340.1	81	GGLMDKLDKYVKR	Ambi	Potential Thylakoid	0.0294811	0.000377677	0.709495	0.02416	0.01289	0.04484
AT2G26590.1	2	SSSEAFPVMQEIMLEFR	TRUE	N.D.	0.995911			N.D.
AT2G27020.1	2	SSIGTGYDLSVTTFSPDGR	TRUE	Cytosol	0.991324			N.D.
AT2G27020.1	98	SYESVYGDAVPVKELSER	FALSE	Cytosol	0.991324			N.D.
AT2G27710.1	45	EVKGKDLAELIAAGR	FALSE	Cytosol	0.0304044			N.D.
AT2G28000.1	103	AIELPNAMENAGAALIR	FALSE	Plastid	0.00525762	0.00205876	0.0133603	N.D.
AT2G28000.1	120	EVASKTNDSAGDGTTTASILAR	FALSE	Plastid	0.00525762	0.00205876	0.0133603	N.D.
AT2G28000.1	313	GVLNVVAVKAPGFGER	FALSE	Plastid	0.00525762	0.00205876	0.0133603	N.D.
AT2G28190.1	63	AAKKAVAVLKGTSDVEGVVTLTQDDSGPTTVNVR	TRUE	Plastid	0.0179437	0.0158707	0.0202818	0.01957
AT2G29960.1	48	VVIGLFGKAVPKTAENFR	FALSE	Cytosol	0.040016			N.D.
AT2G30860.1	79	SQGPDLLGKTVEDR	FALSE	Cytosol	0.00109613			N.D.
AT2G30870.1	2	VLTIYAPLFASSKR	TRUE	Cytosol	0.00159668			0.001597
AT2G30950.1	453	TSISSKEIDDSIDR	FALSE	Thylakoid	0.000458505	6.18715e-08	0.772775	N.D.
AT2G32240.1	198	KKLIELEEGLKR	FALSE	Membrane	0.00786164			N.D.
AT2G33150.1	307	SVAMQKGLPVLGVFR	FALSE	Peroxisome	0.010144			N.D.
AT2G33210.1	50	GVEDLADAVKVTMGPKGR	TRUE	Mitochondria/Plastid	N.D.			N.D.
AT2G33380.1	2	AGEAEALATTAPLAPVTSQR	TRUE	Cytosol	0.995586	0.152537	0.999996	0.9996	0.9956	1
AT2G33380.1	4	EAEALATTAPLAPVTSQR	Ambi	N.D.	0.995586	0.152537	0.999996	N.D.
AT2G34040.1	2	SENQSEEVQQIEKLYEFSER	TRUE	N.D.	0.967015			N.D.
AT2G34160.1	1	MEEITDGVNNMNLATDSQKKNR	TRUE	N.D.	0.998821	0.914176	0.999985	0.9746
AT2G34357.1	107	SAGVLKR	FALSE	N.D.	0.329924			N.D.
AT2G34420.1	14	AGKAVKPAASDVLGSGR	TRUE	Potential Plastid	0.00512295	0.00076854	0.0333259	0.005123	0.003152	0.008317
AT2G34420.1	15	GKAVKPAASDVLGSGR	TRUE	Potential Plastid	0.00512295	0.00076854	0.0333259	0.0006648
AT2G34420.1	35	KTVAKPKGPSGSPWYGSDR	TRUE	Plastid	0.00512295	0.00076854	0.0333259	0.000984	8.564e-05	0.0112
AT2G34420.1	37	VAKPKGPSGSPWYGSDR	TRUE	Plastid	0.00512295	0.00076854	0.0333259	N.D.
AT2G34420.1	79	DTAGLSADPETFAR	Ambi	Potential Thylakoid	0.00512295	0.00076854	0.0333259	N.D.
AT2G34420.1	203	PEAFAELKVKELKNGR	FALSE	Thylakoid	0.00512295	0.00076854	0.0333259	N.D.
AT2G34460.1	36	EKGEAENAVKTKKVFVAGATGQTGKR	Ambi	Potential Plastid	0.031027			N.D.
AT2G35410.1	67	SVAEKETSADEETSQEEKTEETQNSNLKR	TRUE	Plastid	0.0518135			0.05182
AT2G36170.1	43	LIFAGKQLEDGR	FALSE	Cytosol	0.00414422	0.00131394	0.0129917	N.D.
AT2G36170.1	77	IIEPSLMMLAR	FALSE	Cytosol	0.00414422	0.00131394	0.0129917	N.D.
AT2G36460.1	254	TVPAAVPAIVFLSGGQSEEEATR	FALSE	Cytosol	0.0075815			N.D.
AT2G36620.1	84	SIVGATLEVIQKKR	FALSE	Cytosol	0.00233318			N.D.
AT2G37270.1	2	AASAEIDAEIQQQLTNEVKLFNR	TRUE	Cytosol	0.998652	0.915228	0.99998	0.9987	0.9739	0.9999
AT2G37600.1	60	ITELLKVGKDKR	FALSE	Cytosol	0.00420168			N.D.
AT2G37660.1	69	SAAATTEPLTVLVTGAGGR	TRUE	Plastid	0.011485	0.00568245	0.0230753	N.D.
AT2G37660.1	70	AAATTEPLTVLVTGAGGR	TRUE	Plastid	0.011485	0.00568245	0.0230753	0.01486	0.01148	0.0192
AT2G37660.1	71	AATTEPLTVLVTGAGGR	TRUE	Plastid	0.011485	0.00568245	0.0230753	0.02495
AT2G37660.1	258	ELLVGKDDELLETETR	FALSE	Plastid	0.011485	0.00568245	0.0230753	N.D.
AT2G38040.1	549	AKAASEATSLKKEINKR	FALSE	Plastid	0.0231696	0.0221319	0.0242548	N.D.
AT2G39670.1	39	ATTVVPSPKPVSAKPAR	Ambi	Potential Plastid	0.0146714	0.00328919	0.0629535	0.04143
AT2G39730.1	59	AVKEDKQTDGDR	TRUE	Plastid	0.00372856	7.90665e-05	0.150478	N.D.
AT2G39730.1	60	VKEDKQTDGDR	TRUE	Plastid	0.00372856	7.90665e-05	0.150478	0.04524
AT2G39730.1	73	GLAYDTSDDQQDITR	Ambi	Potential Plastid	0.00372856	7.90665e-05	0.150478	N.D.
AT2G39730.1	74	LAYDTSDDQQDITR	Ambi	Potential Plastid	0.00372856	7.90665e-05	0.150478	N.D.
AT2G39730.1	75	AYDTSDDQQDITR	Ambi	Potential Plastid	0.00372856	7.90665e-05	0.150478	N.D.
AT2G39730.1	76	YDTSDDQQDITR	Ambi	Potential Plastid	0.00372856	7.90665e-05	0.150478	N.D.
AT2G39730.1	77	DTSDDQQDITR	FALSE	Potential Plastid	0.00372856	7.90665e-05	0.150478	N.D.
AT2G39730.1	186	PIMMSAGELESGNAGEPAKLIR	FALSE	Plastid	0.00372856	7.90665e-05	0.150478	N.D.
AT2G39730.1	189	MSAGELESGNAGEPAKLIR	FALSE	Plastid	0.00372856	7.90665e-05	0.150478	N.D.
AT2G39730.1	247	NQMVNATLMNIADNPTNVQLPGMYNKEENAR	FALSE	Plastid	0.00372856	7.90665e-05	0.150478	N.D.
AT2G39730.1	255	MNIADNPTNVQLPGMYNKEENAR	FALSE	Plastid	0.00372856	7.90665e-05	0.150478	N.D.
AT2G39730.1	256	NIADNPTNVQLPGMYNKEENAR	FALSE	Plastid	0.00372856	7.90665e-05	0.150478	N.D.
AT2G39730.1	257	IADNPTNVQLPGMYNKEENAR	FALSE	Plastid	0.00372856	7.90665e-05	0.150478	N.D.
AT2G39730.1	359	KFVESLGVEKIGKR	FALSE	Plastid	0.00372856	7.90665e-05	0.150478	N.D.
AT2G39730.1	410	VQLAETYLSQAALGDANADAIGR	FALSE	Plastid	0.00372856	7.90665e-05	0.150478	N.D.
AT2G39730.1	412	LAETYLSQAALGDANADAIGR	FALSE	Plastid	0.00372856	7.90665e-05	0.150478	N.D.
AT2G39730.1	413	AETYLSQAALGDANADAIGR	FALSE	Plastid	0.00372856	7.90665e-05	0.150478	N.D.
AT2G39770.1	1	MKALILVGGFGTR	TRUE	N.D.	0.00999201			N.D.
AT2G41100.1	2	ADKLTDDQITEYR	TRUE	N.D.	N.D.			N.D.
AT2G41100.3	56	ADKLTDDQITEYR	Ambi	Potential Alternative NT	0.991523			N.D.
AT2G41380.1	2	AKLFIKQAEQYAAAR	TRUE	N.D.	0.999927			N.D.
AT2G41530.1	2	ASGLSEIGSTKMFDGYNKR	TRUE	Cytosol	0.999441	0.988463	0.999973	0.9996	0.9949	1
AT2G41560.1	7	DFEVEAKNPSLEAR	FALSE	Vacuole	N.D.			N.D.
AT2G42220.1	48	ELKFVNAEEAKQLIAEEGYSVVDVR	TRUE	Plastid	N.D.			N.D.
AT2G42600.1	840	LLVSEELQPFGEQLR	FALSE	Membrane	0.00745712	1.42052e-07	0.99749	N.D.
AT2G42740.1	35	ASKVLEQLSGQTPVFSKAR	FALSE	Cytosol	0.00436491	0.000317583	0.0570484	N.D.
AT2G43180.1	56	STVVSDESGNAKLPSSPAKKLR	TRUE	Plastid	0.0427168			0.04271
AT2G44120.1	2	AESKVVVPESVLKKIKR	TRUE	Cytosol	0.999826	0.999462	0.999944	0.9998	0.9996	0.9999
AT2G44310.1	2	GVVLIDGSTVR	TRUE	N.D.	0.14245			N.D.
AT2G44640.1	2	ANLNSAIDSVFWDQNVSSPQTLEGTAR	TRUE	Plastid	N.D.			N.D.
AT2G44650.1	43	ISTKWEPTKVVPQADR	TRUE	Plastid	0.129836	0.114758	0.146568	0.119
AT2G45140.1	179	ALVTKLTEEKNSAVQLNNR	FALSE	Membrane	N.D.			N.D.
AT2G45710.1	2	VLQNDIDLLNPPAELEKR	TRUE	Cytosol	0.00308452	0.00221623	0.00429153	0.003085	0.002442	0.003896
AT2G45790.1	23	KEATPELLDFIR	FALSE	N.D.	0.000316156			N.D.
AT3G01060.1	55	ASSTSKTVLTDDVDGDQSKR	TRUE	Plastid	0.0520833			N.D.
AT3G01280.1	2	VKGPGLYTEIGKKAR	TRUE	Mitochondria	0.00208247	0.000176967	0.0240127	0.002083	0.0003644	0.01181
AT3G01390.1	75	LEQETDTKIEQLKNEASR	FALSE	Vacuole	0.0303951			N.D.
AT3G01450.1	2	AAKALKDLKNLPVSER	TRUE	N.D.	0.99997	0.999969	0.999971	N.D.
AT3G01480.1	93	VLISGPPIKDPEALLR	Ambi	Potential Thylakoid	0.000210526	2.36862e-06	0.0183757	N.D.
AT3G01500.1	100	VLDFQPGDAFVVR	FALSE	Plastid	0.0116973			N.D.
AT3G01790.1	2	ATQAAAAASFKGNLKKAVAGIKR	TRUE	Cytosol	0.999951			1
AT3G02780.1	46	AFSGTAMTDTKDAGMDAVQR	TRUE	Mitochondria/Plastid	0.963521	0.0513361	0.999922	0.9989
AT3G02780.1	48	SGTAMTDTKDAGMDAVQR	TRUE	Mitochondria/Plastid	0.963521	0.0513361	0.999922	0.02509
AT3G02780.1	53	TDTKDAGMDAVQR	TRUE	Mitochondria/Plastid	0.963521	0.0513361	0.999922	1
AT3G03100.1	2	ALTVAKSALEAIR	TRUE	N.D.	0.999971			1
AT3G03520.1	2	VEETSSGGGSSASPIKTIVVLVQENR	TRUE	N.D.	N.D.			N.D.
AT3G03630.1	57	AISGKSSTGTKSKSKTKR	Ambi	Potential Plastid	0.998917	0.836129	0.999994	0.9989	0.959	1
AT3G03960.1	2	VGMSMQPYGIQSMLKEGYR	TRUE	Cytosol	0.013598	0.00682523	0.0269096	0.0136	0.008354	0.02206
AT3G05420.1	527	EIVMDNVNPGSKVEGNSER	FALSE	Cytosol	0.01755			N.D.
AT3G05590.1	2	GIDLIAGGKSKKTKR	TRUE	Cytosol	0.00410172	0.000693823	0.023849	0.004101	0.001168	0.01429
AT3G05910.1	44	YSSNLNPLMVGLTLIR	FALSE	N.D.	0.0165563			N.D.
AT3G06035.1	25	DTDEEDILLTGINSYR	TRUE	Signal peptide	0.000384468			0.0003845
AT3G06050.1	31	SKLAEGTDITSAAPGVSLQKAR	TRUE	Mitochondria	0.00740741	0.00512033	0.0107051	0.007409	0.005708	0.009612
AT3G06290.1	647	GITVPT	FALSE	N.D.	0.970205			N.D.
AT3G06580.1	37	ANFNDVFGASPQLFAR	FALSE	Cytosol	0.0727802			N.D.
AT3G07480.1	28	ATSAPSPSLGSKKVSDR	TRUE	Mitochondria	0.00954198	0.00736181	0.0123598	N.D.
AT3G07720.1	2	AATPMEGKWVQLKQKGTGPGAR	TRUE	Cytosol	0.999098	0.975443	0.999968	N.D.
AT3G07880.1	9	DMGFDDNNNNKNNKDGDDENSSSR	FALSE	Cytosol	0.00229991			N.D.
AT3G08580.1	104	VKLLIQNQDEMIKAGR	FALSE	Mitochondria	0.00434972	0.00124028	0.0151365	N.D.
AT3G08740.1	52	SMSANDIKAGTNIEVDGAPWR	TRUE	Plastid	0.0685401			N.D.
AT3G08920.1	34	VSGKELILSGKVR	TRUE	Plastid	0.00337041			0.003371
AT3G08940.1	93	SLDQNLAKNLYGEVIGTR	Ambi	Potential Thylakoid	0.0198689	0.00424424	0.087934	N.D.
AT3G08940.1	116	PKSTPFQPYSEVFGLQR	FALSE	Thylakoid	0.0198689	0.00424424	0.087934	N.D.
AT3G08943.1	2	AMEITQFLLAAQSADAR	TRUE	N.D.	0.999882	0.999865	0.999897	0.9999
AT3G09150.1	49	VSYKEFAESALEETR	TRUE	Plastid	0.012364			N.D.
AT3G10020.1	1	MQAVSVDETKNTVVLR	TRUE	N.D.	0.996124			0.9961
AT3G10420.2	583	ESKPSLEELDALEEVR	FALSE	Plastid	0.986923			N.D.
AT3G11330.1	2	AAEPNPKNFPVLSYVLAR	TRUE	N.D.	0.993261	0.99097	0.994973	0.9933	0.9917	0.9945
AT3G11450.1	598	ALVQALKTFPKETSQR	FALSE	N.D.	0.00979432	0.00513857	0.0185895	N.D.
AT3G11510.1	5	KTKEPKVETVTLGPSVR	FALSE	Cytosol	0.00562114	0.00503532	0.00627468	N.D.
AT3G12390.1	68	KAMLKLGMKPITGVSR	FALSE	Cytosol	9.23353e-06	2.54931e-07	0.00033433	N.D.
AT3G12490.1	2	ALVGGVGDVPANQNSGEVESLAR	TRUE	Cytosol	0.999879	0.999845	0.999906	0.9999
AT3G12640.1	245	AVAEAAEDAKKPKSGR	FALSE	Cytosol	3.74952e-06			N.D.
AT3G12780.1	78	AKKSVGDLTSADLKGKKVFVR	TRUE	Alternative NT	0.0115727	0.00431766	0.0306435	0.02587	0.02413	0.02773
AT3G12780.1	99	ADLNVPLDDNQTITDDTR	FALSE	Plastid	0.0115727	0.00431766	0.0306435	N.D.
AT3G12780.1	182	VASLPEGGVLLLENVR	FALSE	Plastid	0.0115727	0.00431766	0.0306435	N.D.
AT3G13470.1	69	TGVNKLADLVGVTLGPKGR	Ambi	N.D.	0.00552486	0.00193334	0.0156834	N.D.
AT3G13470.1	319	GTLKIAALKAPGFGER	FALSE	Plastid	0.00552486	0.00193334	0.0156834	N.D.
AT3G13580.1	2	TEAESKTVVPESVLKKR	TRUE	Cytosol	0.274424	0.273432	0.275418	0.2751
AT3G14090.1	1	MEPPENSLDSDGSNLETAER	TRUE	Cytosol	0.999681	0.998503	0.999932	N.D.
AT3G14210.1	29	GEGVPNVALFTFGDSYYDAGNKVFLSQR	TRUE	Signal peptide	0.0133941			N.D.
AT3G14415.1	147	AGFKAIALTVDTPR	FALSE	Peroxisome	0.012458			N.D.
AT3G14920.1	206	DVSGYSSSKADMILPISR	FALSE	N.D.	1.93986e-07			N.D.
AT3G15190.1	79	EAAAPTKKADSAAKR	TRUE	Plastid	6.25391e-11			6.256e-11
AT3G15520.1	115	VLYSPDTKVPR	Ambi	Potential Thylakoid	0.0293945	0.00303172	0.231718	0.005927
AT3G16240.1	2	AGVAFGSFDDSFSLASLR	TRUE	Vacuole	0.0713267			0.07131
AT3G17840.1	30	DLAADKSALLSFR	TRUE	Signal peptide	0.00295858			N.D.
AT3G18080.1	208	VVAALGYDNGIFAPGR	FALSE	N.D.	N.D.			N.D.
AT3G18130.1	2	AEGLVLKGIMR	TRUE	N.D.	0.916918			N.D.
AT3G18490.1	146	DLTTPVVSGASQGSGEYFSR	Ambi	N.D.	0.00333111	0.00166584	0.00665	N.D.
AT3G18490.1	147	LTTPVVSGASQGSGEYFSR	Ambi	N.D.	0.00333111	0.00166584	0.00665	N.D.
AT3G18740.1	2	VAEKKAKKSH	TRUE	Cytosol	0.0149723			N.D.
AT3G18860.1	2	VMDIDFNEYKLR	TRUE	N.D.	0.00993937			N.D.
AT3G18890.1	64	ASSVVTEASPTNLNSKEEDLVFVAGATGKVGSR	TRUE	Plastid	0.748895			0.7489
AT3G20920.1	1	MKKPVGAEKKR	TRUE	N.D.	0.999951			N.D.
AT3G21055.1	73	EEEEPKRGTEAAK	TRUE	Plastid	0.0216216			N.D.
AT3G21220.1	1	MKPIQSPSGVASPMKNR	TRUE	N.D.	0.999975	0.999948	0.999988	N.D.
AT3G21650.1	1	MIKQIFGKLPR	TRUE	N.D.	0.999978			N.D.
AT3G22230.1	2	VKFLKQNKAVILLQGR	TRUE	Cytosol	0.00745156	0.00359985	0.015361	0.01244
AT3G23400.1	164	LIPVTLGQVFQR	FALSE	Plastid	0.00645995			N.D.
AT3G23490.1	78	SYDPNLIQEPTIYR	FALSE	Cytosol	0.0377786			N.D.
AT3G23660.1	2	AETANTDLEGIDGVR	TRUE	N.D.	0.998015			N.D.
AT3G23940.1	35	SAQSVTADPSPPITDTNKLNKYSSR	TRUE	Plastid	0.0244559			N.D.
AT3G24420.1	2	VVNQKISGLASAMNAKIIGSGER	TRUE	N.D.	0.00145497	0.000309791	0.00680461	N.D.
AT3G24830.1	123	MVIPDALKVLR	FALSE	Cytosol	0.00707714			N.D.
AT3G25220.1	61	GKLTDGTVFDSSFER	FALSE	N.D.	0.00226296			N.D.
AT3G25520.1	2	VFVKSTKSNAYFKR	TRUE	Cytosol	0.00849618	0.00444088	0.0161944	0.008498	0.005373	0.01342
AT3G26590.1	2	AKDKDITETLLTAAEER	TRUE	N.D.	0.504286			N.D.
AT3G26980.1	24	YSPTATVSMLKER	FALSE	N.D.	0.993807			N.D.
AT3G27890.1	1	MEAVTAIKPLIR	TRUE	Mitochondria/Plastid	0.999732	0.999003	0.999928	N.D.
AT3G27925.1	106	FVVSTPKKLQTDELATVR	TRUE	Thylakoid	1.54057e-05	1.33848e-09	0.150615	1.541e-05	2.07e-08	0.01133
AT3G29320.1	163	ALSNAVGNLGLNSAYGDALKR	FALSE	Plastid	0.00371471	0.00119439	0.011492	N.D.
AT3G29360.1	94	GLGAGKAADLTYWESAAR	FALSE	N.D.	N.D.			N.D.
AT3G42050.1	1	MDQAELSIEQVLKR	TRUE	Vacuole	0.967633	0.00544553	0.999994	1
AT3G42050.1	26	LVSAKGLQLLR	TRUE	Signal peptide	0.967633	0.00544553	0.999994	N.D.
AT3G44880.1	50	VAAPPSVPTSDSTEEKR	TRUE	Plastid	0.984349	0.950117	0.995208	0.9932
AT3G45140.1	377	DILQFDAPVLINR	FALSE	Plastid	0.0102575	0.00486251	0.0215088	N.D.
AT3G45140.1	445	EVKGNMTVDEALKNKR	FALSE	Plastid	0.0102575	0.00486251	0.0215088	N.D.
AT3G45140.1	632	FDQEGLPADLIKR	FALSE	Plastid	0.0102575	0.00486251	0.0215088	N.D.
AT3G45780.1	1	MEPTEKPSTKPSSR	TRUE	Membrane	0.999822			N.D.
AT3G46440.1	2	ASSDKQTSPKPPPSPSPLR	TRUE	N.D.	0.999163	0.956385	0.999985	0.9861
AT3G46580.1	2	SNGTDQAQPPPENPATPVDSKSR	TRUE	N.D.	0.999887			N.D.
AT3G46780.1	70	LIPVVTNPSTGLVFGNNR	Ambi	Potential Thylakoid	0.0264131	0.0148158	0.0466584	N.D.
AT3G46780.1	134	VAATYKILSNDEVKR	FALSE	Thylakoid	0.0264131	0.0148158	0.0466584	N.D.
AT3G48030.1	2	SSVEPDMEDLFQEKKR	TRUE	N.D.	N.D.			N.D.
AT3G48090.1	2	AFEALTGINGDLITR	TRUE	N.D.	0.945474			N.D.
AT3G48110.1	370	AALEKVAEKVSEDPR	FALSE	Mitochondria/Plastid	0.0147973			N.D.
AT3G48680.1	28	AEAVAVATTETPKPKSQVTPSPDR	TRUE	Mitochondria	0.0337496			N.D.
AT3G48730.1	72	AFKSVGGQPVVMDSAKGSR	FALSE	Plastid	0.00629327	0.00358749	0.0110172	N.D.
AT3G49140.1	80	EYVDSASDPEKQTGKSR	Ambi	Potential Plastid	0.00211282			N.D.
AT3G49470.1	78	KAMLKLGMKPVTGVSR	FALSE	N.D.	0.0189753			N.D.
AT3G49720.1	79	AIPVLKKAYGDGMR	FALSE	N.D.	N.D.			N.D.
AT3G49800.1	51	GVKEDISELTKTLR	FALSE	N.D.	0.019984			N.D.
AT3G51140.1	67	AMSASFGDMADDSAAIFPR	TRUE	Plastid	0.992348	0.882241	0.999555	N.D.
AT3G51140.1	69	SASFGDMADDSAAIFPR	TRUE	Plastid	0.992348	0.882241	0.999555	N.D.
AT3G51240.1	3	PGTLTELAGESKLNSKFVR	TRUE	NXE	0.00968054	0.000672768	0.124294	N.D.
AT3G51800.1	138	KADVIAAANTAADVALR	FALSE	Nuclear	0.00152532			N.D.
AT3G52150.1	57	AVTETEEKPAALDPSSEAAR	TRUE	Plastid	0.00398406	0.000324044	0.0470382	0.01165
AT3G52150.1	58	VTETEEKPAALDPSSEAAR	TRUE	Plastid	0.00398406	0.000324044	0.0470382	0.0004343	4.718e-05	0.003984
AT3G52150.1	126	SVEDANAVVEKLNGNTVEGR	Ambi	N.D.	0.00398406	0.000324044	0.0470382	N.D.
AT3G52300.1	2	SGAGKKIADVAFKASR	TRUE	Mitochondria	0.999695	0.999671	0.999718	0.9997
AT3G53420.1	2	AKDVEAVPGEGFQTR	TRUE	Membrane	0.284981	0.258211	0.313355	0.2849
AT3G53890.1	1	MENDAGQVTELYIPR	TRUE	Cytosol	0.99988	0.999839	0.99991	0.9999
AT3G54050.1	60	AVAADAAETKTAAR	TRUE	Plastid	0.548366	0.221599	0.838148	0.3033
AT3G54050.1	61	VAADAAETKTAAR	TRUE	Plastid	0.548366	0.221599	0.838148	N.D.
AT3G54090.1	230	FASELNLAVLKEAR	FALSE	Plastid	0.999955			N.D.
AT3G54170.1	1	MEFSSQDDDFGGDDSAANATR	TRUE	N.D.	0.99949	0.989473	0.999976	0.9999
AT3G54570.1	352	EPNYIQTTVEPSNETV	FALSE	N.D.	N.D.			N.D.
AT3G54860.1	2	AQIPSLENAPLNLKSIR	TRUE	N.D.	0.999566	0.995468	0.999959	N.D.
AT3G55520.1	2	GDAIDLSGDGGVLKKIVR	TRUE	N.D.	0.99484	0.994629	0.995042	N.D.
AT3G55800.1	75	EIGQSLEEFLAQATPDKGLR	Ambi	Potential Plastid	0.00252589	0.00142782	0.00446466	N.D.
AT3G56130.1	60	AKSSTTTISDGSSDASVSDGKKTVR	TRUE	Plastid	0.010101			N.D.
AT3G56940.1	330	IFPAVLDVENPEFKR	FALSE	Plastid	0.0114534			N.D.
AT3G57330.1	2	SNLLKDFEVASKNPSLEAR	TRUE	Vacuole	0.985552	0.985011	0.986073	N.D.
AT3G57560.1	51	TVSTPPSIATGNAPSPDYR	TRUE	Plastid	0.602664			N.D.
AT3G58470.1	1	MEKEDELQKLNGQVSAPR	TRUE	N.D.	0.999956	0.976754	1	N.D.
AT3G60440.1	24	MESAKSKNPDSYQNILMMR	Ambi	Potential Alternative NT	0.99961	0.996943	0.99995	N.D.
AT3G60450.1	1	MESPKSNVDDGYQNIFVMR	TRUE	N.D.	0.999948	0.9999	0.999973	N.D.
AT3G60750.1	67	AAVETVEPTTDSSIVDKSVNSIR	TRUE	Plastid	0.00602773	0.000701068	0.0498087	0.04925	0.04636	0.0523
AT3G60750.1	68	AVETVEPTTDSSIVDKSVNSIR	TRUE	Plastid	0.00602773	0.000701068	0.0498087	0.001919
AT3G60750.1	341	GAALGEKEVEATR	FALSE	Plastid	0.00602773	0.000701068	0.0498087	N.D.
AT3G60750.1	467	KAFGDFQKATPEER	FALSE	Plastid	0.00602773	0.000701068	0.0498087	N.D.
AT3G60810.1	60	AIFQLSGKKPDYLGVQKNER	Ambi	Potential Plastid	0.000160205	2.13158e-07	0.107498	N.D.
AT3G61260.1	92	DVKLADLSKEKR	FALSE	Membrane	0.0121374			N.D.
AT3G62030.1	80	AAEEEEVIEPQAKVTNKVYFDVEIGGEVAGR	TRUE	Plastid	0.0109963	0.0027671	0.0426517	N.D.
AT3G62030.1	111	IVMGLFGEVVPKTVENFR	FALSE	Plastid	0.0109963	0.0027671	0.0426517	N.D.
AT3G62600.1	24	GKSYYDVLQVPKGASDEQIKR	TRUE	Signal peptide	0.0249688			N.D.
AT4G01310.1	43	SGTVLVEKSEAEKTQR	TRUE	Plastid	0.00670241	0.00269933	0.0165436	0.006705	0.003525	0.01271
AT4G01480.1	1	MNGEEVKTSQPQKKLQNPTPR	TRUE	N.D.	0.999921	0.998505	0.999996	0.9992	0.9918	0.9999
AT4G01600.1	137	GVIYISNR	FALSE	Cytosol	0.99376			N.D.
AT4G01800.1	73	SLGGLLSGIFKGSDNGESTR	Ambi	Potential Thylakoid	0.985698	0.96605	0.994045	0.9857	0.9736	0.9923
AT4G01870.1	1	METPKGTIIFTTVGR	TRUE	N.D.	0.999881			N.D.
AT4G01940.1	143	VLKEKFGDALKDIR	FALSE	Plastid	0.00330797			N.D.
AT4G02030.1	2	ATEAAPMDEKAKR	TRUE	N.D.	0.998776			N.D.
AT4G02510.1	607	EFSFGGKEVDQEPSGEGVTR	FALSE	Plastid	0.0110889	0.00948499	0.0129606	N.D.
AT4G02530.1	74	AILEADDDEELLEKVKQDR	TRUE	Thylakoid	0.00576037	0.00552947	0.00600085	0.005927
AT4G02610.1	1	MDLLKTPSSTVGLSETFAR	TRUE	Cytosol	0.980258	0.954039	0.991651	0.964
AT4G02660.1	780	VRCDIMGALWR	FALSE	Plastid	N.D.			N.D.
AT4G03080.1	472	AVVVAKETVGSLGGMVR	FALSE	N.D.	N.D.			N.D.
AT4G04020.1	56	ATDIDDEWGQDGVER	TRUE	Plastid	0.00216873			N.D.
AT4G04950.1	2	SGTVKDIVSKAELDNLR	TRUE	Cytosol	0.99986	0.999859	0.999861	0.9999
AT4G05180.1	83	EAIPIKVGGPPLPSGGLPGTDNSDQAR	Ambi	Potential Thylakoid	0.00671592	0.00256425	0.0174716	N.D.
AT4G05180.1	88	KVGGPPLPSGGLPGTDNSDQAR	TRUE	Thylakoid	0.00671592	0.00256425	0.0174716	0.03972
AT4G05180.1	90	GGPPLPSGGLPGTDNSDQAR	TRUE	Thylakoid	0.00671592	0.00256425	0.0174716	N.D.
AT4G05180.1	91	GPPLPSGGLPGTDNSDQAR	TRUE	Thylakoid	0.00671592	0.00256425	0.0174716	N.D.
AT4G05180.1	119	FYIQPLSPTEAAAR	FALSE	Thylakoid	0.00671592	0.00256425	0.0174716	N.D.
AT4G08390.1	92	STTAATKSSSSDPDQLKNAR	TRUE	Plastid	N.D.			0.003793
AT4G08390.1	93	TTAATKSSSSDPDQLKNAR	TRUE	Plastid	N.D.			N.D.
AT4G08390.1	96	ATKSSSSDPDQLKNAR	TRUE	Plastid	N.D.			0.009173	0.005729	0.01466
AT4G08390.1	97	TKSSSSDPDQLKNAR	TRUE	Plastid	N.D.			0.02054
AT4G08870.1	115	VLSDVGDIPVQEIR	FALSE	Mitochondria	0.00303122			N.D.
AT4G09320.1	21	MEQTFIMIKPDGVQR	TRUE	Probable Signal peptide	0.999532	0.722253	0.999999	N.D.
AT4G09320.1	106	KIIGATNPAASEPGTIR	FALSE	Peroxisome	0.999532	0.722253	0.999999	N.D.
AT4G09350.1	46	SQGPTKPSKPSPGVDTR	TRUE	Probable Plastid	0.94585	0.935616	0.954536	N.D.
AT4G09650.1	48	SATAASSYAMALADVAKR	TRUE	Plastid	0.00809717	0.00620704	0.0105568	0.009058	0.007403	0.01108
AT4G09760.1	2	AVGIFGLIPSSSPDELR	TRUE	N.D.	0.377929			N.D.
AT4G10040.1	2	ASFDEAPPGNPKAGEKIFR	TRUE	Mitochondria	0.629208	0.50206	0.740659	N.D.
AT4G10300.1	39	ESTEKLGITIEKNPPESKLTQLGVR	TRUE	Plastid	0.0106667			0.01067
AT4G10340.1	69	IFLPDGLLDR	Ambi	Potential Thylakoid	7.19419e-06	1.90324e-06	2.71935e-05	N.D.
AT4G10480.1	73	KAMLKLGMKPVTDVSR	FALSE	N.D.	0.251446			N.D.
AT4G11010.1	173	KLIGATDPQKSEPGTIR	FALSE	Mitochondria	0.00568182	0.004504	0.00716543	N.D.
AT4G11120.1	64	SSEAPPAVSDQMSLIKQLR	TRUE	Mitochondria	0.0154823	0.00382554	0.0605008	N.D.
AT4G12450.1	231	MLICRVIAGR	FALSE	Cytosol	0.99803	0.917436	0.999957	N.D.
AT4G13360.1	42	AGAGVDDFVKGNVFPNGVALITLDR	TRUE	Mitochondria/Plastid	0.989237	0.943907	0.998012	N.D.
AT4G13780.1	1	MEDDGKSSPKLPIPGKR	TRUE	Cytosol	0.996803	0.990401	0.99894	0.9985
AT4G15410.1	2	ATETNENLINSFIEITSSSR	TRUE	N.D.	0.999518	0.993136	0.999966	N.D.
AT4G15470.1	1	MDKPYGYASVSMSGIDR	TRUE	N.D.	0.999804			0.9998
AT4G15530.1	69	AILSPVSDPAASIAQKR	TRUE	Plastid	0.102987	0.0122193	0.515869	0.09069	0.07973	0.103
AT4G15530.1	70	ILSPVSDPAASIAQKR	TRUE	Plastid	0.102987	0.0122193	0.515869	N.D.
AT4G15545.1	2	SEIEEEEEEGSASAITGSR	TRUE	N.D.	0.989071			0.9891
AT4G16143.1	110	SPPIEEVIDAGVVPR	FALSE	Cytosol	0.022168			N.D.
AT4G16800.1	33	LIIETSPPEFVKLNR	TRUE	Mitochondria	0.019216	0.0060385	0.0594306	N.D.
AT4G17300.1	60	TAVSESLGSGDGNKVESYEKR	TRUE	Plastid	0.521376	0.37225	0.666788	0.538
AT4G17300.1	62	VSESLGSGDGNKVESYEKR	TRUE	Plastid	0.521376	0.37225	0.666788	0.2824
AT4G17710.1	428	VEEKHVQDEVVR	FALSE	N.D.	0.0121227			N.D.
AT4G17830.1	328	GPVSKYVLPDENLR	FALSE	Cytosol	N.D.			N.D.
AT4G17890.1	2	ASSSADNLTDKNIVFR	TRUE	N.D.	0.999697	0.832212	1	N.D.
AT4G18100.1	2	AVPLLTKKVVKKR	TRUE	Cytosol	0.0126711	0.0115117	0.0139455	0.01267	0.01184	0.01356
AT4G18340.1	360	ANSESVTYSSSATKAKR	FALSE	N.D.	0.00299312	0.000577883	0.0153477	0.0009359
AT4G18370.1	74	LEQFKEKEEELEEEEER	TRUE	Thylakoid	0.000387898			0.0003879
AT4G18440.1	47	SVSTTTDSPKLVTSTKVTAMDGVSSR	Ambi	Potential Plastid	0.0424809			N.D.
AT4G18480.1	371	AAKALAALKGKDR	FALSE	Plastid	0.0760456	0.00082352	0.891528	N.D.
AT4G19120.1	1	MKYKDEKYEKAEKGSR	TRUE	N.D.	0.995484	0.990257	0.997913	N.D.
AT4G19260.1	193	DIKALEIIFVR	FALSE	Cytosol	N.D.			N.D.
AT4G20150.1	2	PISATMVGALLGLGTQMYSNALR	TRUE	Mitochondria	0.0259673	0.025017	0.0269527	N.D.
AT4G20360.1	102	ALASIGSSVAKKYDEIDAAPEER	Ambi	Potential Plastid	0.00558659	0.00204393	0.0151762	N.D.
AT4G20360.1	104	ASIGSSVAKKYDEIDAAPEER	Ambi	Potential Plastid	0.00558659	0.00204393	0.0151762	N.D.
AT4G20360.1	105	SIGSSVAKKYDEIDAAPEER	Ambi	Potential Plastid	0.00558659	0.00204393	0.0151762	0.003671
AT4G20360.1	111	AKKYDEIDAAPEER	Ambi	Potential Plastid	0.00558659	0.00204393	0.0151762	N.D.
AT4G20360.1	241	SALLAVETLTENPKVKR	FALSE	Plastid	0.00558659	0.00204393	0.0151762	N.D.
AT4G20360.1	243	LLAVETLTENPKVKR	FALSE	Plastid	0.00558659	0.00204393	0.0151762	N.D.
AT4G20360.1	244	LAVETLTENPKVKR	FALSE	Plastid	0.00558659	0.00204393	0.0151762	N.D.
AT4G20360.1	245	AVETLTENPKVKR	FALSE	Plastid	0.00558659	0.00204393	0.0151762	N.D.
AT4G20360.1	312	GTVKVGETVDLVGLR	FALSE	Plastid	0.00558659	0.00204393	0.0151762	N.D.
AT4G20360.1	424	NDKDEESKMVMPGDR	FALSE	Plastid	0.00558659	0.00204393	0.0151762	N.D.
AT4G20360.1	425	DKDEESKMVMPGDR	FALSE	Plastid	0.00558659	0.00204393	0.0151762	N.D.
AT4G20830.1	52	SQITDNVFSQTNPAFSSVLR	Ambi	N.D.	9.82222e-05	2.31515e-07	0.0400121	N.D.
AT4G20850.1	107	LNESTFIASLMPKKEIR	FALSE	Plastid	N.D.			N.D.
AT4G21280.1	76	DAISIKVGPPPAPSGGLPGTDNSDQAR	Ambi	Potential Thylakoid	0.00233209	0.000338512	0.0158798	0.000185
AT4G21280.1	82	VGPPPAPSGGLPGTDNSDQAR	FALSE	Thylakoid	0.00233209	0.000338512	0.0158798	N.D.
AT4G21280.1	112	FYLQPLPPTEAAAR	FALSE	Thylakoid	0.00233209	0.000338512	0.0158798	N.D.
AT4G21280.1	126	AKESAKDIINVKPLIDR	FALSE	Thylakoid	0.00233209	0.000338512	0.0158798	N.D.
AT4G21580.1	1	MKAIVISEPGKPEVLQLR	TRUE	N.D.	0.00673401	0.00268419	0.0167912	0.003514
AT4G21960.1	302	AIQILSENNPLTGSKGEIR	FALSE	N.D.	N.D.			N.D.
AT4G22150.1	67	SSKDKKLSKPTSGR	Ambi	Potential Alternative NT	0.999967			N.D.
AT4G23100.1	75	ASPPTEEAVVATEPLTR	TRUE	Plastid	0.00894454	0.00303572	0.0260539	0.004167
AT4G23100.1	477	GYKEAGFLNAVDEVVR	FALSE	Plastid	0.00894454	0.00303572	0.0260539	N.D.
AT4G23320.1	323	FRVDQTEATTAR	FALSE	N.D.	0.0412031			N.D.
AT4G23400.1	1	MEGKEEDVNVGANKFPER	TRUE	Membrane	0.999926	0.999919	0.999932	0.9999
AT4G23570.1	96	GASITPSE	FALSE	N.D.	0.999998	0.999989	1	N.D.
AT4G23670.1	57	SWDYTYDGKKEMFKEKR	FALSE	Membrane	0.0134553	0.00494764	0.0360622	N.D.
AT4G23670.1	74	EIDDENKTLTKR	FALSE	Membrane	0.0134553	0.00494764	0.0360622	N.D.
AT4G23940.1	55	ELKTGSSSSGETNNSPAADDFVTR	TRUE	Plastid	0.0360231			0.03602
AT4G24190.1	746	IESGFILTDPKDFAAR	FALSE	Cytosol	0.00100402			N.D.
AT4G24280.1	78	EKVVGIDLGTTNSAVAAMEGGKPTIVTNAEGQR	TRUE	Probable Plastid	0.0182916	0.0138672	0.0240931	0.0192
AT4G24280.1	90	SAVAAMEGGKPTIVTNAEGQR	TRUE	Plastid	0.0182916	0.0138672	0.0240931	N.D.
AT4G24280.1	133	QAVVNPENTFFSVKR	FALSE	Plastid	0.0182916	0.0138672	0.0240931	N.D.
AT4G24280.1	152	KMNEVDEESKQVSYR	FALSE	Plastid	0.0182916	0.0138672	0.0240931	N.D.
AT4G24280.1	244	IINEPTAASLAYGFDR	FALSE	Plastid	0.0182916	0.0138672	0.0240931	N.D.
AT4G24750.1	58	QAVDEDIDLKQMR	TRUE	Plastid	0.352113	0.30593	0.401237	N.D.
AT4G24750.1	59	AVDEDIDLKQMR	TRUE	Plastid	0.352113	0.30593	0.401237	0.3865
AT4G24770.1	192	GFGFVTMSSVDEAETAVEKFNR	FALSE	Plastid	0.0178699			N.D.
AT4G24830.1	75	VLSGDGTALTTDSKEAGLR	TRUE	Plastid	0.907935	0.894512	0.919804	0.9079	0.8986	0.9165
AT4G24940.1	1	MDGEELTEQETALYDR	TRUE	N.D.	0.998562			0.9986
AT4G25130.1	213	IVTEILPATKFYR	FALSE	Plastid	0.00297			N.D.
AT4G26300.1	455	LVDLLDEAKTR	FALSE	Plastid	0.03465			N.D.
AT4G26555.1	68	APVPQMKEPEVIR	TRUE	Plastid	0.0408163			N.D.
AT4G26900.1	57	SSTSDSVVTLLDYGAGNVR	TRUE	Plastid	0.0327761			0.03278
AT4G27020.1	52	TAVDLLPTFIGSASVR	Ambi	N.D.	0.00058309			N.D.
AT4G27440.1	67	QTAATSSPTVTKSVDGKKTLR	TRUE	Thylakoid	0.0506586	0.00351218	0.446871	0.0445	0.03405	0.05796
AT4G27440.1	68	TAATSSPTVTKSVDGKKTLR	TRUE	Thylakoid	0.0506586	0.00351218	0.446871	0.7783	0.7629	0.7929
AT4G27440.1	208	LLLDDLKKSDYPSKR	FALSE	Plastid	0.0506586	0.00351218	0.446871	N.D.
AT4G27500.1	490	KKKLAEKAAAKAAIR	FALSE	N.D.	0.0103595			N.D.
AT4G27700.1	49	TSTKPAKPAAEVDWR	Ambi	Potential Plastid	N.D.			N.D.
AT4G27800.1	42	SAIAIDAPSSLTGVTPIR	TRUE	Plastid	0.646789	0.0773259	0.975616	N.D.
AT4G27800.1	43	AIAIDAPSSLTGVTPIR	TRUE	Plastid	0.646789	0.0773259	0.975616	0.6468
AT4G27800.1	44	IAIDAPSSLTGVTPIR	TRUE	Plastid	0.646789	0.0773259	0.975616	N.D.
AT4G28210.1	74	EKENAPKGGIEDDAER	TRUE	Plastid	0.0130582			N.D.
AT4G28440.1	2	ATTGTAAVATGTSTVKR	TRUE	N.D.	0.99977			N.D.
AT4G28750.1	64	AAPDGATATKPKPPPIGPKR	Ambi	Potential Thylakoid	0.0193125	0.00745461	0.0490993	N.D.
AT4G28750.1	68	GATATKPKPPPIGPKR	Ambi	Potential Thylakoid	0.0193125	0.00745461	0.0490993	0.009862
AT4G28850.1	158	FVDGTPIR	FALSE	N.D.	N.D.			N.D.
AT4G29060.1	94	EDKETVASEKSDAPAPTSQSR	Ambi	N.D.	0.0159923	0.00239488	0.0991215	N.D.
AT4G29060.1	558	KKGLASADKKASR	FALSE	Plastid	0.0159923	0.00239488	0.0991215	N.D.
AT4G29060.1	796	KKGLSSADKKSSR	FALSE	Plastid	0.0159923	0.00239488	0.0991215	N.D.
AT4G29680.1	103	KLDKPVVLLISSDGFR	FALSE	N.D.	1.51194e-06			N.D.
AT4G30160.1	819	SVTPDSSKFAPAPKSSAIASR	FALSE	Cytosol	0.0392311	0.0296572	0.0517308	N.D.
AT4G31360.1	39	QNGAKAAGSATKPATKKAKR	FALSE	N.D.	0.0161186			N.D.
AT4G31490.1	700	ATGEFTKDENDANKLNR	FALSE	Cytosol	N.D.			N.D.
AT4G31700.1	145	KLFNLKKEDDVR	FALSE	Cytosol	N.D.			N.D.
AT4G32180.1	2	AGQEDEYDPILDNKR	TRUE	N.D.	0.956498			N.D.
AT4G33010.1	68	ISVDAVKPSDTFPR	TRUE	Mitochondria	0.00355492	0.00040798	0.0302414	0.0004237	8.346e-05	0.002148
AT4G33010.1	892	GFKNTAGIEPEDVAKR	FALSE	Mitochondria	0.00355492	0.00040798	0.0302414	N.D.
AT4G33030.1	63	TAVPITQQAPPETSTNNSSSKPKR	Ambi	Potential Plastid	0.391236	0.371773	0.411052	N.D.
AT4G33480.1	53	ALNPQTGQPTKKASTGSDKSSTNKKR	TRUE	Probable Plastid	0.062383			N.D.
AT4G33580.1	58	SGKTPGLTQEANGVAIDR	TRUE	Plastid	0.0216685			N.D.
AT4G33680.1	46	VATPQEKIEYKTKVSR	TRUE	Probable Plastid	0.773814	0.757872	0.788999	0.7738	0.7626	0.7846
AT4G33760.1	53	AASGDVVVKPVPSPPSVLR	TRUE	Probable Plastid	0.972261	0.954938	0.983043	N.D.
AT4G34050.1	2	ATTTTEATKTSSTNGEDQKQSQNLR	TRUE	Cytosol	0.994908			0.9949
AT4G34110.1	93	AIQELNYIPLYGKPIR	FALSE	Cytosol	N.D.			N.D.
AT4G34120.1	62	ASVNNNNSVPAKNGGYTVGDFMTPR	TRUE	Probable Plastid	0.0270709			N.D.
AT4G34490.1	280	KVTDDMKTKNR	FALSE	N.D.	0.00103821			N.D.
AT4G34870.1	6	VFFDMSLSGTPIGR	FALSE	Membrane	0.0583431			N.D.
AT4G35000.1	2	AAPIVDAEYLKEITKAR	TRUE	Peroxisome	0.999806	0.999092	0.999959	0.9994
AT4G35090.1	130	EGNFDLVGNNFPVFFIR	FALSE	Peroxisome	0.0490677			N.D.
AT4G36940.1	1	MEKKENGLDGKQSGR	TRUE	N.D.	N.D.			N.D.
AT4G37300.1	9	SDEISDPEQQIKNANQIR	FALSE	N.D.	0.0492126	0.0317203	0.0755981	N.D.
AT4G37910.1	291	SDNIDLTKDNLALQR	FALSE	Mitochondria	0.0160179			N.D.
AT4G37910.1	347	SKFEGLVGKLIER	FALSE	Mitochondria	0.0160179			N.D.
AT4G37930.1	30	SSLPSEAVDEKER	TRUE	Mitochondria	0.00085034	0.000693133	0.00104317	0.0007356
AT4G37930.1	31	SLPSEAVDEKER	TRUE	Mitochondria	0.00085034	0.000693133	0.00104317	0.0009823
AT4G38050.1	79	SSDFDLPKGR	FALSE	N.D.	0.99989			N.D.
AT4G38510.1	3	AAENNLEMEGTLEIGMEYR	TRUE	NXE	0.00501253	0.00289855	0.00865492	N.D.
AT4G38740.1	2	AFPKVYFDMTIDGQPAGR	TRUE	Cytosol	0.991472	0.382748	0.999954	0.999
AT4G38740.1	20	IVMELYTDKTPR	FALSE	Cytosol	0.991472	0.382748	0.999954	N.D.
AT4G38970.1	47	AASSYADELVKTAKTIASPGR	TRUE	Plastid	0.0063012	0.00140685	0.0277495	0.0774
AT4G38970.1	48	ASSYADELVKTAKTIASPGR	TRUE	Plastid	0.0063012	0.00140685	0.0277495	0.005864	0.005456	0.006302
AT4G38970.1	49	SSYADELVKTAKTIASPGR	TRUE	Plastid	0.0063012	0.00140685	0.0277495	N.D.
AT4G38970.1	50	SYADELVKTAKTIASPGR	TRUE	Plastid	0.0063012	0.00140685	0.0277495	0.005739	0.00474	0.006948
AT4G39210.1	62	IATSKNAKEALKNQPSMFER	Ambi	Potential Plastid	0.640041	0.622344	0.657366	N.D.
AT4G39220.1	1	MDESGGDSGSVATPVQQR	TRUE	N.D.	0.993328			0.9933
AT4G39260.1	25	TFSQFGDVIDSKIINDR	FALSE	Nuclear	0.00845309	0.00338229	0.0209662	N.D.
AT4G39260.1	48	GFGFVTFKDEKAMR	FALSE	Nuclear	0.00845309	0.00338229	0.0209662	N.D.
AT4G39460.1	39	SVNTQEDKPFDFFR	TRUE	Probable Plastid	0.011798			N.D.
AT5G01530.1	96	SLDQNLAKNLAGDVIGTR	FALSE	Thylakoid	0.00954198	0.00363183	0.0248302	N.D.
AT5G01530.1	114	TEAADAKSTPFQPYSEVFGIQR	FALSE	Thylakoid	0.00954198	0.00363183	0.0248302	N.D.
AT5G02870.1	354	VKAKKEKLEKKR	FALSE	Cytosol	0.00637349			N.D.
AT5G03350.1	27	KTSELVFLGDAELGPASDGVSR	FALSE	N.D.	0.0159033			N.D.
AT5G03430.1	1	MEIDKAIGESDDKR	TRUE	N.D.	0.999814	0.999766	0.999852	0.9998
AT5G03660.1	1	MQPTETSQPAPSDQGR	TRUE	N.D.	0.996824			0.9968
AT5G04430.1	1	MESTESYAAGSPEELAKR	TRUE	Membrane	0.99983	0.999283	0.99996	0.9998	0.9995	0.9999
AT5G04440.1	36	SSSFDESPKPSSLATSSSTSPIR	Ambi	Potential Plastid	0.202306			N.D.
AT5G04590.1	51	ASSSSSSPIQAVSTPAKPETATKR	TRUE	Probable Plastid	0.0124517	0.000884042	0.152309	0.2962
AT5G04590.1	62	VSTPAKPETATKR	TRUE	Probable Plastid	0.0124517	0.000884042	0.152309	N.D.
AT5G04590.1	75	SKVEIIKEKSNFIR	FALSE	Plastid	0.0124517	0.000884042	0.152309	N.D.
AT5G04885.1	24	DGEYLLYKDPKQTVSDR	TRUE	Signal peptide	0.012108	0.00305018	0.0468013	N.D.
AT5G05580.1	63	VATPLTTLQSPSEEDTER	FALSE	Plastid	0.975372			N.D.
AT5G05740.1	217	GKPATSYEKIKTR	FALSE	Thylakoid	0.000647249			N.D.
AT5G07340.1	26	DDQTILYESFDEPFDGR	TRUE	Signal peptide	0.00908265			N.D.
AT5G07460.1	145	SGIYFYTPEQEKLAR	FALSE	N.D.	0.034626			N.D.
AT5G08050.1	32	KKSTATPQVKLLTR	Ambi	Potential Plastid	0.056243	0.0545942	0.0579385	0.05623	0.05506	0.05741
AT5G08080.1	1	MNDLLKGSFELPR	TRUE	Membrane	0.990115			0.9901
AT5G08280.1	336	GLVASPDGTKVLETSR	FALSE	Plastid	0.00145858			N.D.
AT5G08590.1	1	MDKYDVVKDLGAGNFGVAR	TRUE	N.D.	0.96582	0.952183	0.975667	0.9658	0.9567	0.9731
AT5G08650.1	52	ATAGTEPQSGLSVSGSKLAAR	TRUE	Plastid	0.0331895	0.0219588	0.0498712	0.0443
AT5G08670.1	52	ATSSPASSAAPSSAPAKDEGKKTYDYGGKGAIGR	Ambi	Potential Mitochondria	0.00269469	0.000548991	0.0131167	0.02383
AT5G08670.1	149	KVLNTGAPITVPVGR	FALSE	Mitochondria	0.00269469	0.000548991	0.0131167	N.D.
AT5G09650.1	60	IYNPQVKVQEEGPAESLDYR	TRUE	Plastid	0.043956	0.0384752	0.0501769	0.04827
AT5G09660.1	315	TGAEEVYQLGPLNEYER	FALSE	Peroxisome	0.00892857			N.D.
AT5G09810.1	45	VMVGMGQKDAYVGDEAQSKR	Ambi	N.D.	0.00493827	0.00190002	0.0127727	N.D.
AT5G09810.1	104	PVLLTEAPLNPKANR	FALSE	Cytosol	0.00493827	0.00190002	0.0127727	N.D.
AT5G09810.1	186	DLTDSLMKILTER	FALSE	Cytosol	0.00493827	0.00190002	0.0127727	N.D.
AT5G09900.1	2	GDSGKLEATIDR	TRUE	Cytosol	N.D.			N.D.
AT5G10160.1	50	STDESKSTAEKEIPIELR	TRUE	Plastid	0.00144196			N.D.
AT5G10360.1	145	KLFNLGKEDDVR	FALSE	Cytosol	0.0143926	0.0021967	0.088307	N.D.
AT5G10360.1	165	TFTNKKGKKVSKAPKIQR	FALSE	Cytosol	0.0143926	0.0021967	0.088307	N.D.
AT5G11170.1	50	DFLLKPELLR	FALSE	Nuclear	0.00128849			N.D.
AT5G11580.1	1	MEDKSPTLLISEDLSR	TRUE	N.D.	0.998415	0.984384	0.999841	N.D.
AT5G11670.1	2	GSTPTDLPGEDVADNR	TRUE	Cytosol	0.0721501	0.000111584	0.981879	1
AT5G11670.1	3	STPTDLPGEDVADNR	TRUE	NXE	0.0721501	0.000111584	0.981879	N.D.
AT5G11670.1	568	AKDLVKFAESSMYSPVYR	FALSE	Cytosol	0.0721501	0.000111584	0.981879	N.D.
AT5G11710.1	254	SYVSAAPSNNDDDFDDFDPR	FALSE	N.D.	0.00111123			N.D.
AT5G12140.1	6	AGTIVGGVR	FALSE	Cytosol	0.000158028	1.41496e-05	0.00176234	N.D.
AT5G12140.1	15	DIDANANDLQVESLAR	FALSE	Cytosol	0.000158028	1.41496e-05	0.00176234	N.D.
AT5G13050.1	44	STTSKNQEELDSIFKQKR	TRUE	Mitochondria/Plastid	0.987762	0.979871	0.992583	0.9878	0.9826	0.9914
AT5G13400.1	325	LKSAINGSR	FALSE	N.D.	0.874355			N.D.
AT5G13630.1	1104	AIKMVAELDEPVEQNFVR	FALSE	Plastid	N.D.			N.D.
AT5G13650.1	59	SASPSTAEPASVEVKKKQLDR	TRUE	Plastid	0.069735			N.D.
AT5G14260.1	50	VSSSDTLVASGSPKEDER	TRUE	Plastid	0.165207	0.0153557	0.715212	0.5441
AT5G14260.1	52	SSDTLVASGSPKEDER	TRUE	Plastid	0.165207	0.0153557	0.715212	N.D.
AT5G15210.1	1	MDVIATTTTIVSDLDSR	TRUE	N.D.	0.999827			N.D.
AT5G15450.1	904	VIQQNIENELAKGILR	FALSE	Plastid	0.00288101	0.000797964	0.0103455	N.D.
AT5G16440.1	53	AFSAVTMTDSNDAGMDAVQR	TRUE	Plastid	0.333667	0.322493	0.345031	N.D.
AT5G16440.1	55	SAVTMTDSNDAGMDAVQR	TRUE	Plastid	0.333667	0.322493	0.345031	0.3248
AT5G16440.1	56	AVTMTDSNDAGMDAVQR	TRUE	Plastid	0.333667	0.322493	0.345031	0.3474
AT5G16440.1	60	TDSNDAGMDAVQR	TRUE	Probable Plastid	0.333667	0.322493	0.345031	N.D.
AT5G18660.1	62	SLDSGISEIATSPSFR	TRUE	Plastid	0.020829			N.D.
AT5G19140.1	1	MLGIFSGAIVSPPEELVAAGSR	TRUE	N.D.	0.996167	0.995755	0.996539	N.D.
AT5G19180.1	2	ADLDVPPQVPQSKTR	TRUE	N.D.	0.993739			N.D.
AT5G19230.1	25	GTDGEDDLLLTVFNKYR	TRUE	Signal peptide	0.00019305			0.0001931
AT5G19240.1	26	NTDGENLLFTVFNQYR	TRUE	Signal peptide	0.000191498			0.0001915
AT5G19250.1	25	DTADEEDVLLTGINSYR	TRUE	Signal peptide	2.68961e-06			2.69e-06
AT5G19690.1	2	AALESPLPGTPTAMR	TRUE	N.D.	N.D.			N.D.
AT5G20290.1	79	VLDVVYNASNNELVR	FALSE	Cytosol	0.022604			N.D.
AT5G20720.1	51	AASVVAPKYTSIKPLGDR	TRUE	Plastid	0.0116686	0.00657076	0.0206394	N.D.
AT5G20720.1	52	ASVVAPKYTSIKPLGDR	TRUE	Plastid	0.0116686	0.00657076	0.0206394	0.01207	0.01167	0.01248
AT5G20720.1	53	SVVAPKYTSIKPLGDR	TRUE	Plastid	0.0116686	0.00657076	0.0206394	0.01124
AT5G20890.1	2	PIDKIFKDDASEEKGER	TRUE	Cytosol	0.0114758	0.00359456	0.0360124	N.D.
AT5G20950.1	21	EGTLKYKDPKQPLGAR	TRUE	Signal peptide	0.00783085	0.00449496	0.0136086	0.00303
AT5G20950.1	23	TLKYKDPKQPLGAR	TRUE	Signal peptide	0.00783085	0.00449496	0.0136086	N.D.
AT5G22330.1	1	MEKVKIEEIQSTAKKQR	TRUE	N.D.	0.949289	0.947463	0.951055	0.9505
AT5G22800.1	553	AVVKSLLVNGKPVIR	FALSE	Mitochondria/Plastid	0.00646412			N.D.
AT5G23060.1	69	SLTEVEKTINQVQETGSSVFDATQR	Ambi	Potential Thylakoid	0.00149321	9.03507e-05	0.0241518	N.D.
AT5G23060.1	242	SEKDKEKAGIPR	FALSE	Plastid	0.00149321	9.03507e-05	0.0241518	N.D.
AT5G23250.1	38	GTTPPPPAAVFVDKNTR	TRUE	Mitochondria	0.00402901	0.00346331	0.00468667	0.003619
AT5G23575.1	2	APPAGQTAAVAEAAGADGAPPQQQR	TRUE	Membrane	0.00754717	0.00505084	0.0112633	N.D.
AT5G23575.1	3	PPAGQTAAVAEAAGADGAPPQQQR	TRUE	NXE	0.00754717	0.00505084	0.0112633	N.D.
AT5G23920.1	9	DLTDSKPSPPQPPPKR	FALSE	N.D.	0.00892857	0.00517162	0.0153726	N.D.
AT5G24840.1	1	MDNETKATTFSKSTGLPR	TRUE	N.D.	N.D.			N.D.
AT5G25540.1	1	MKSGSSTLNPYAAAYVPLSKR	TRUE	N.D.	N.D.			N.D.
AT5G25980.1	142	GINEDGINYYSGLIDGLIAR	FALSE	N.D.	0.0289603	5.73727e-05	0.939403	N.D.
AT5G25980.1	275	YKYQGGKIGPVMITR	FALSE	N.D.	0.0289603	5.73727e-05	0.939403	N.D.
AT5G26000.1	261	TKYKDDQKGMIGPVMITR	FALSE	Vacuole	0.0173762	0.0144274	0.0209149	N.D.
AT5G27395.1	98	ATTQVKAPPQLQKTGAVR	FALSE	N.D.	0.00020012			N.D.
AT5G27700.1	1	MQNEEGQVTELYIPR	TRUE	Cytosol	0.998978	0.973519	0.999962	0.9897
AT5G28540.1	108	KFEDKEVQKDR	FALSE	Cytosol	0.0156152	0.00251081	0.0908829	N.D.
AT5G28540.1	646	SGGAPGGAGGESSTEEEDESHDEL	FALSE	Cytosol	0.0156152	0.00251081	0.0908829	N.D.
AT5G28840.1	2	GTTNGTDYGAYTYKELER	TRUE	Cytosol	0.999429	0.979261	0.999985	0.9994	0.9927	1
AT5G30510.1	57	LELKKMFEDAYER	FALSE	Plastid	0.036062			N.D.
AT5G35630.1	62	VETLLNLDTKPYSDR	FALSE	Plastid	0.00202593			N.D.
AT5G35630.1	378	DTEAKGKGYLEDR	FALSE	Plastid	0.00202593			N.D.
AT5G37510.1	39	PESAAVSEPEPPTQILPPR	TRUE	Mitochondria/Plastid	0.00749064	0.00494719	0.0113268	N.D.
AT5G37510.1	659	ALSEVSGVKLPYNSIEGVR	FALSE	Mitochondria	0.00749064	0.00494719	0.0113268	N.D.
AT5G37850.1	36	TTPPVLSLALPSDTGR	Ambi	Potential Alternative NT	0.999992			1
AT5G39740.1	2	VFVKSSKSNAYFKR	TRUE	Cytosol	0.012273	0.0087724	0.0171462	0.01227	0.009678	0.01555
AT5G40600.1	182	STLPT	FALSE	N.D.	N.D.			N.D.
AT5G40650.1	29	TSTGSEAQSKASTGGGGASLKTFQIYR	TRUE	Mitochondria	0.0133565			N.D.
AT5G42080.1	1	MENLISLVNKIQR	TRUE	Membrane	0.999975			N.D.
AT5G42270.1	126	YSEFLNAVKKGKVER	FALSE	Thylakoid	0.0106157	0.00312023	0.0354763	N.D.
AT5G42270.1	435	GKAIGKDVDYEKVAR	FALSE	Thylakoid	0.0106157	0.00312023	0.0354763	N.D.
AT5G42270.1	474	ELKEISKDEISDALER	FALSE	Thylakoid	0.0106157	0.00312023	0.0354763	N.D.
AT5G42270.1	490	IIAGPEKKNAVVSEEKKR	FALSE	Thylakoid	0.0106157	0.00312023	0.0354763	N.D.
AT5G42650.1	34	SGSETPDLTVATR	TRUE	Plastid	0.0131216			N.D.
AT5G44200.1	2	ASLFKEQAKLSAYR	TRUE	N.D.	N.D.			N.D.
AT5G46800.1	30	VKLQSQPTPAPGQLPR	FALSE	N.D.	0.000274499	4.34022e-05	0.00173395	N.D.
AT5G47210.1	39	KAAKFPTKPAPPSQAVR	FALSE	Cytosol	0.00211238	0.000169999	0.025678	N.D.
AT5G48300.1	247	ATAFGLMKIDEEGR	FALSE	Plastid	N.D.			N.D.
AT5G48880.1	265	SLAMKKGLPILGVFR	FALSE	Peroxisome	0.0236016	0.012269	0.0449257	N.D.
AT5G49910.1	111	TTPSVVAYTKSKDR	FALSE	Plastid	0.0140095	0.0008651	0.189077	N.D.
AT5G50580.1	1	MDGDELTEQETALYDR	TRUE	N.D.	0.999863			0.9999
AT5G50850.1	343	LALPQIEDIVR	FALSE	Mitochondria	0.0390472			N.D.
AT5G50920.1	265	TKLAEEGKLDPVVGR	FALSE	Plastid	0.00571102	0.000888622	0.0357669	N.D.
AT5G50920.1	266	KLAEEGKLDPVVGR	FALSE	Plastid	0.00571102	0.000888622	0.0357669	N.D.
AT5G50920.1	610	IIGQDEAVKAISR	FALSE	Plastid	0.00571102	0.000888622	0.0357669	N.D.
AT5G50920.1	875	LLEDSMAEKMLAR	FALSE	Plastid	0.00571102	0.000888622	0.0357669	N.D.
AT5G51010.1	100	AYMPDVSKNVNDKDVR	FALSE	Plastid	0.00325309	0.00132495	0.00796477	N.D.
AT5G51830.1	2	GEDAISGNLKNLTIDTR	TRUE	N.D.	0.988377			N.D.
AT5G52520.1	41	ATAPSGTASPETKSSEVDR	TRUE	Mitochondria/Plastid	0.0105787	0.00308325	0.035644	0.02506
AT5G52560.1	332	SMVINVEYNQLDPLLR	FALSE	Cytosol	0.141844			N.D.
AT5G52840.1	12	AKVKQTTGIVGLDVVPNAR	Ambi	Potential Mitochondria	0.0177117	0.00959081	0.0324832	N.D.
AT5G53000.1	2	GGLAMEEMPLSVLFEQAR	TRUE	N.D.	0.752049			N.D.
AT5G53170.1	646	GSALGMVTQLPSNDETSVSKR	FALSE	Mitochondria	N.D.			N.D.
AT5G53480.1	2	AMEVTQLLINAQSIDGTVR	TRUE	N.D.	0.997431	0.968249	0.999798	1
AT5G53480.1	3	MEVTQLLINAQSIDGTVR	TRUE	NXE	0.997431	0.968249	0.999798	N.D.
AT5G54270.1	78	DTAGLSADPEAFAKNR	FALSE	Thylakoid	0.0150761			N.D.
AT5G54390.1	2	AVDSLETEIDTAVR	TRUE	N.D.	N.D.			N.D.
AT5G54770.1	47	TTAGYDLNAFTFDPIKESIVSR	TRUE	Plastid	0.0162787	0.00316676	0.0793583	0.01845
AT5G54770.1	50	GYDLNAFTFDPIKESIVSR	TRUE	Plastid	0.0162787	0.00316676	0.0793583	N.D.
AT5G54770.1	55	AFTFDPIKESIVSR	TRUE	Probable Plastid	0.0162787	0.00316676	0.0793583	N.D.
AT5G55610.1	58	DAAAAIDDDYLGAIR	TRUE	Mitochondria	0.000195733			0.0001957
AT5G56000.1	603	KTMEINPENSIMDELR	FALSE	Cytosol	0.00261028			N.D.
AT5G56740.1	2	VQKQQASAGPGTEPKKR	TRUE	Nuclear	0.0727273			N.D.
AT5G57020.1	236	SLNPKKLIDVGFSR	FALSE	Cytosol	0.00290782			N.D.
AT5G58070.1	2	TEKKEMEVVKGLNVER	TRUE	Vacuole	0.998361	0.603454	0.999996	0.9996	0.9972	0.9999
AT5G58070.1	4	KKEMEVVKGLNVER	FALSE	Vacuole	0.998361	0.603454	0.999996	N.D.
AT5G59290.1	2	AATSEKQNTTKPPPSPSPLR	TRUE	N.D.	0.999381	0.9855	0.999974	0.9942
AT5G59870.1	1	MESTGKVKKAFGGR	TRUE	Nuclear	0.999912			N.D.
AT5G59950.1	2	STGLDMSLDDMIAKNR	TRUE	N.D.	0.999909			N.D.
AT5G60600.1	50	SNQGSDLAELQPASEGSPLLVPR	Ambi	Potential Thylakoid	0.0019478	0.000304654	0.0123438	0.001948	0.0005247	0.007202
AT5G61790.1	26	DDQTVLYESFDEPFDGR	TRUE	Signal peptide	0.0195389			0.01954
AT5G62030.1	1	MELSDPNNGKTNKPKQPPKR	TRUE	N.D.	0.999897			0.9999
AT5G62790.1	51	SVKVQQQQQPPPAWPGR	TRUE	Probable Plastid	0.00299133	0.00292712	0.00305693	0.003038
AT5G62980.1	1	MEKDMAMMGDKLILR	TRUE	N.D.	0.997566	0.98809	0.999506	N.D.
AT5G63260.1	2	SKPEETSDPNPTGPDPSR	TRUE	N.D.	0.999927			0.9999
AT5G63310.1	79	SMEDVEETYIMVKPDGIQR	Ambi	Potential Plastid	0.0113276	0.0060351	0.0211625	N.D.
AT5G63310.1	168	KLIGKTDPLQAEPGTIR	FALSE	Plastid	0.0113276	0.0060351	0.0211625	N.D.
AT5G63400.1	2	ATGGAAADLEDVQTVDLMSELLR	TRUE	Mitochondria	0.999351	0.985085	0.999972	N.D.
AT5G63420.1	704	AKKAPSQEASPKEVDR	FALSE	Plastid	0.0178221			N.D.
AT5G63680.1	2	SNIDIEGILKELPNDGR	TRUE	Cytosol	0.999831			N.D.
AT5G63980.1	54	SMAYEKELDAAKKAASLAAR	TRUE	Plastid	0.0251762	0.00371934	0.151584	0.004221	0.002868	0.006207
AT5G63980.1	56	AYEKELDAAKKAASLAAR	TRUE	Plastid	0.0251762	0.00371934	0.151584	0.1034	0.0965	0.1106
AT5G64040.1	96	SKTNKELNDKKR	Ambi	Potential Thylakoid	0.00932836			N.D.
AT5G64050.1	378	ALPNEKLTKLVGER	FALSE	Mitochondria/Plastid	0.00703235			N.D.
AT5G64270.1	2	ADLDPEIAKTQEER	TRUE	N.D.	0.999487			0.9995
AT5G64410.1	2	ATADEFSDEDTSPIEEVR	TRUE	N.D.	0.946763			N.D.
AT5G65720.1	28	STAAAATEVNYEDESIMMKGVR	TRUE	Mitochondria	N.D.			N.D.
AT5G66190.1	282	EQTNEKGEKMYIQTR	FALSE	Plastid	0.000713776	0.000341974	0.00148921	N.D.
AT5G66570.1	147	ADSVSKNAPPEFQNTKLMTR	FALSE	Potential Thylakoid	0.0315956	0.0246866	0.0403582	N.D.
AT5G66570.1	149	SVSKNAPPEFQNTKLMTR	FALSE	Potential Thylakoid	0.0315956	0.0246866	0.0403582	N.D.
AT5G67360.1	189	GYESTMGPIDESKESR	FALSE	Secreted	0.00687758			N.D.
AT5G67385.1	2	SAKKKDLLSSAMKR	TRUE	N.D.	0.998392	0.945284	0.999955	N.D.
AT5G67590.1	25	ATDAVVESDYKR	TRUE	Mitochondria	0.0136166			N.D.
ATCG00120.1	23	EVTIVNTGTVLQVGDGIAR	FALSE	Plastid Genome	0.00826446	0.00222618	0.0301855	N.D.
ATCG00120.1	108	VINALANPIDGR	FALSE	Plastid Genome	0.00826446	0.00222618	0.0301855	N.D.
ATCG00120.1	142	SVYEPLQTGLIAIDSMIPIGR	FALSE	Plastid Genome	0.00826446	0.00222618	0.0301855	N.D.
ATCG00120.1	148	QTGLIAIDSMIPIGR	FALSE	Plastid Genome	0.00826446	0.00222618	0.0301855	N.D.
ATCG00120.1	151	LIAIDSMIPIGR	FALSE	Plastid Genome	0.00826446	0.00222618	0.0301855	N.D.
ATCG00270.1	306	AAEDPEFETFYTKNILLNEGIR	FALSE	Plastid Genome	0.00931099	0.00868303	0.0099839	N.D.
ATCG00280.1	15	TLFNGTLALAGR	FALSE	Plastid Genome	0.0115168	2.43942e-05	0.847665	N.D.
ATCG00280.1	324	LGANVGSAQGPTGLGKYLMR	FALSE	Plastid Genome	0.0115168	2.43942e-05	0.847665	N.D.
ATCG00280.1	344	SPTGEVIFGGETMR	FALSE	Plastid Genome	0.0115168	2.43942e-05	0.847665	N.D.
ATCG00280.1	450	AAAAGFEKGIDR	FALSE	Plastid Genome	0.0115168	2.43942e-05	0.847665	N.D.
ATCG00350.1	5	SPEPEVKILVDR	FALSE	Plastid Genome	N.D.			N.D.
ATCG00480.1	88	GMDVVDMGNPLSVPVGGATLGR	FALSE	Plastid Genome	0.00629327	0.00113409	0.0341208	N.D.
ATCG00480.1	110	IFNVLGEPVDNLGPVDTR	FALSE	Plastid Genome	0.00629327	0.00113409	0.0341208	N.D.
ATCG00480.1	232	VALVYGQMNEPPGAR	FALSE	Plastid Genome	0.00629327	0.00113409	0.0341208	N.D.
ATCG00480.1	249	VGLTALTMAEYFR	FALSE	Plastid Genome	0.00629327	0.00113409	0.0341208	N.D.
ATCG00480.1	278	FVQAGSEVSALLGR	FALSE	Plastid Genome	0.00629327	0.00113409	0.0341208	N.D.
ATCG00480.1	292	MPSAVGYQPTLSTEMGTLQER	FALSE	Plastid Genome	0.00629327	0.00113409	0.0341208	N.D.
ATCG00490.1	24	YYTPEYETKDTDILAAFR	FALSE	Plastid Genome	0.0094162	0.00239348	0.0362947	N.D.
ATCG00490.1	26	TPEYETKDTDILAAFR	FALSE	Plastid Genome	0.0094162	0.00239348	0.0362947	N.D.
ATCG00490.1	173	TIKPKLGLSAKNYGR	FALSE	Plastid Genome	0.0094162	0.00239348	0.0362947	N.D.
ATCG00490.1	195	GGLDFTKDDENVNSQPFMR	FALSE	Plastid Genome	0.0094162	0.00239348	0.0362947	N.D.
ATCG00490.1	199	FTKDDENVNSQPFMR	FALSE	Plastid Genome	0.0094162	0.00239348	0.0362947	N.D.
ATCG00490.1	296	AMHAVIDR	FALSE	Plastid Genome	0.0094162	0.00239348	0.0362947	N.D.
ATCG00490.1	340	ESTLGFVDLLR	FALSE	Plastid Genome	0.0094162	0.00239348	0.0362947	N.D.
ATCG00680.1	408	GVSYSDPATVKKYAR	FALSE	Plastid Genome	0.00366972	0.00313285	0.0042982	N.D.
ATCG00680.1	424	AQLGEIFELDR	FALSE	Plastid Genome	0.00366972	0.00313285	0.0042982	N.D.
ATCG00710.1	2	ATQTVEDSSR	TRUE	Plastid Genome	0.00925926			N.D.
ATCG00720.1	2	SKVYDWFEER	TRUE	Plastid Genome	0.00127551			N.D.
ATCG00730.1	2	GVTKKPDLNDPVLR	TRUE	Plastid Genome	0.00453926	0.00254383	0.00808728	0.003903	0.002523	0.006032
ATCG00730.1	3	VTKKPDLNDPVLR	TRUE	Plastid Genome	0.00453926	0.00254383	0.00808728	N.D.
ATCG00770.1	2	GKDTIADIITSIR	TRUE	Plastid Genome	0.000374392	0.000162813	0.000860682	0.0002078
ATCG00780.1	1	MIQPQTYLNVADNSGAR	TRUE	Plastid Genome	0.00635728	0.00250077	0.0160653	0.003287
ATCG00840.1	1	MDGIKYAVFTDKSIR	TRUE	Plastid Genome	0.998346	0.884068	0.999979	N.D.

## Sheet: Reference dataset Fraction 6
Supplementary Table 2: manually checked dataset for the EnCOUNTer training based on Fraction 6 sample.
TAIR AC	Start Position	N-terminus Peptide Sequence	True/False	Protein Localisation
AT1G01620.1	1	MEGKEEDVR	TRUE	Membrane
AT1G02120.1	2	AMLSTASVSGSVDLPR	TRUE	N.D.
AT1G02140.1	2	AAEEATEFYLR	TRUE	Nuclear
AT1G02160.1	2	STKGAAAAYPSAAR	TRUE	N.D.
AT1G02780.1	2	VSLKLQKR	FALSE	Cytosol
AT1G02780.1	43	KLVKDGFIIR	FALSE	Cytosol
AT1G02780.1	65	KMKIAKMKGR	FALSE	Cytosol
AT1G02780.1	152	EKTLSDQFEAKR	FALSE	Cytosol
AT1G03130.1	70	PNTPSPIFAGSTGGLLR	Ambi	Potential Thylakoid
AT1G03130.1	118	EGPNLLKLAR	FALSE	Plastid
AT1G03130.1	140	SKYKITYQFYR	FALSE	Plastid
AT1G03600.1	69	AEDEEYIKDTSAVISKVR	TRUE	Thylakoid
AT1G03600.1	118	KEKALLGKASFR	FALSE	Thylakoid
AT1G03630.1	69	TVTATPPANEASPEQKKTER	TRUE	Plastid
AT1G04270.1	2	ADVEPEVAAAGVPKKR	TRUE	Cytosol
AT1G04270.1	59	KPMALIKKLR	FALSE	Cytosol
AT1G04300.1	2	AEAVDEDSGVGR	TRUE	N.D.
AT1G04400.1	432	QWLPELAR	FALSE	Cytosol
AT1G04420.1	49	KASTKNAMEYR	TRUE	Probable Plastid
AT1G04480.1	74	KKVLPAVIVR	FALSE	Cytosol
AT1G04510.1	155	GIDDGEQGPNAKKMR	FALSE	Cytosol
AT1G04630.1	73	ALKEEKYAAR	FALSE	Mitochondria
AT1G04750.1	2	AQQSLIYSFVAR	TRUE	Membrane
AT1G04820.1	65	AVFVDLEPTVIDEVR	FALSE	Membrane
AT1G04820.1	91	QLISGKEDAANNFAR	FALSE	Membrane
AT1G04980.1	363	MVALNAKK	FALSE	N.D.
AT1G05500.1	412	VLKNDTTDEENASSR	FALSE	Membrane
AT1G05520.1	2	SEMASMDPEGIDGVR	TRUE	N.D.
AT1G05850.1	27	EDKTIKVKKVR	TRUE	Signal peptide
AT1G06000.1	103	DPLVDFLSR	FALSE	Membrane
AT1G06190.1	194	SSQGEVQGDTVDKQDR	FALSE	Plastid
AT1G06620.1	1	MESSLPQVAALDR	TRUE	N.D.
AT1G06640.1	1	MESTKIAPSFDR	TRUE	N.D.
AT1G06680.1	113	PSKEIEYPGQVLR	FALSE	Thylakoid
AT1G06820.1	57	VSSSVVASTVQGTKR	TRUE	Probable Plastid
AT1G07320.1	86	AIVTDLNNKR	FALSE	Plastid
AT1G07780.1	47	SVSNTENVAPKDDER	TRUE	Probable Plastid
AT1G07780.1	48	VSNTENVAPKDDER	TRUE	Probable Plastid
AT1G07920.1	243	KIGGIGTVPVGR	FALSE	Cytosol
AT1G08370.1	2	SQNGKIIPNLDQNSTR	TRUE	Cytosol
AT1G08520.1	538	KVFVEKTDMR	FALSE	Plastid
AT1G08580.1	2	AKYNEIAKKKR	TRUE	N.D.
AT1G08820.1	1	MNMPLLDIQPR	TRUE	N.D.
AT1G08880.1	15	GKPKATKSVSR	FALSE	N.D.
AT1G09290.1	2	AAVEEVDDVGR	TRUE	N.D.
AT1G09340.1	51	SSEKKILIMGGTR	TRUE	Plastid
AT1G09590.1	21	KKGYIPLSTYLR	FALSE	Cytosol
AT1G09780.1	411	DAILSGKFDQVR	FALSE	Cytosol
AT1G09830.1	76	VSEESQPSLSIGNGGSEER	TRUE	Plastid
AT1G10730.1	2	AGAASALFLLDIKGR	TRUE	N.D.
AT1G10760.1	298	KKNYNTDKIQR	FALSE	Plastid
AT1G11400.1	13	AELSKNLKEGER	TRUE	Alternative NT
AT1G11430.1	59	AATVDSDYSSKR	TRUE	Plastid
AT1G11430.1	60	ATVDSDYSSKR	TRUE	Plastid
AT1G11430.1	61	TVDSDYSSKR	TRUE	Plastid
AT1G11840.1	161	AIKFYEKALGMR	FALSE	Peroxisome
AT1G11930.1	17	SAAAIDGVAALR	TRUE	Probable Alternative NT
AT1G12780.1	161	TKLFLEEIAR	FALSE	N.D.
AT1G12900.1	64	KIKVAINGFGR	TRUE	Probable Plastid
AT1G12900.1	65	IKVAINGFGR	TRUE	Probable Plastid
AT1G12900.1	287	LKGKLNGIALR	FALSE	Plastid
AT1G12900.1	314	KKTFAEEVNAAFR	FALSE	Plastid
AT1G12910.1	2	GTSSDPIQDGSDEQQKR	TRUE	N.D.
AT1G13110.1	83	EGAEEALK	FALSE	N.D.
AT1G13270.1	62	KKVSGLEEAIR	TRUE	Probable Plastid
AT1G13440.1	161	LAPLAKVINDR	FALSE	Nuclear
AT1G13440.1	328	VVDLIVHMSKA	FALSE	Nuclear
AT1G13930.1	38	AELMASAKVVAEAAQAAAR	Ambi	Potential Plastid
AT1G13930.1	42	ASAKVVAEAAQAAAR	TRUE	Probable Plastid
AT1G13930.1	44	AKVVAEAAQAAAR	TRUE	Probable Plastid
AT1G14450.1	2	AKPLGTTGEFFR	TRUE	Cytosol
AT1G14610.1	46	SESEKKILTEEELER	TRUE	Mitochondria
AT1G14820.3	1	MEESQELALTQLR	TRUE	N.D.
AT1G15690.1	256	ADVGADLVGKIER	FALSE	N.D.
AT1G15820.1	179	SKTAENFANYTGDQGYPGGR	FALSE	Thylakoid
AT1G15820.1	199	FFDPLGLAGKNR	FALSE	Thylakoid
AT1G16080.1	45	AASAATAKKLAPAVIVGGGR	TRUE	Plastid
AT1G16080.1	52	KKLAPAVIVGGGR	TRUE	Plastid
AT1G16210.1	2	PKKMGLNSKAEVAKSR	TRUE	N.D.
AT1G16210.1	6	GLNSKAEVAKSR	TRUE	Alternative NT
AT1G16720.1	100	KLDDVNPVGLGR	Ambi	Potential Plastid
AT1G16920.1	85	GAVGALLVYDVTR	FALSE	N.D.
AT1G16930.1	1	MDDETSVKEKQR	TRUE	N.D.
AT1G17220.1	221	KVVKESPKIFNR	FALSE	Plastid
AT1G17745.1	51	ALKTVEQTTLTEDNR	TRUE	Plastid
AT1G17745.1	313	GGVIDEDALVR	FALSE	Plastid
AT1G17880.1	4	EKLMKMANTVR	FALSE	N.D.
AT1G18070.1	1	MDLEAEIR	TRUE	N.D.
AT1G18080.1	2	AEGLVLKGTMR	TRUE	Cytosol
AT1G18500.1	419	SNDAGIVLGKLSGR	FALSE	Plastid
AT1G18540.1	33	GLWAIKAKNGGVFPR	FALSE	Cytosol
AT1G18730.1	66	AVMVQQIEGMR	TRUE	Potential Plastid
AT1G19130.1	6	VKSSEIVGKLNLR	TRUE	Alternative NT
AT1G19870.1	639	TITESQATPASQASSSVKAR	FALSE	Membrane
AT1G20010.1	64	AVLMDLEPGTMDSIR	FALSE	Peroxisome
AT1G20010.1	253	KLAVNLIPFPR	FALSE	Peroxisome
AT1G20020.1	57	QITTETDTPTPAKKVEKVSKKNEEGVIVNR	TRUE	Plastid
AT1G20020.1	291	EQANDKGEKMYIQTR	FALSE	Plastid
AT1G20260.1	378	LMKSAIGEGMTR	FALSE	Vacuole
AT1G20260.1	472	IPAKTLDQFYSR	FALSE	Vacuole
AT1G20540.1	1	MQGGSSGIGYGLKYQSR	TRUE	N.D.
AT1G20620.1	1	MDPYKYRPS	TRUE	Peroxisome
AT1G20620.1	21	GGAPVSNNISSLTIGER	TRUE	Signal peptide
AT1G20620.1	121	GFAVKFYTR	FALSE	N.D.
AT1G20620.1	450	WVEILSEPR	FALSE	N.D.
AT1G20696.1	1	MKGAKSKAETR	TRUE	Nuclear
AT1G20950.1	1	MDSDFGIPR	TRUE	Cytosol
AT1G21065.1	57	VLTPANPATDR	TRUE	Probable Plastid
AT1G21440.1	196	ALSAKTGLSDAIDR	FALSE	Plastid
AT1G21680.1	28	AGDGDTIIFTTLGR	Ambi	Potential Signal Peptide
AT1G22280.1	177	GGFVSNLPGDVPR	FALSE	Membrane
AT1G22950.1	11	ALDSSGKQPEQQQQQQPR	TRUE	Probable Plastid
AT1G23260.1	2	SSEEAKVVVPR	TRUE	N.D.
AT1G23310.1	114	KEVAEFIQR	FALSE	Peroxisome
AT1G23960.1	2	ATDDFFSLQR	TRUE	N.D.
AT1G24460.1	1121	ISKVNEFLQR	FALSE	N.D.
AT1G24510.1	26	GIDAQKANIAAGKAVAR	FALSE	Cytosol
AT1G26850.1	2	ALKSSSADGKTR	TRUE	N.D.
AT1G27090.1	2	AATASSEASEGPVMGLINKR	TRUE	Cytosol
AT1G27300.1	1	MESSEDVENLSR	TRUE	N.D.
AT1G27400.1	38	KLPLNKAKR	FALSE	Cytosol
AT1G29150.1	294	SLKLFENALR	FALSE	Cytosol
AT1G29350.1	68	SKKEKKKETR	FALSE	Cytosol
AT1G29470.1	409	GIPAMSNVMGTKR	FALSE	N.D.
AT1G29530.1	66	VVKGASKEISR	Ambi	Potential Plastid
AT1G29530.1	183	SAPETSKKVESVR	FALSE	N.D.
AT1G29850.1	2	ADPELEAIR	TRUE	N.D.
AT1G29880.1	40	MDATEQSLR	TRUE	Alternative NT
AT1G29930.1	20	LSPAASEVLGSGR	TRUE	Probable Plastid
AT1G30070.1	2	AEEVGLDLEELR	TRUE	N.D.
AT1G31190.1	61	VLSEVSDQTR	TRUE	Plastid
AT1G31230.1	710	GLLETGDKILR	FALSE	Plastid
AT1G31330.1	200	GFIWPVAAYR	FALSE	Thylakoid
AT1G31850.1	1	MKSGKQSSQPEKGTSR	TRUE	N.D.
AT1G32060.1	113	KEQKVTALDPR	FALSE	Plastid
AT1G32080.1	77	AMDGAGTGNTSTISR	Ambi	Potential Plastid
AT1G32210.1	2	VKSTSKDAQDLFR	TRUE	N.D.
AT1G35160.1	52	NLLSVAYKNVIGAR	FALSE	Cytosol
AT1G35160.1	71	IISSIEQKEESR	FALSE	Cytosol
AT1G35720.1	2	ATLKVSDSVPAPSDDAEQLR	TRUE	Cytosol
AT1G35720.1	88	DALLANEATKR	FALSE	Cytosol
AT1G35720.1	253	SAINKTGTDEGALTR	FALSE	Cytosol
AT1G41880.1	87	SKFTSNLPPKSMGAR	FALSE	Cytosol
AT1G42970.1	334	KGLTAEDVNEAFR	FALSE	Plastid
AT1G44120.1	1423	SEAAISCLTKMAK	FALSE	N.D.
AT1G45000.1	91	SKVDKEKLTSGTR	FALSE	Cytosol
AT1G45474.1	31	VKAAGGGINPTVAVER	TRUE	Probable Plastid
AT1G45474.1	33	AAGGGINPTVAVER	Ambi	Potential Plastid
AT1G47128.1	135	DELPESIDWR	FALSE	Vacuole
AT1G48610.1	2	AKTALTPPASGSEVPR	TRUE	N.D.
AT1G48660.1	400	FYNNTPQFR	FALSE	Membrane
AT1G48850.1	351	VAFKPTSTIGR	FALSE	Plastid
AT1G48860.1	72	SVSTAEKASEIVLQPIR	Ambi	Potential Plastid
AT1G49240.1	50	NQKDAYVGDEAQSKR	FALSE	N.D.
AT1G49480.1	58	AEETPKVLKKR	FALSE	N.D.
AT1G49490.1	244	SIGNMKNLNEIVFTGN	FALSE	N.D.
AT1G49760.1	368	GSGFVAFSTPEEATR	FALSE	Cytosol
AT1G50200.1	726	AVFGEVYPDPVR	FALSE	N.D.
AT1G50480.1	242	KITIGQGPEEKGMTR	FALSE	Cytosol
AT1G50970.1	103	NITTAVT	FALSE	Cytosol
AT1G51060.1	5	GKTLGSGSAKKATTR	FALSE	Nuclear
AT1G51400.1	77	DDEPKRGTEAAKKK	FALSE	Thylakoid
AT1G51760.1	24	SSNGLSQIPSKFLTLAKR	TRUE	Signal peptide
AT1G51980.1	419	AKAATKSAVLMNLESR	FALSE	Mitochondria
AT1G52230.1	132	GPQEPPKLGPR	FALSE	Thylakoid
AT1G52380.1	2	GDSENVQQPSKKR	TRUE	Nuclear
AT1G52400.1	214	AGYDNGKKAPGR	FALSE	Cytosol
AT1G52400.1	393	GKLDVYSKGLR	FALSE	Cytosol
AT1G52410.1	31	DDGSGLSNLDLIER	TRUE	Signal peptide
AT1G52410.1	354	DFTEGSADDEQSAKR	FALSE	N.D.
AT1G53580.1	40	GSSSSFSSSSSKLLFR	TRUE	Mitochondria
AT1G54270.1	2	AGSAPEGTQFDTR	TRUE	Cytosol
AT1G55090.1	549	LFLKWAATNLG	FALSE	Cytosol
AT1G55130.1	24	FYLPGVAPR	TRUE	Signal peptide
AT1G55450.1	2	AALSDKLADAYQNAR	TRUE	N.D.
AT1G55805.1	53	SSVEKTGSDSGAIENR	TRUE	Plastid
AT1G56070.1	2	VKFTADELR	TRUE	Cytosol
AT1G56070.1	40	VAAAGIIAQEVAGDVR	FALSE	Cytosol
AT1G56070.1	398	VFAGKVSTGMKVR	FALSE	Cytosol
AT1G56070.1	480	AMKFSVSPVVR	FALSE	Cytosol
AT1G56070.1	713	VIYASQITAKPR	FALSE	Cytosol
AT1G56190.1	75	AKKSVGDLNSVDLKGKKVFVR	TRUE	Plastid
AT1G59710.1	1	MEIFQKAKAVR	TRUE	N.D.
AT1G59840.1	34	SSSSTSQKPKTYEGPKPR	TRUE	Plastid
AT1G59870.1	1	MDYNPNLPPLGGGGVSMR	TRUE	Membrane
AT1G59870.1	155	SLPTLLNVVR	FALSE	Membrane
AT1G59870.1	808	EENEDADQGKDPMR	FALSE	Membrane
AT1G59960.1	2	SLTTVPTLAIR	TRUE	N.D.
AT1G62020.1	1	MLTKFETKSNR	TRUE	Cytosol
AT1G63830.1	2	AASQDKLDKMKLR	TRUE	N.D.
AT1G64040.1	1	MEDSVVDDVIKR	TRUE	Cytosol
AT1G64190.1	38	TTSKVDETLDR	Ambi	N.D.
AT1G64190.1	49	AAVEGNLPVSGQYSPR	Ambi	N.D.
AT1G64200.1	1	MNDADASIQIQQMVR	TRUE	Vacuole
AT1G64200.1	66	KKIDYSMQLNASR	FALSE	Vacuole
AT1G64510.1	143	GVIPLAYSIR	FALSE	Plastid
AT1G64520.1	1	MDPQLTEVSQQFER	TRUE	Cytosol
AT1G64550.1	2	TEVASSVVYEVLGR	TRUE	N.D.
AT1G64680.1	22	GIAEPSGEPAPMGLKTR	TRUE	Plastid
AT1G65220.1	2	SSKEKPTLGGTR	TRUE	N.D.
AT1G65260.1	146	AQLALAKGDEDLAR	FALSE	Plastid
AT1G66410.1	80	TDSEEELKEAFR	FALSE	N.D.
AT1G66530.1	2	ATIVASKEFTGNPR	TRUE	N.D.
AT1G67090.1	79	SELAKEVDYLIR	FALSE	N.D.
AT1G67090.1	81	LAKEVDYLIR	TRUE	N.D.
AT1G67430.1	38	KLPLIKAKR	FALSE	Cytosol
AT1G67630.1	2	ATDEEIKNEFKR	TRUE	N.D.
AT1G68010.1	2	AKPVSIEVYNPNGKYR	TRUE	Peroxisome
AT1G68010.1	18	VVSTKPMPGTR	FALSE	Peroxisome
AT1G68680.1	2	ASSSDPSKPVMER	TRUE	Mitochondria
AT1G69740.1	260	AGADVVSPSDMMDGR	FALSE	Plastid
AT1G70410.1	221	AEVVKNTLAIR	FALSE	Membrane
AT1G71410.1	2	SINMKTFTQALAR	TRUE	N.D.
AT1G71500.1	64	EATEVSSSSSVSTPGR	TRUE	Probable Plastid
AT1G71860.1	2	ATGKTSSAANLFTGSTR	TRUE	Membrane
AT1G72150.1	255	SDVILTKFLR	FALSE	Membrane
AT1G72160.1	340	SKSKLVFAGPSR	FALSE	Membrane
AT1G72370.1	2	ATNGSASSAQLSQKEADVR	TRUE	Cytosol
AT1G72370.1	125	LLILTDPR	FALSE	Cytosol
AT1G72730.1	2	AGMASDGTQYDPR	TRUE	Nuclear
AT1G73110.1	41	SKPSSNDGGKVANDDGGAKPR	TRUE	Plastid
AT1G74020.1	23	DDASFQKLPVPETR	TRUE	Signal peptide
AT1G74470.1	298	AKDKILGGKIIR	FALSE	Thylakoid
AT1G74730.1	80	VFKKLEKR	Ambi	Potential Thylakoid
AT1G74970.1	74	LPGGFAAQKIIGTGR	FALSE	Plastid
AT1G74970.1	174	SPLKKEGLLTR	FALSE	Plastid
AT1G76140.1	66	GSSSVFGEQLQYPATR	TRUE	Potential Plastid
AT1G76180.1	2	AEEIKNVPEQEVPKVATEESSAEVTDR	TRUE	Peroxisome
AT1G76400.1	26	DLVLSKVER	TRUE	Signal peptide
AT1G77060.1	198	ATSAKSGLEDAIAR	FALSE	Plastid
AT1G77670.1	42	TTVSTQNESTQKPVQVAKR	TRUE	Plastid
AT1G78630.1	58	EAEPTTTTSLVPANQR	TRUE	Plastid
AT1G78850.1	23	KVPVDDQFR	TRUE	Signal peptide
AT1G78900.1	2	PAFYGGKLTTFEDDEKESEYGYVR	TRUE	Vacuole
AT1G78900.1	312	TTLVANTSNMPVAAR	FALSE	Vacuole
AT1G79010.1	67	SINTLFLTEMVR	FALSE	N.D.
AT1G79040.1	49	TDKPFGINGSMDLR	FALSE	Potential Plastid
AT1G79340.1	2	TKKAVLIGINYPGTKAELR	TRUE	Cytosol
AT1G79440.1	35	SMDAQSVSEKLR	TRUE	Probable Alternative NT
AT1G79550.1	44	AAVPTIKYLMGNGSR	FALSE	cytosol
AT1G80230.1	54	IGSAAADTAVKKR	TRUE	Mitochondria
AT1G80230.1	55	GSAAADTAVKKR	TRUE	Mitochondria
AT1G80300.1	579	SEEELEKEMER	FALSE	Plastid
AT1G80380.2	259	KKNPGNALLEYR	FALSE	Plastid
AT1G80460.1	2	AKENGFIGSIDQGTTSTR	TRUE	N.D.
AT2G03430.1	1	MEIATDTAKQMR	TRUE	N.D.
AT2G03550.1	1	MDSVIAFDR	TRUE	N.D.
AT2G03890.1	593	SANEQLP	FALSE	N.D.
AT2G04700.1	33	KTEPSEKSVEIMR	TRUE	Plastid
AT2G05070.1	80	DTAGLSADPETFAKNR	Ambi	Potential Thylakoid
AT2G05070.1	81	TAGLSADPETFAKNR	Ambi	Potential Thylakoid
AT2G05070.1	86	ADPETFAKNR	Ambi	Potential Thylakoid
AT2G05710.1	231	SENAVQANMELEFQR	FALSE	Mitochondria
AT2G05990.1	77	SESSENKAPSGLPIDLR	TRUE	Plastid
AT2G06050.1	2	TAAQGNSNETLFSSYKMGR	TRUE	Peroxisome
AT2G06850.1	29	KAIDVPFGR	FALSE	Cytosol
AT2G06990.1	2	SAQMEEPETLGKR	TRUE	N.D.
AT2G13360.1	1	MDYMYGPGR	TRUE	Peroxisome
AT2G13360.1	147	ETATGVTNDISAVR	FALSE	Peroxisome
AT2G14880.1	44	AVTSATESSEPTATNKR	TRUE	Plastid
AT2G14880.1	45	VTSATESSEPTATNKR	TRUE	Plastid
AT2G15620.1	28	AAQTTAPAESTASVDADR	TRUE	Plastid
AT2G15620.1	29	AQTTAPAESTASVDADR	TRUE	Plastid
AT2G15620.1	481	ALKVTEEVER	FALSE	Plastid
AT2G15620.1	526	GEEGKPVEGADVYVGGR	FALSE	Plastid
AT2G16070.2	1	MEDEEGIGLILAR	TRUE	Plastid
AT2G16600.1	2	ATNPKVYFDMTVGGKSAGR	TRUE	Cytosol
AT2G17120.1	54	NIQTLFAVKNLR	FALSE	Membrane
AT2G17200.1	2	GGEGDSSQPQSGEGEAVAVNIR	TRUE	N.D.
AT2G17560.1	1	MKGGESKAEATSTDQR	TRUE	N.D.
AT2G18600.1	1	MIGLFKVKEKQR	TRUE	N.D.
AT2G19080.1	1	MEGDQETNVYTLVAR	TRUE	N.D.
AT2G19940.1	296	GMQSTIYVEMAPGVR	FALSE	Plastid
AT2G20450.1	36	ALVDAPDMER	FALSE	Cytosol
AT2G20560.1	2	GVDYYKVLQVDR	TRUE	N.D.
AT2G20990.1	43	SIADQDPKAMLR	FALSE	Membrane
AT2G21330.1	84	LASIGLENTEANR	FALSE	Plastid
AT2G21510.1	192	KAAKEIGKDKR	FALSE	Cytosol
AT2G21620.1	1	MEALPEDEEYSFR	TRUE	Cytosol
AT2G21870.1	56	NKFQAAVDILR	FALSE	Mitochondria
AT2G21870.1	119	AYLLKLQEIR	FALSE	Mitochondria
AT2G22090.1	73	DQLVDLVCSASRI	FALSE	N.D.
AT2G22125.1	1570	ADYTLTPHQVIE	FALSE	N.D.
AT2G23000.1	22	AAIVKSLPGLEGR	TRUE	Signal peptide
AT2G23670.1	72	ENIPLFGIR	Ambi	Potential Thylakoid
AT2G24060.1	157	KKDQQKKTTR	FALSE	Plastid
AT2G24220.1	216	LLFVKLLGR	FALSE	N.D.
AT2G24420.1	26	DAGIDGGDEPKLR	TRUE	Signal peptide
AT2G24420.1	179	ALKISEEEMLR	FALSE	N.D.
AT2G24650.1	849	YLLDTDGR	FALSE	N.D.
AT2G24820.1	51	AVAGTAVSDQTEGGGDVLLNPEEEKR	TRUE	Plastid
AT2G25450.1	23	GLVDAGVTKVPR	FALSE	Membrane
AT2G25840.1	53	SVATDDTSPSVKKR	TRUE	Plastid
AT2G25970.1	2	ADESQYSSDTYSNKR	TRUE	N.D.
AT2G26670.1	56	ATTAAEKQKKR	TRUE	Plastid
AT2G26670.1	57	TTAAEKQKKR	TRUE	Plastid
AT2G27680.1	37	SVEITEADR	TRUE	Plastid
AT2G28000.1	103	AIELPNAMENAGAALIR	FALSE	Plastid
AT2G28000.1	313	GVLNVVAVKAPGFGER	FALSE	Plastid
AT2G28190.1	63	AAKKAVAVLKGTSDVEGVVTLTQDDSGPTTVNVR	TRUE	Plastid
AT2G28190.1	64	AKKAVAVLKGTSDVEGVVTLTQDDSGPTTVNVR	TRUE	Plastid
AT2G29400.1	2	AEKPAQEQEQKR	TRUE	N.D.
AT2G29630.1	55	TLTFDPPTTNSER	Ambi	Potential Plastid
AT2G30520.1	2	ATEGKNPINMNSMSSSLAR	TRUE	N.D.
AT2G30860.1	79	SQGPDLLGKTVEDR	FALSE	Cytosol
AT2G30870.1	79	SQGPDLLGKTIEER	FALSE	Cytosol
AT2G30950.1	391	QVSVDVPDVKGR	FALSE	Thylakoid
AT2G30950.1	453	TSISSKEIDDSIDR	FALSE	Thylakoid
AT2G31060.2	39	AATASTAAAGAPNSSLDPNR	Ambi	Potential Mitochondria
AT2G32240.1	1267	DIDLSFSSPTKR	FALSE	Membrane
AT2G32500.1	40	AADDQIASSKSNKTR	TRUE	Potential Plastid
AT2G33150.1	35	LAGDSAAYQR	TRUE	Peroxisome
AT2G33380.1	2	AGEAEALATTAPLAPVTSQR	TRUE	Cytosol
AT2G34420.1	14	AGKAVKPAASDVLGSGR	TRUE	Potential Plastid
AT2G34420.1	15	GKAVKPAASDVLGSGR	TRUE	Potential Plastid
AT2G34420.1	35	KTVAKPKGPSGSPWYGSDR	TRUE	Plastid
AT2G34420.1	37	VAKPKGPSGSPWYGSDR	TRUE	Plastid
AT2G34420.1	38	AKPKGPSGSPWYGSDR	TRUE	Plastid
AT2G34420.1	79	DTAGLSADPETFAR	Ambi	Potential Thylakoid
AT2G34420.1	80	TAGLSADPETFAR	Ambi	Potential Thylakoid
AT2G34420.1	81	AGLSADPETFAR	Ambi	Potential Thylakoid
AT2G34420.1	82	GLSADPETFAR	Ambi	Potential Thylakoid
AT2G34420.1	112	VFPELLAR	FALSE	Thylakoid
AT2G34430.1	37	KASKPTGPSGSPWYGSDR	TRUE	Potential Thylakoid
AT2G34460.1	36	EKGEAENAVKTKKVFVAGATGQTGKR	Ambi	Potential Plastid
AT2G35410.1	183	DLPSPAPGDTR	FALSE	Plastid
AT2G35410.1	212	ELFTAADFNPVSAR	FALSE	Plastid
AT2G35410.1	226	VVFADPEGR	FALSE	Plastid
AT2G35605.1	13	AKAASSTGAKTGR	TRUE	Mitochondria
AT2G36145.1	157	KKDKAPPGEER	FALSE	Thylakoid
AT2G36160.1	98	ATGGNKTKTPGPGAQSALR	FALSE	Cytosol
AT2G36170.1	43	LIFAGKQLEDGR	FALSE	Cytosol
AT2G36170.1	77	IIEPSLMMLAR	FALSE	Cytosol
AT2G36530.1	2	ATITVVKAR	TRUE	Cytosol
AT2G36530.1	413	LAKYNQLLR	FALSE	Cytosol
AT2G36620.1	88	ATLEVIQKKR	FALSE	Cytosol
AT2G36835.1	2	AKKGGATLAEDAPWR	TRUE	Plastid
AT2G37170.1	2	AKDVEGPEGFQTR	TRUE	Membrane
AT2G37180.1	2	AKDVEGPDGFQTR	TRUE	Membrane
AT2G37190.1	121	SIAKELSGTVR	FALSE	Cytosol
AT2G37270.1	2	AASAEIDAEIQQQLTNEVKLFNR	TRUE	Cytosol
AT2G37550.1	184	GAPAKSKSSEDIYSR	FALSE	Cytosol
AT2G37620.1	50	GQKDAYVGDEAQSKR	TRUE	Probable Alternative NT
AT2G37620.1	329	IKVVAPPER	FALSE	Cytosol
AT2G37660.1	70	AAATTEPLTVLVTGAGGR	TRUE	Plastid
AT2G37660.1	71	AATTEPLTVLVTGAGGR	TRUE	Plastid
AT2G37660.1	73	TTEPLTVLVTGAGGR	TRUE	Plastid
AT2G37660.1	88	TGQIVYKKLKER	Ambi	Potential Plastid
AT2G38070.1	532	GFDPKMIR	FALSE	N.D.
AT2G38120.1	2	SEGVEAIVANDNGTDQVNGNR	TRUE	Membrane
AT2G38230.1	36	GGVIMDVVNAEQAR	FALSE	Cytosol
AT2G38230.1	265	AKAIVQAVTNYR	FALSE	Cytosol
AT2G39140.1	235	SSGEKEIK	FALSE	Plastid
AT2G39460.1	55	TGKYPKISATPR	FALSE	Cytosol
AT2G39730.1	59	AVKEDKQTDGDR	TRUE	Plastid
AT2G39730.1	60	VKEDKQTDGDR	TRUE	Plastid
AT2G39730.1	73	GLAYDTSDDQQDITR	Ambi	Potential Plastid
AT2G39730.1	74	LAYDTSDDQQDITR	Ambi	Potential Plastid
AT2G39730.1	75	AYDTSDDQQDITR	Ambi	Potential Plastid
AT2G39730.1	76	YDTSDDQQDITR	Ambi	Potential Plastid
AT2G39730.1	107	AVLSSYEYVSQGLR	Ambi	Potential Thylakoid
AT2G39730.1	189	MSAGELESGNAGEPAKLIR	FALSE	Plastid
AT2G39730.1	190	SAGELESGNAGEPAKLIR	Ambi	N.D.
AT2G39730.1	191	AGELESGNAGEPAKLIR	Ambi	N.D.
AT2G39730.1	225	LFINDLDAGAGR	FALSE	Plastid
AT2G39730.1	256	NIADNPTNVQLPGMYNKEENAR	FALSE	Plastid
AT2G39730.1	359	KFVESLGVEKIGKR	FALSE	Plastid
AT2G39730.1	399	MLVMEQENVKR	FALSE	Plastid
AT2G39730.1	410	VQLAETYLSQAALGDANADAIGR	FALSE	Plastid
AT2G39730.1	421	ALGDANADAIGR	FALSE	Plastid
AT2G39730.1	454	PVAENFDPTAR	FALSE	Plastid
AT2G39770.1	1	MKALILVGGFGTR	TRUE	N.D.
AT2G39800.1	375	KLADMEDPIGR	FALSE	Cytosol
AT2G39800.1	679	GPVGVEGLLTTR	FALSE	Cytosol
AT2G39940.1	1	MEDPDIKR	TRUE	N.D.
AT2G40490.1	47	KVSATSEPLLLR	FALSE	Plastid
AT2G40840.1	928	SVPANVSGEDINKSR	FALSE	Cytosol
AT2G41100.1	2	ADKLTDDQITEYR	TRUE	N.D.
AT2G41530.1	2	ASGLSEIGSTKMFDGYNKR	TRUE	Cytosol
AT2G41680.1	511	TISGVKMKKEYR	FALSE	Plastid
AT2G41740.1	840	VAENKKSPDTSPTR	FALSE	Cytosol
AT2G41760.1	2	SGVTSEPIAMDATR	TRUE	N.D.
AT2G42130.1	51	VQETVQGSPLVYAR	TRUE	Probable Plastid
AT2G42740.1	2	ASEKKLSNPMR	TRUE	Cytosol
AT2G42810.1	1	METKNENSDVSR	TRUE	N.D.
AT2G43040.1	82	EGIDLQAAIQR	FALSE	N.D.
AT2G43160.1	1	MKKVFGQTVR	TRUE	N.D.
AT2G43560.1	77	AGLPPEDKPR	TRUE	Thylakoid
AT2G43720.1	1	MDQTAEEKMVR	TRUE	N.D.
AT2G44060.1	2	STSEDKPEIISR	TRUE	Membrane
AT2G44060.1	302	KLPIIKEGGETR	FALSE	N.D.
AT2G44060.1	303	LPIIKEGGETR	FALSE	N.D.
AT2G44270.1	1	MEAKNKKAVASR	TRUE	N.D.
AT2G44310.1	2	GVVLIDGSTVR	TRUE	N.D.
AT2G44920.1	82	FKGGGPYGQGVTR	Ambi	Potential Thylakoid
AT2G46110.1	22	SNLPENTVYGGPKPQNPNQR	TRUE	Probable Alternative NT
AT3G01280.1	2	VKGPGLYTEIGKKAR	TRUE	Mitochondria
AT3G01390.1	60	KLEETSGDSGANVKR	FALSE	Vacuole
AT3G01480.1	93	VLISGPPIKDPEALLR	Ambi	Potential Thylakoid
AT3G01480.1	109	YALPIDNKAIR	FALSE	Thylakoid
AT3G01910.1	78	KLFIKDIR	FALSE	Peroxisome
AT3G02090.1	250	TILGPAQNVKSITR	FALSE	Mitochondria
AT3G02780.1	48	SGTAMTDTKDAGMDAVQR	TRUE	Mitochondria/Plastid
AT3G02780.1	53	TDTKDAGMDAVQR	TRUE	Mitochondria/Plastid
AT3G03100.1	2	ALTVAKSALEAIR	TRUE	N.D.
AT3G03420.1	1	MEDAAAPNSGSEFNPGAR	TRUE	N.D.
AT3G03630.1	57	AISGKSSTGTKSKSKTKR	Ambi	Potential Plastid
AT3G03780.1	675	SDEKLLSVFR	FALSE	Cytosol
AT3G03960.1	382	GSTDSILDDLER	FALSE	Cytosol
AT3G04600.1	1	MEVDKKDER	TRUE	N.D.
AT3G04710.1	2	APDASTALAAR	TRUE	N.D.
AT3G04840.1	71	ADLQGDEDNAYR	FALSE	Cytosol
AT3G05070.1	2	ASEDESIEQKAAAR	TRUE	N.D.
AT3G05590.1	2	GIDLIAGGKSKKTKR	TRUE	Cytosol
AT3G06035.1	25	DTDEEDILLTGINSYR	TRUE	Signal peptide
AT3G06430.1	35	VLAASKSSPGSVTKKR	TRUE	Plastid
AT3G06650.1	500	VELLQKFAR	FALSE	Cytosol
AT3G07170.1	1	MYADKLEAESGSR	TRUE	N.D.
AT3G07230.1	1	MIYDVNSGLFR	TRUE	N.D.
AT3G07480.1	28	ATSAPSPSLGSKKVSDR	TRUE	Mitochondria
AT3G08580.1	87	GGVSAAVSKTAAAPIER	Ambi	Potential Alternative NT
AT3G08580.1	104	VKLLIQNQDEMIKAGR	FALSE	Mitochondria
AT3G08580.1	107	LIQNQDEMIKAGR	Ambi	N.D.
AT3G08580.1	134	TIKDEGFGSLWR	FALSE	Mitochondria
AT3G08580.1	213	LANDAKAAKKGGGGR	FALSE	Mitochondria
AT3G08840.1	66	KAVGYGQEMSKSLR	Ambi	Potential Plastid
AT3G08920.1	34	VSGKELILSGKVR	TRUE	Plastid
AT3G08940.1	99	AKNLYGEVIGTR	FALSE	Thylakoid
AT3G09630.1	288	AKMVNADLAR	FALSE	Cytosol
AT3G09740.1	2	TVIDILTR	TRUE	Membrane
AT3G09840.1	2	STPAESSDSKSKKDFSTAILER	TRUE	Membrane
AT3G09840.1	58	GDTILIKGKKR	FALSE	Membrane
AT3G09980.1	29	SGSMSFSSQMSKEDEEMSR	TRUE	Signal peptide
AT3G10020.1	1	MQAVSVDETKNTVVLR	TRUE	N.D.
AT3G10350.1	336	KKESVPVKR	FALSE	Plastid
AT3G10370.1	34	DKGGGPILDSLR	TRUE	Potential Mitochondria
AT3G11270.1	1	MDVIKTQQISAR	TRUE	Cytosol
AT3G11400.1	2	TIDSQQKTSKFR	TRUE	Cytosol
AT3G11710.1	17	MDSSTTLNAAESSAGDGAGPR	TRUE	Probable Alternative NT
AT3G12012.1	1	MKEKNSTTASTLGR	TRUE	N.D.
AT3G12490.1	2	ALVGGVGDVPANQNSGEVESLAR	TRUE	Cytosol
AT3G12490.1	6	GVGDVPANQNSGEVESLAR	FALSE	Cytosol
AT3G12740.1	2	SSSNTPSSSAAAAGSIDSSAAR	TRUE	N.D.
AT3G12780.1	78	AKKSVGDLTSADLKGKKVFVR	TRUE	Alternative NT
AT3G12780.1	87	SADLKGKKVFVR	TRUE	Probable Plastid
AT3G12780.1	150	FSLAPLVPR	FALSE	Plastid
AT3G12780.1	182	VASLPEGGVLLLENVR	FALSE	Plastid
AT3G12800.1	1	MDSPFKPDVVR	TRUE	Peroxisome
AT3G12800.1	46	KQVLDDAVSALR	FALSE	Peroxisome
AT3G12800.1	58	SLGIQAIGLEGDVR	FALSE	Peroxisome
AT3G13860.1	32	AAKDISFGIGAR	TRUE	Mitochondria
AT3G13870.1	526	GIVETKAKEEAGR	FALSE	N.D.
AT3G13920.1	2	AGSAPEGTQFDAR	TRUE	Cytosol
AT3G13920.1	53	GIYAYGFEKPSAIQQR	FALSE	Cytosol
AT3G13920.1	118	ELAQQIEKVMR	FALSE	Cytosol
AT3G13920.1	331	VLITTDLLAR	FALSE	Cytosol
AT3G14010.1	2	SIPQSKSSSNGFPLKR	TRUE	N.D.
AT3G14210.1	355	ELIVYPTGETMR	FALSE	N.D.
AT3G14415.1	280	VPVFLDGGVR	FALSE	Peroxisome
AT3G14420.1	147	AGFKAIALTVDTPR	FALSE	Peroxisome
AT3G14420.1	280	IPVFLDGGVR	FALSE	Peroxisome
AT3G15190.1	79	EAAAPTKKADSAAKR	TRUE	Plastid
AT3G15190.1	80	AAAPTKKADSAAKR	TRUE	Plastid
AT3G15190.1	81	AAPTKKADSAAKR	TRUE	Plastid
AT3G15520.1	115	VLYSPDTKVPR	Ambi	Potential Thylakoid
AT3G16240.1	2	AGVAFGSFDDSFSLASLR	TRUE	Vacuole
AT3G16470.1	2	AKKLEAQGGR	TRUE	N.D.
AT3G17880.1	2	VDAIQVAELR	TRUE	N.D.
AT3G18130.1	2	AEGLVLKGIMR	TRUE	N.D.
AT3G18190.1	2	AAVAAPMASKPR	TRUE	Cytosol
AT3G18490.1	146	DLTTPVVSGASQGSGEYFSR	Ambi	N.D.
AT3G18490.1	147	LTTPVVSGASQGSGEYFSR	Ambi	N.D.
AT3G18890.1	451	YENLKPPSSPSPTASSTR	FALSE	Thylakoid
AT3G19450.1	2	GSVEAGEKKALGWAAR	TRUE	Cytosol
AT3G19820.1	130	VEPLVNMGQISR	FALSE	Cytosol
AT3G20050.1	2	SISAQNPDISGDR	TRUE	Nuclear
AT3G20560.1	2	VSSTKLKSVDFYR	TRUE	N.D.
AT3G20920.1	1	MKKPVGAEKKR	TRUE	N.D.
AT3G21055.1	73	EEEEPKRGTEAAK	TRUE	Plastid
AT3G21390.1	2	SGTELDEPGKLKR	TRUE	Mitochondria
AT3G21610.1	1	MDEVMTAADVGSLGGGNR	TRUE	N.D.
AT3G21650.1	1	MIKQIFGKLPR	TRUE	N.D.
AT3G22230.1	2	VKFLKQNKAVILLQGR	TRUE	Cytosol
AT3G22230.1	56	KDSAKKTAKKSR	FALSE	Cytosol
AT3G22320.1	1	MLTEEELKR	TRUE	N.D.
AT3G23400.1	101	GLVASVDDLER	FALSE	Plastid
AT3G23660.1	2	AETANTDLEGIDGVR	TRUE	N.D.
AT3G23810.1	2	ALLVEKTSSGR	TRUE	Cytosol
AT3G23810.1	199	LVGVSEETTTGVKR	FALSE	Cytosol
AT3G23920.1	75	AFAVENGIGTIEEQR	FALSE	Plastid
AT3G23990.1	32	AAKEIKFGVEAR	TRUE	Mitochondria
AT3G25520.1	2	VFVKSTKSNAYFKR	TRUE	Cytosol
AT3G25520.1	143	ALLDVGLIR	FALSE	Cytosol
AT3G25520.1	266	YNLKKLTYEER	FALSE	Cytosol
AT3G25920.1	68	TAATSSAVVAPER	TRUE	Probable Plastid
AT3G26720.1	23	EYIEYNTKPR	TRUE	Signal peptide
AT3G27080.1	1	MDTETEFDR	TRUE	Mitochondria
AT3G27160.1	82	SSGYNVQVFVEDNESEER	TRUE	Probable Plastid
AT3G27310.1	22	MEASSSAQAKIADMR	TRUE	Probable Alternative NT
AT3G27310.1	81	ATKKEDKSLKTR	FALSE	N.D.
AT3G27380.1	29	TSTGAEAETKASSGGGR	TRUE	Mitochondria
AT3G27830.1	137	IAVIKAVR	FALSE	Plastid
AT3G27890.1	1	MEAVTAIKPLIR	TRUE	Mitochondria/Plastid
AT3G28670.1	2	VKAVVGEDTR	TRUE	N.D.
AT3G28940.1	153	SREEFEKFVFDDPPTAA	FALSE	Membrane
AT3G29200.1	66	AVMTLAGSLTGKKR	TRUE	Probable Plastid
AT3G30390.1	2	TVVGDVAPIPR	TRUE	Membrane
AT3G42050.1	1	MDQAELSIEQVLKR	TRUE	Vacuole
AT3G42050.1	26	LVSAKGLQLLR	TRUE	Signal peptide
AT3G42050.1	27	VSAKGLQLLR	TRUE	Signal peptide
AT3G42170.1	1	MEVYNDDTEMR	TRUE	N.D.
AT3G43980.1	45	SNAKEIGFIKYR	FALSE	Cytosol
AT3G44190.1	1	MEKTESVSGKGKR	TRUE	N.D.
AT3G44300.1	2	STSENTPFNGVASSTIVR	TRUE	N.D.
AT3G44310.1	8	STVQNATPFNGVAPSTTVR	TRUE	Alternative NT
AT3G44310.1	152	KLMPTSLER	FALSE	Cytosol
AT3G44310.1	329	KSVTFVTKVEKAEDDSNK	FALSE	Cytosol
AT3G44860.1	2	STSFTMIGGEGPNSYR	TRUE	N.D.
AT3G44890.1	43	QKKAKKLR	TRUE	Probable Plastid
AT3G45140.1	94	GLDDIADIR	FALSE	Plastid
AT3G45140.1	119	ITVEDYAQR	FALSE	Plastid
AT3G45140.1	358	AGLLPLLPR	FALSE	Plastid
AT3G45140.1	445	EVKGNMTVDEALKNKR	FALSE	Plastid
AT3G45780.1	1	MEPTEKPSTKPSSR	TRUE	Membrane
AT3G46440.1	2	ASSDKQTSPKPPPSPSPLR	TRUE	N.D.
AT3G46780.1	134	VAATYKILSNDEVKR	FALSE	Thylakoid
AT3G46780.1	347	KVYADAIAR	FALSE	Thylakoid
AT3G46780.1	358	AEEEAKVAADKAR	FALSE	Thylakoid
AT3G47070.1	56	KKVDEKEGTTTGGR	TRUE	Probable Plastid
AT3G47070.1	57	KVDEKEGTTTGGR	TRUE	Probable Plastid
AT3G47590.1	50	MDPSKGIQEQR	TRUE	Potential Alternative NT
AT3G47800.1	29	EKIKTYKLTR	TRUE	Signal peptide
AT3G48530.1	2	ATVPEIKIMR	TRUE	N.D.
AT3G48560.1	98	KGADILVEALER	FALSE	Plastid
AT3G48730.1	36	SVSVEEKTKKFTLQKSEEAFNAAKNLMPGGVNSPVR	TRUE	Plastid
AT3G48990.1	505	IVAQHFLEKP	FALSE	N.D.
AT3G49120.1	246	SALVDFDLR	FALSE	N.D.
AT3G51800.1	263	IISEIKQNFPR	FALSE	Nuclear
AT3G52155.1	29	AVSDFAASPSTSISR	TRUE	Plastid
AT3G52300.1	2	SGAGKKIADVAFKASR	TRUE	Mitochondria
AT3G52570.1	36	LQTLAYEEVR	TRUE	Mitochondria
AT3G53420.1	2	AKDVEAVPGEGFQTR	TRUE	Membrane
AT3G53890.1	1	MENDAGQVTELYIPR	TRUE	Cytosol
AT3G54050.1	60	AVAADAAETKTAAR	TRUE	Plastid
AT3G54050.1	61	VAADAAETKTAAR	TRUE	Plastid
AT3G54050.1	62	AADAAETKTAAR	TRUE	Plastid
AT3G54050.1	63	ADAAETKTAAR	TRUE	Plastid
AT3G54050.1	340	TLLYGGIYGYPR	FALSE	Plastid
AT3G54090.1	230	FASELNLAVLKEAR	FALSE	Plastid
AT3G54400.1	81	AIVQSPTYIVR	FALSE	Secreted
AT3G54820.1	2	TKEVVGDKR	TRUE	Membrane
AT3G54890.1	70	PLGLGEVPANLER	Ambi	Potential Thylakoid
AT3G55360.1	1	MKVTVVSR	TRUE	N.D.
AT3G56010.1	128	KESDKKSKR	Ambi	N.D.
AT3G56490.1	104	LVAKQEGLAEGFR	FALSE	N.D.
AT3G57200.1	61	DHHEFPGMVTTQEKR	FALSE	N.D.
AT3G57610.1	45	ASLSVAADSAATESLGR	TRUE	Probable Plastid
AT3G57610.1	46	SLSVAADSAATESLGR	TRUE	Probable Plastid
AT3G57610.1	49	VAADSAATESLGR	TRUE	Probable Plastid
AT3G57610.1	198	GIGPAYSSKVIR	FALSE	Plastid
AT3G58010.1	56	VQDSVQGIPSVYAR	TRUE	Potential Plastid
AT3G58140.1	54	AVDIGGVAIAR	TRUE	Plastid
AT3G58140.1	55	VDIGGVAIAR	TRUE	Plastid
AT3G59400.1	242	GVAVAKEQAGVGADKR	FALSE	Plastid
AT3G60750.1	67	AAVETVEPTTDSSIVDKSVNSIR	TRUE	Plastid
AT3G60750.1	341	GAALGEKEVEATR	FALSE	Plastid
AT3G60750.1	342	AALGEKEVEATR	FALSE	Plastid
AT3G60750.1	343	ALGEKEVEATR	FALSE	Plastid
AT3G60750.1	467	KAFGDFQKATPEER	FALSE	Plastid
AT3G60750.1	468	AFGDFQKATPEER	FALSE	Plastid
AT3G60750.1	589	KTPSILALSR	FALSE	Plastid
AT3G60770.1	8	GKGISASALPYKR	FALSE	Cytosol
AT3G61440.1	39	DLPKDFPSTNAKR	FALSE	Mitochondria
AT3G61870.1	75	AGGEFGILEGR	TRUE	Plastid
AT3G62010.1	2	SIPKEPEQVMKMR	TRUE	N.D.
AT3G62030.1	80	AAEEEEVIEPQAKVTNKVYFDVEIGGEVAGR	TRUE	Plastid
AT3G63490.1	116	FLEIQKLR	FALSE	Plastid
AT4G01310.1	43	SGTVLVEKSEAEKTQR	TRUE	Plastid
AT4G02030.1	2	ATEAAPMDEKAKR	TRUE	N.D.
AT4G02530.1	74	AILEADDDEELLEKVKQDR	TRUE	Thylakoid
AT4G02930.1	228	GSALSALQGTNDEIGR	FALSE	N.D.
AT4G03560.1	1	MEDPLIGR	TRUE	Vacuole
AT4G04020.1	56	ATDIDDEWGQDGVER	TRUE	Plastid
AT4G04020.1	251	GLLTSVQDTASSVAR	FALSE	Plastid
AT4G04320.1	2	SKKNLAILLR	TRUE	Peroxisome
AT4G04470.1	2	GSSPPKKTTLQR	TRUE	Peroxisome
AT4G04640.1	141	GFNNFIIKKAEAR	FALSE	Plastid
AT4G04640.1	266	LTTKEGKLTVER	FALSE	Plastid
AT4G05180.1	90	GGPPLPSGGLPGTDNSDQAR	TRUE	Thylakoid
AT4G05180.1	110	DFSLALKDR	FALSE	Thylakoid
AT4G05180.1	119	FYIQPLSPTEAAAR	FALSE	Thylakoid
AT4G08390.1	92	STTAATKSSSSDPDQLKNAR	TRUE	Plastid
AT4G08390.1	96	ATKSSSSDPDQLKNAR	TRUE	Plastid
AT4G08390.1	97	TKSSSSDPDQLKNAR	TRUE	Plastid
AT4G08730.1	136	ELVVKTALLMR	FALSE	Cytosol
AT4G08870.1	38	VIDASLTLIR	FALSE	Mitochondria
AT4G08870.1	99	STNSTTEEGKELKDPR	FALSE	Mitochondria
AT4G08870.1	115	VLSDVGDIPVQEIR	FALSE	Mitochondria
AT4G09010.1	233	SDATEADPEGR	FALSE	Thylakoid
AT4G09020.1	450	AIAKDSVLSR	FALSE	Plastid
AT4G09320.1	21	MEQTFIMIKPDGVQR	TRUE	Probable Signal peptide
AT4G09320.1	106	KIIGATNPAASEPGTIR	FALSE	Peroxisome
AT4G09320.1	123	GDFAIDIGR	FALSE	Peroxisome
AT4G09350.1	46	SQGPTKPSKPSPGVDTR	TRUE	Probable Plastid
AT4G09650.1	48	SATAASSYAMALADVAKR	TRUE	Plastid
AT4G10340.1	69	IFLPDGLLDR	Ambi	Potential Thylakoid
AT4G10340.1	70	FLPDGLLDR	Ambi	Potential Thylakoid
AT4G10480.1	123	IDDMSSQLQAQAAQR	FALSE	N.D.
AT4G11150.1	125	LKEPSVLLR	FALSE	Vacuole
AT4G11420.1	2	ANFAKPENALKR	TRUE	Cytosol
AT4G11810.1	2	VAFGKKLKER	TRUE	N.D.
AT4G12430.1	284	AVEFLLESLG	FALSE	N.D.
AT4G12770.1	1	MDDFTGLLAR	TRUE	Cytosol
AT4G13220.1	66	AQSSFLKVLR	TRUE	Probable Plastid
AT4G14040.1	107	YLVLPGLISGR	FALSE	Membrane
AT4G14370.1	357	EDEWEALLDR	FALSE	N.D.
AT4G14880.1	302	YLSTVLFDATR	FALSE	Cytosol
AT4G15470.1	1	MDKPYGYASVSMSGIDR	TRUE	N.D.
AT4G15545.1	2	SEIEEEEEEGSASAITGSR	TRUE	N.D.
AT4G15820.1	133	MNEKIAEIR	Ambi	Potential Alternative NT
AT4G16720.1	2	GAYKYVSELWR	TRUE	Cytosol
AT4G17170.1	78	GAAGALLVYDITR	FALSE	N.D.
AT4G17410.1	2	AIYYKFKSAR	TRUE	N.D.
AT4G17890.1	2	ASSSADNLTDKNIVFR	TRUE	N.D.
AT4G18100.1	2	AVPLLTKKVVKKR	TRUE	Cytosol
AT4G18440.1	60	STKVTAMDGVSSR	TRUE	Plastid
AT4G18440.1	409	DLTDSTVLR	FALSE	Plastid
AT4G18480.1	371	AAKALAALKGKDR	FALSE	Plastid
AT4G20360.1	113	KYDEIDAAPEER	FALSE	Plastid
AT4G20360.1	127	GITINTATVEYETENR	FALSE	Plastid
AT4G20360.1	243	LLAVETLTENPKVKR	FALSE	Plastid
AT4G20360.1	244	LAVETLTENPKVKR	FALSE	Plastid
AT4G20360.1	245	AVETLTENPKVKR	FALSE	Plastid
AT4G20360.1	248	TLTENPKVKR	FALSE	Plastid
AT4G20360.1	424	NDKDEESKMVMPGDR	FALSE	Plastid
AT4G20440.1	2	SMSKSSKMLQFINYR	TRUE	Nuclear
AT4G20850.1	449	FVDLVTEAVNKR	FALSE	Plastid
AT4G21210.1	228	GITNSSLNEDYFKR	FALSE	Plastid
AT4G21280.1	76	DAISIKVGPPPAPSGGLPGTDNSDQAR	Ambi	Potential Thylakoid
AT4G21280.1	103	DFALALKDR	FALSE	Thylakoid
AT4G21445.1	55	SAETGEEESDDQNKPER	TRUE	Probable Plastid
AT4G21860.1	66	GSSAPESVNKPEEEWR	TRUE	Potential Alternative NT
AT4G22150.1	67	SSKDKKLSKPTSGR	Ambi	Potential Alternative NT
AT4G22340.1	1	MQKEIAGDAPSAPTTR	TRUE	N.D.
AT4G22670.1	149	AITLNPTSAIMYGNR	FALSE	Cytosol
AT4G23100.1	75	ASPPTEEAVVATEPLTR	TRUE	Plastid
AT4G23400.1	1	MEGKEEDVNVGANKFPER	TRUE	Membrane
AT4G23470.1	2	PKQDMEKMELR	TRUE	N.D.
AT4G23670.1	64	GKKEMFKEKR	FALSE	Membrane
AT4G23670.1	74	EIDDENKTLTKR	FALSE	Membrane
AT4G23710.1	1	MESAGIQQLLAAER	TRUE	Vacuole
AT4G23710.1	56	KLEATSGDSGANVKR	FALSE	N.D.
AT4G23800.1	2	ATNADPAPTKKPR	TRUE	N.D.
AT4G23890.1	51	GKFNLWEVMGGR	TRUE	Potential Alternative NT
AT4G24190.1	715	PIIKELKDR	FALSE	Cytosol
AT4G24280.1	78	EKVVGIDLGTTNSAVAAMEGGKPTIVTNAEGQR	TRUE	Probable Plastid
AT4G24280.1	111	TTPSVVAYTKSGDR	FALSE	Plastid
AT4G24280.1	133	QAVVNPENTFFSVKR	FALSE	Plastid
AT4G24280.1	152	KMNEVDEESKQVSYR	FALSE	Plastid
AT4G24280.1	198	KLVDDASR	FALSE	Plastid
AT4G24280.1	417	IPAVQELVR	FALSE	Plastid
AT4G24750.1	58	QAVDEDIDLKQMR	TRUE	Plastid
AT4G24750.1	59	AVDEDIDLKQMR	TRUE	Plastid
AT4G24770.1	220	LLTVNKAAPR	FALSE	Plastid
AT4G24840.1	2	SDLVATSPSPSSAPR	TRUE	N.D.
AT4G24920.1	1	MDAIDSVVDPLR	TRUE	N.D.
AT4G25130.1	200	EAVEKQQKILNKR	FALSE	Plastid
AT4G25370.1	90	AIKSLAMGELEAR	FALSE	Plastid
AT4G26410.1	54	TVKESKDTAMR	FALSE	Mitochondria
AT4G26510.1	2	GSKSVVDMIEAASR	TRUE	N.D.
AT4G26555.1	68	APVPQMKEPEVIR	TRUE	Plastid
AT4G26860.1	2	AAPAVEATVASALR	TRUE	N.D.
AT4G26870.1	23	AAKLEKLLR	FALSE	Cytosol
AT4G26900.1	57	SSTSDSVVTLLDYGAGNVR	TRUE	Plastid
AT4G27430.1	752	AAVSKSKSEMEEER	FALSE	Cytosol
AT4G27440.1	68	TAATSSPTVTKSVDGKKTLR	TRUE	Thylakoid
AT4G27440.1	76	VTKSVDGKKTLR	Ambi	Potential Thylakoid
AT4G27440.1	78	KSVDGKKTLR	Ambi	Potential Thylakoid
AT4G27700.1	49	TSTKPAKPAAEVDWR	Ambi	Potential Plastid
AT4G28010.1	244	EADLVVYTSLIR	FALSE	N.D.
AT4G28440.1	2	ATTGTAAVATGTSTVKR	TRUE	N.D.
AT4G28740.1	84	AADEPSEISADAR	Ambi	Potential Thylakoid
AT4G28750.1	68	GATATKPKPPPIGPKR	Ambi	Potential Thylakoid
AT4G29060.1	190	LVEADIESKR	FALSE	Plastid
AT4G29060.1	349	EEIAAFLDKR	FALSE	Plastid
AT4G29060.1	558	KKGLASADKKASR	FALSE	Plastid
AT4G29060.1	796	KKGLSSADKKSSR	FALSE	Plastid
AT4G30140.1	280	LGITVGDR	FALSE	N.D.
AT4G30160.1	787	SPAFNALAATFESQNAR	FALSE	Cytosol
AT4G30310.1	2	TTAELNPFPSR	TRUE	Cytosol
AT4G30550.1	2	VVIEQKKR	TRUE	N.D.
AT4G31120.1	221	AAILSTDAFLTNAR	FALSE	Cytosol
AT4G31700.1	183	LVTPLTLQR	FALSE	Cytosol
AT4G32260.1	151	AEIAAALNKMKKETQVEVEEKLAEGR	FALSE	Thylakoid
AT4G32320.1	95	AEIYPVMQNEIR	Ambi	Potential Plastid
AT4G32330.1	295	KKTASGADSEETQTPR	FALSE	Cytosol
AT4G32520.1	92	TIITKEKDR	FALSE	Plastid
AT4G32540.1	232	GMTLLKCLPLR	FALSE	N.D.
AT4G33010.1	68	ISVDAVKPSDTFPR	TRUE	Mitochondria
AT4G33010.1	892	GFKNTAGIEPEDVAKR	FALSE	Mitochondria
AT4G33010.1	990	EYAAFPAPWLR	FALSE	Mitochondria
AT4G33090.1	1	MDQFKGEPR	TRUE	Cytosol
AT4G33100.1	2	GLLKKKDSTSAR	TRUE	N.D.
AT4G33580.1	58	SGKTPGLTQEANGVAIDR	TRUE	Plastid
AT4G34050.1	2	ATTTTEATKTSSTNGEDQKQSQNLR	TRUE	Cytosol
AT4G34050.2	6	TEATKTSSTNGEDQKQSQNLR	FALSE	Cytosol
AT4G34290.1	51	AASSDPTTTTKTR	Ambi	Potential Plastid
AT4G34490.1	1	MEEDLIKR	TRUE	N.D.
AT4G34490.1	280	KVTDDMKTKNR	FALSE	N.D.
AT4G34540.1	1	MEEEKKKSR	TRUE	N.D.
AT4G34670.1	71	ADLQNDEDNAYR	FALSE	Cytosol
AT4G34920.1	1	MLSFFSNQIDR	TRUE	N.D.
AT4G35000.1	2	AAPIVDAEYLKEITKAR	TRUE	Peroxisome
AT4G35470.1	1	MDLMQMDKR	TRUE	Cytosol
AT4G35570.1	1	MKDNQTEVESR	TRUE	Nuclear
AT4G35630.1	52	VASTTQVQDGVR	TRUE	Probable Plastid
AT4G36250.1	1	MEAMKETVEESLR	TRUE	N.D.
AT4G36530.2	53	SGVSVMDTSSASSQSVQGSER	TRUE	Probable Plastid
AT4G36940.1	1	MEKKENGLDGKQSGR	TRUE	N.D.
AT4G37040.1	50	GLTDLLFNR	TRUE	Mitochondria/Plastid
AT4G37930.1	30	SSLPSEAVDEKER	TRUE	Mitochondria
AT4G37930.1	31	SLPSEAVDEKER	TRUE	Mitochondria
AT4G37930.1	32	LPSEAVDEKER	TRUE	Mitochondria
AT4G37980.1	336	LAKADVKYR	FALSE	Cytosol
AT4G38050.1	79	SSDFDLPKGR	FALSE	N.D.
AT4G38130.1	1	MDTGGNSLASGPDGVKR	TRUE	N.D.
AT4G38220.1	139	KLQASGFKPLR	FALSE	N.D.
AT4G38970.1	48	ASSYADELVKTAKTIASPGR	TRUE	Plastid
AT4G38970.1	83	LDSIGLENTEANR	FALSE	Plastid
AT4G39220.1	1	MDESGGDSGSVATPVQQR	TRUE	N.D.
AT4G39260.1	48	GFGFVTFKDEKAMR	FALSE	Nuclear
AT4G39280.1	177	KKVATDLTR	FALSE	Cytosol
AT4G39460.1	39	SVNTQEDKPFDFFR	TRUE	Probable Plastid
AT5G01410.1	164	TKGEAGTGNIIEAVR	FALSE	Cytosol
AT5G01530.1	96	SLDQNLAKNLAGDVIGTR	FALSE	Thylakoid
AT5G01530.1	102	AKNLAGDVIGTR	FALSE	Thylakoid
AT5G02240.1	2	ANLPTVLVTGASGR	TRUE	Nuclear
AT5G02240.1	174	AGGLLDKEGGVR	FALSE	N.D.
AT5G02270.1	2	AVTEEEKKR	TRUE	Cytosol
AT5G02500.1	40	TTPSYVAFTDSER	FALSE	Cytosol
AT5G02500.1	160	QATKDAGVIAGLNVMR	FALSE	Cytosol
AT5G02500.1	254	KSKKDITGNPR	FALSE	Cytosol
AT5G02500.1	506	KITITNDKGR	FALSE	Cytosol
AT5G02560.1	1	MDSGTKVKKGAAGR	TRUE	Nuclear
AT5G02770.1	120	GSEGTKKAEELKR	FALSE	N.D.
AT5G02940.1	505	TENMTVDETDDTR	FALSE	Plastid
AT5G03160.1	43	LDGQSVDAAELFER	TRUE	Signal peptide
AT5G03370.1	67	TTQAESGSSQQSDSSKTVR	TRUE	Plastid
AT5G03430.1	1	MEIDKAIGESDDKR	TRUE	N.D.
AT5G03660.1	1	MQPTETSQPAPSDQGR	TRUE	N.D.
AT5G03940.1	545	KKFVESASSKPGPR	FALSE	Plastid
AT5G04430.1	1	MESTESYAAGSPEELAKR	TRUE	Membrane
AT5G04590.1	62	VSTPAKPETATKR	TRUE	Probable Plastid
AT5G04590.1	75	SKVEIIKEKSNFIR	FALSE	Plastid
AT5G05010.1	152	INDTKDVMKR	FALSE	Membrane
AT5G05740.1	217	GKPATSYEKIKTR	FALSE	Thylakoid
AT5G06530.1	2	SMEKPPLASGLAR	TRUE	N.D.
AT5G06970.1	1	MEEENAVEILQR	TRUE	N.D.
AT5G08050.1	16	ANKKPSPSAATR	TRUE	Alternative NT
AT5G08050.1	32	KKSTATPQVKLLTR	Ambi	Potential Plastid
AT5G08060.1	2	AKSVSTAASSLVQNLR	TRUE	Mitochondria
AT5G08080.1	1	MNDLLKGSFELPR	TRUE	Membrane
AT5G08280.1	336	GLVASPDGTKVLETSR	FALSE	Plastid
AT5G08390.1	218	ELIGSGGTETTGVR	FALSE	Cytosol
AT5G08500.1	2	ASPAGETAAVVEGGDGQQQR	TRUE	N.D.
AT5G08670.1	135	TIAMDGTEGLVR	FALSE	Mitochondria
AT5G08670.1	169	IMNVLGEPIDER	FALSE	Mitochondria
AT5G08670.1	309	VGLTGLTVAEYFR	FALSE	Mitochondria
AT5G08670.1	338	FTQANSEVSALLGR	FALSE	Mitochondria
AT5G08740.1	53	AVTNNSGTTEISDNETAPR	TRUE	Plastid
AT5G08740.1	54	VTNNSGTTEISDNETAPR	TRUE	Plastid
AT5G09900.1	2	GDSGKLEATIDR	TRUE	Cytosol
AT5G09900.1	3	DSGKLEATIDR	TRUE	NXE
AT5G10290.1	28	DAQGDALFALR	TRUE	Probable Signal peptide
AT5G10450.1	68	IVSSIEQKEESR	FALSE	Cytosol
AT5G10780.1	1	MDKGKAVMGTGR	TRUE	N.D.
AT5G11170.1	183	EKDLSLKNVR	FALSE	Nuclear
AT5G11170.1	341	ILVATDLVGR	FALSE	Nuclear
AT5G11670.1	2	GSTPTDLPGEDVADNR	TRUE	Cytosol
AT5G11670.1	3	STPTDLPGEDVADNR	TRUE	NXE
AT5G11670.1	58	YNKGLAFTDKER	FALSE	Cytosol
AT5G12130.1	68	GIDQEDEEKESR	Ambi	Potential Thylakoid
AT5G12140.1	2	ADQQAGTIVGGVR	TRUE	Cytosol
AT5G13030.1	197	AITLGEVLNSKGER	FALSE	Plastid
AT5G13450.1	228	LLREPVDFNNL	FALSE	Mitochondria
AT5G13630.1	50	AVSGNGLFTQTNPEVR	TRUE	Plastid
AT5G13930.1	2	VMAGASSLDEIR	TRUE	Cytosol
AT5G14210.1	24	LPNSQTQVLYQLR	TRUE	Signal peptide
AT5G14260.1	51	SSSDTLVASGSPKEDER	TRUE	Plastid
AT5G14260.1	52	SSDTLVASGSPKEDER	TRUE	Plastid
AT5G14260.1	53	SDTLVASGSPKEDER	TRUE	Plastid
AT5G15200.1	72	IFEGEALLR	FALSE	Cytosol
AT5G15550.1	1	MDIDGEDVSR	TRUE	N.D.
AT5G16440.1	55	SAVTMTDSNDAGMDAVQR	TRUE	Plastid
AT5G16440.1	56	AVTMTDSNDAGMDAVQR	TRUE	Plastid
AT5G16440.1	60	TDSNDAGMDAVQR	TRUE	Probable Plastid
AT5G16730.1	85	VAAVKGTESPQTTTR	TRUE	Potential Plastid
AT5G16810.1	52	SLITSADSFEVGR	TRUE	Mitochondria/Plastid
AT5G16880.1	2	GDNLMDKVTAFGER	TRUE	N.D.
AT5G17010.1	2	ALDPEQQQPISSVSR	TRUE	N.D.
AT5G17380.1	204	SEIESAVSLLR	FALSE	N.D.
AT5G17620.1	2	AAKQMEEIQKKLR	TRUE	N.D.
AT5G18660.1	62	SLDSGISEIATSPSFR	TRUE	Plastid
AT5G18660.1	63	LDSGISEIATSPSFR	TRUE	Plastid
AT5G19240.1	26	NTDGENLLFTVFNQYR	TRUE	Signal peptide
AT5G19250.1	25	DTADEEDVLLTGINSYR	TRUE	Signal peptide
AT5G19550.1	54	KAEQQLVNDPSR	FALSE	Cytosol
AT5G19590.1	20	DPTPEVKKPTR	TRUE	Signal peptide
AT5G19820.1	744	SAKLAIEKGESQGR	FALSE	Cytosol
AT5G20010.1	2	ALPNQQTVDYPSFKLVIVGDGGTGKTTFVKR	TRUE	Nuclear
AT5G20290.1	79	VLDVVYNASNNELVR	FALSE	Cytosol
AT5G20650.1	66	SSSGVSAPLIPKSGTR	FALSE	Vacuole
AT5G20720.1	52	ASVVAPKYTSIKPLGDR	TRUE	Plastid
AT5G20950.1	23	TLKYKDPKQPLGAR	TRUE	Signal peptide
AT5G21990.1	1	MFNGLMDPEMIR	TRUE	Membrane
AT5G22480.1	1	MDNKNDQDIDVR	TRUE	N.D.
AT5G22790.1	64	VGSDVVTGEISGR	TRUE	Potential Plastid
AT5G23010.1	57	AATSSTDLKPVVER	Ambi	Potential Plastid
AT5G23040.1	49	TVDSSYGGNVPTFPR	TRUE	Probable Plastid
AT5G23060.1	242	SEKDKEKAGIPR	FALSE	Plastid
AT5G23120.1	134	SIPSAEEEDFNYR	FALSE	Thylakoid
AT5G23120.1	332	GFGILDVGYR	FALSE	Thylakoid
AT5G24400.1	71	ATTNIGKEEKKR	TRUE	Probable Plastid
AT5G24650.1	2	GKDGEGDKKR	TRUE	Mitochondria
AT5G25980.1	225	GYALGTDAPGR	FALSE	N.D.
AT5G26360.1	378	GPSKDFINEVER	FALSE	Cytosol
AT5G26570.1	65	KKKDGSGTKVR	FALSE	Plastid
AT5G27640.1	1	MEVVDIDAR	TRUE	Cytosol
AT5G27670.1	1	MESSQATTKPTR	TRUE	Nuclear
AT5G27700.1	1	MQNEEGQVTELYIPR	TRUE	Cytosol
AT5G27760.1	2	AEPKTKVAEIR	TRUE	N.D.
AT5G28540.1	81	LIGEAAKNQAAVNPER	FALSE	Cytosol
AT5G28540.1	108	KFEDKEVQKDR	FALSE	Cytosol
AT5G28540.1	333	FEELNNDLFR	FALSE	Cytosol
AT5G28830.1	2	SNTAGLTIFDGDLLR	TRUE	N.D.
AT5G28840.1	2	GTTNGTDYGAYTYKELER	TRUE	Cytosol
AT5G30510.1	45	AVAMSSGQTKER	TRUE	Probable Plastid
AT5G35460.1	2	ANNEDSNSNGLDSFDAVKQR	TRUE	N.D.
AT5G35460.1	34	ELLSKQAVQTR	FALSE	N.D.
AT5G35630.1	52	LQSDNSTVNR	TRUE	Probable Plastid
AT5G35630.1	378	DTEAKGKGYLEDR	FALSE	Plastid
AT5G35790.1	507	LLLDAIEGER	FALSE	Plastid
AT5G35970.1	50	SGVNGGSSVTKKKPR	TRUE	Probable Plastid
AT5G36700.1	114	LVFVTNNSTKSR	FALSE	Plastid
AT5G38660.1	66	AADSTSSSPSVASGDR	FALSE	Thylakoid
AT5G39080.1	2	VSSLNIIEVAR	TRUE	N.D.
AT5G39740.1	2	VFVKSSKSNAYFKR	TRUE	Cytosol
AT5G40450.1	1897	ESSDEALVSMLASR	FALSE	N.D.
AT5G41210.1	1	MMKLKVYADR	TRUE	Peroxisome
AT5G41210.1	2	MKLKVYADR	TRUE	Peroxisome
AT5G41950.1	463	LLQVLKPEPR	FALSE	Cytosol
AT5G42080.1	1	MENLISLVNKIQR	TRUE	Membrane
AT5G42240.1	27	YPEEDLVVR	TRUE	Signal peptide
AT5G42270.1	538	GQAGGLTFFAPSEER	FALSE	Thylakoid
AT5G42270.1	561	SYLENQMAVALGGR	FALSE	Thylakoid
AT5G42650.1	33	ASGSETPDLTVATR	TRUE	Plastid
AT5G42650.1	34	SGSETPDLTVATR	TRUE	Plastid
AT5G42650.1	441	FVGEEGEKLLR	FALSE	Thylakoid
AT5G42950.1	1113	AKQAADLAKSTSR	FALSE	Cytosol
AT5G42970.1	1	MDEALTNASAIGDQR	TRUE	N.D.
AT5G43430.1	1	MKILVAVKR	TRUE	Mitochondria
AT5G44200.1	2	ASLFKEQAKLSAYR	TRUE	N.D.
AT5G44520.1	32	SLSPEVSPLLR	TRUE	Probable Plastid
AT5G44650.1	64	QEKGDVTEIR	TRUE	Probable Plastid
AT5G44710.1	2	ASGSLKSLISSAVGR	TRUE	N.D.
AT5G45390.1	75	GAESDVMGLLLR	FALSE	Plastid
AT5G46290.1	113	GFSSEGYIDGKNER	FALSE	Plastid
AT5G46750.1	2	ATENLTDKNVVFR	TRUE	Cytosol
AT5G46800.1	30	VKLQSQPTPAPGQLPR	FALSE	N.D.
AT5G47120.1	1	MDAFSSFFDSQPGSR	TRUE	N.D.
AT5G47630.1	39	TSEAAADGGQDQILSR	TRUE	Probable Mitochondria
AT5G47630.1	40	SEAAADGGQDQILSR	TRUE	Probable Mitochondria
AT5G48300.1	103	LYPLTKKR	FALSE	Plastid
AT5G48790.1	51	SVSGGYNNNTSVDNVPFPR	TRUE	Probable Plastid
AT5G48790.1	52	VSGGYNNNTSVDNVPFPR	TRUE	Probable Plastid
AT5G48870.1	2	ANNPSQLLPSELIDR	TRUE	N.D.
AT5G49400.1	2	SNSKDEKSQDAADR	TRUE	N.D.
AT5G49910.1	111	TTPSVVAYTKSKDR	FALSE	Plastid
AT5G49970.1	65	MQDSGSPPLSYLTQR	TRUE	Potential Alternative NT
AT5G50000.1	1	MKEGKDGFVR	TRUE	Membrane
AT5G50850.1	30	AAGAKEMTVR	TRUE	Mitochondria
AT5G50850.1	343	LALPQIEDIVR	FALSE	Mitochondria
AT5G50920.1	154	VEVEKIIGR	FALSE	Plastid
AT5G50920.1	163	GSGFVAVEIPFTPR	FALSE	Plastid
AT5G50920.1	180	VLELSLEEAR	FALSE	Plastid
AT5G50920.1	355	LKKLMEEIR	FALSE	Plastid
AT5G50920.1	484	KAIDLIDEAGSR	FALSE	Plastid
AT5G50920.1	485	AIDLIDEAGSR	FALSE	Plastid
AT5G50920.1	516	QITKEKNEAVR	FALSE	Plastid
AT5G50920.1	527	GQDFEKAGTLR	FALSE	Plastid
AT5G50920.1	610	IIGQDEAVKAISR	FALSE	Plastid
AT5G51110.1	52	NLAQDFLGDFGAR	TRUE	Probable Plastid
AT5G51545.1	32	QNSQIESDTTEDPSR	TRUE	Plastid
AT5G51545.1	33	NSQIESDTTEDPSR	TRUE	Plastid
AT5G51545.1	34	SQIESDTTEDPSR	TRUE	Plastid
AT5G52220.1	91	ELEVVGIIR	FALSE	N.D.
AT5G52520.1	41	ATAPSGTASPETKSSEVDR	TRUE	Mitochondria/Plastid
AT5G52840.1	12	AKVKQTTGIVGLDVVPNAR	Ambi	Potential Mitochondria
AT5G53140.1	61	KMMVDTSAGEKR	Ambi	Potential Mitochondria
AT5G53140.1	62	MMVDTSAGEKR	TRUE	Potential Plastid
AT5G53480.1	2	AMEVTQLLINAQSIDGTVR	TRUE	N.D.
AT5G54270.1	81	GLSADPEAFAKNR	Ambi	Potential Thylakoid
AT5G54310.1	1	MNEKANVSKELNAR	TRUE	N.D.
AT5G54770.1	2	AAIASTLSLSSTKPQR	TRUE	Plastid
AT5G54770.1	47	TTAGYDLNAFTFDPIKESIVSR	TRUE	Plastid
AT5G55220.1	145	VPENIIVGFVGR	FALSE	Plastid
AT5G55610.1	58	DAAAAIDDDYLGAIR	TRUE	Mitochondria
AT5G56010.1	428	TKIAELLR	FALSE	Cytosol
AT5G56010.1	606	EINPENSIMDELR	FALSE	Cytosol
AT5G56500.1	73	KLADLVGVTLGPKGR	TRUE	Plastid
AT5G56500.1	74	LADLVGVTLGPKGR	TRUE	Plastid
AT5G56500.1	77	LVGVTLGPKGR	TRUE	Probable Plastid
AT5G56500.1	88	NVVLESKYGSPR	TRUE	Potential Plastid
AT5G56500.1	89	VVLESKYGSPR	TRUE	Potential Plastid
AT5G56500.1	100	IVNDGVTVAR	FALSE	Plastid
AT5G56500.1	116	PVENIGAKLVR	FALSE	Plastid
AT5G56710.1	42	KFAEKAMGTKDVR	FALSE	Cytosol
AT5G56730.1	1	MDLIAGESSKVLR	TRUE	Plastid
AT5G56740.1	2	VQKQQASAGPGTEPKKR	TRUE	Nuclear
AT5G57870.1	111	GESVVSNLVPVQSASR	FALSE	Cytosol
AT5G58070.1	2	TEKKEMEVVKGLNVER	TRUE	Vacuole
AT5G58330.1	405	IAKSEAELLAEKR	FALSE	Plastid
AT5G59870.1	1	MESTGKVKKAFGGR	TRUE	Nuclear
AT5G60600.1	126	IADKGADIVR	FALSE	Plastid
AT5G60980.1	2	AQQEASPSPGAEVVGR	TRUE	N.D.
AT5G61160.1	2	ALKVIKISR	TRUE	N.D.
AT5G61780.1	2	ATGAATENQWLKGR	TRUE	Cytosol
AT5G63000.1	1	MEAVEKPEETIPGNSSR	TRUE	Mitochondria
AT5G63420.1	60	SVTSAPASGTSSSSKTPR	TRUE	Probable Plastid
AT5G63800.1	26	ATAAKGVTYDGR	TRUE	Signal peptide
AT5G64040.1	87	GVIDEYLER	TRUE	Thylakoid
AT5G64040.1	96	SKTNKELNDKKR	Ambi	Potential Thylakoid
AT5G64270.1	2	ADLDPEIAKTQEER	TRUE	N.D.
AT5G65220.1	125	EIKEGIKKR	FALSE	Plastid
AT5G66120.2	59	AGASQLMNEPLNDQR	TRUE	Plastid
AT5G66120.2	61	ASQLMNEPLNDQR	TRUE	Plastid
AT5G66190.2	184	EQTNEKGEKMYIQTR	FALSE	N.D.
AT5G66570.1	154	APPEFQNTKLMTR	FALSE	Potential Thylakoid
AT5G66570.1	238	GSSFLDPKGR	FALSE	Thylakoid
AT5G66570.1	248	GGSTGYDNAVALPAGGR	FALSE	Thylakoid
AT5G67030.2	60	AATALVEKEEKR	TRUE	Plastid
AT5G67030.2	61	ATALVEKEEKR	TRUE	Plastid
AT5G67030.2	72	EAVTEKKKKSR	Ambi	Potential Thylakoid
AT5G67290.1	29	AAKKQIGEETSKR	TRUE	Potential Alternative NT
AT5G67360.1	189	GYESTMGPIDESKESR	FALSE	Secreted
AT5G67385.1	2	SAKKKDLLSSAMKR	TRUE	N.D.
AT5G67490.1	29	SSGTPPPPQAPSPNQDLNR	TRUE	Potential Mitochondria
AT5G67590.1	25	ATDAVVESDYKR	TRUE	Mitochondria
AT5G67630.1	2	AELKLSESR	TRUE	N.D.
ATCG00020.1	258	LIFQYASFNNSR	FALSE	Plastid Genome
ATCG00020.1	313	VINTWADIINR	FALSE	Plastid Genome
ATCG00065.1	2	PTIKQLIR	TRUE	Plastid Genome
ATCG00065.1	100	GTLDAVGVKDR	FALSE	Plastid Genome
ATCG00120.1	108	VINALANPIDGR	FALSE	Plastid Genome
ATCG00120.1	129	LIESPAPGIISR	FALSE	Plastid Genome
ATCG00120.1	148	QTGLIAIDSMIPIGR	FALSE	Plastid Genome
ATCG00120.1	152	IAIDSMIPIGR	FALSE	Plastid Genome
ATCG00120.1	456	KFLVQLR	FALSE	Plastid Genome
ATCG00270.1	222	TLFEDGDGANTFR	FALSE	Plastid Genome
ATCG00270.1	306	AAEDPEFETFYTKNILLNEGIR	FALSE	Plastid Genome
ATCG00280.1	15	TLFNGTLALAGR	FALSE	Plastid Genome
ATCG00280.1	324	LGANVGSAQGPTGLGKYLMR	FALSE	Plastid Genome
ATCG00280.1	344	SPTGEVIFGGETMR	FALSE	Plastid Genome
ATCG00280.1	380	LKKDIQPWQER	FALSE	Plastid Genome
ATCG00280.1	450	AAAAGFEKGIDR	FALSE	Plastid Genome
ATCG00330.1	2	AKKSLIYR	TRUE	Plastid Genome
ATCG00340.1	8	FSQGLAQDPTTR	FALSE	Plastid Genome
ATCG00350.1	705	KLKVAPATQPR	FALSE	Plastid Genome
ATCG00430.1	1	MNSIKFPILDR	TRUE	Plastid Genome
ATCG00430.1	2	NSIKFPILDR	TRUE	Plastid Genome
ATCG00430.1	3	SIKFPILDR	FALSE	Plastid Genome
ATCG00480.1	76	AVAMSATEGLKR	FALSE	Plastid Genome
ATCG00480.1	110	IFNVLGEPVDNLGPVDTR	FALSE	Plastid Genome
ATCG00480.1	232	VALVYGQMNEPPGAR	FALSE	Plastid Genome
ATCG00480.1	249	VGLTALTMAEYFR	FALSE	Plastid Genome
ATCG00480.1	278	FVQAGSEVSALLGR	FALSE	Plastid Genome
ATCG00490.1	33	DTDILAAFR	FALSE	Plastid Genome
ATCG00490.1	34	TDILAAFR	FALSE	Plastid Genome
ATCG00490.1	67	TTVWTDGLTSLDR	FALSE	Plastid Genome
ATCG00490.1	160	DKLNKYGR	FALSE	Plastid Genome
ATCG00490.1	195	GGLDFTKDDENVNSQPFMR	FALSE	Plastid Genome
ATCG00490.1	199	FTKDDENVNSQPFMR	FALSE	Plastid Genome
ATCG00490.1	200	TKDDENVNSQPFMR	FALSE	Plastid Genome
ATCG00490.1	313	VLAKALR	FALSE	Plastid Genome
ATCG00490.1	340	ESTLGFVDLLR	FALSE	Plastid Genome
ATCG00490.1	341	STLGFVDLLR	FALSE	Plastid Genome
ATCG00490.1	351	DDYVEKDR	FALSE	Plastid Genome
ATCG00490.1	436	DLAVEGNEIIR	FALSE	Plastid Genome
ATCG00500.1	26	DSFAPGEKTTISQDR	FALSE	Plastid Genome
ATCG00500.1	457	KGLLDAIVPR	FALSE	Plastid Genome
ATCG00540.1	36	YPIFAQQNYENPR	FALSE	Plastid Genome
ATCG00540.1	208	ATAGGIISKILR	FALSE	Plastid Genome
ATCG00540.1	237	EVIDIIPR	FALSE	Plastid Genome
ATCG00580.1	9	SFADIITSIR	FALSE	Plastid Genome
ATCG00670.1	2	PIGVPKVPFR	TRUE	Plastid Genome
ATCG00680.1	424	AQLGEIFELDR	FALSE	Plastid Genome
ATCG00680.1	435	ATLKSDGVFR	FALSE	Plastid Genome
ATCG00710.1	2	ATQTVEDSSR	TRUE	Plastid Genome
ATCG00720.1	2	SKVYDWFEER	TRUE	Plastid Genome
ATCG00730.1	2	GVTKKPDLNDPVLR	TRUE	Plastid Genome
ATCG00770.1	2	GKDTIADIITSIR	TRUE	Plastid Genome
ATCG00770.1	4	DTIADIITSIR	FALSE	Plastid Genome
ATCG00780.1	1	MIQPQTYLNVADNSGAR	TRUE	Plastid Genome
ATMG01190.1	7	AAELTNLFESR	FALSE	Plastid Genome
ATMG01190.1	93	TGSIVDVPAGKAMLGR	FALSE	Plastid Genome
ATMG01190.1	180	IAIDTILNQKQINSR	FALSE	Plastid Genome

## Sheet: Frac 5-6 Localisation
Currated subcellular localisation (concensus column) including the localisation proposed by few different databases. For the At_Chloro: Ch = chloroplast, Th = thylakoid, E=envelop, S=stroma, IM= inner membrane; For the TargetP: C= Chloroplast, S= secreted, M= mitochondria; Fot MitoFate: MPP=Mitochondrial processing peptidase; LCP-55= amino peptidase lcp-55
								TargetP
TAIR AC	Start Position	Peptide Sequence	True / False	Protein Localisation (Concensus)	SUBA	PPDB	At_Chloro	Subcellular localisation	TP length	SignalP, TP length	ChloroP, cTP length	MitoFate, Cleavage site (MPP/lcp-55)
AT1G03600.1	69	QFLAPAPVSAAEDEEYIKDT	TRUE	Thylakoid	plastid	thylakoid-peripheral-lumenal-side	Ch/Th	C	67	-	67	-
AT1G03630.1	67	QKPRFSTGIRAQTVTATPPA	TRUE	Plastid	plastid	thylakoid-peripheral-stromal-side	Ch/E & Ch/Th	C	66	-	66	-
AT1G03630.1	68	KPRFSTGIRAQTVTATPPAN	TRUE	Plastid	plastid	thylakoid-peripheral-stromal-side	Ch/E & Ch/Th	C	66	-	66	-
AT1G03630.1	69	PRFSTGIRAQTVTATPPANE	TRUE	Plastid	plastid	thylakoid-peripheral-stromal-side	Ch/E & Ch/Th	C	66	-	66	-
AT1G04420.1	49	ARRRILRVSAKASTKNAMEY	TRUE	Probable Plastid	plastid	plastid stroma	Ch/S	C	45	-	45	-
AT1G05850.1	27	VSFLALVANGEDKTIKVKKV	TRUE	Signal peptide	plasma membrane	N.D.	#N/A	S	26	26	94	-
AT1G06820.1	57	KLPRMVTVKSVSSSVVASTV	TRUE	Probable Plastid	plastid	plastid	Ch/E/IM	_	-	-	62	-
AT1G07780.1	47	GYAQNRKLSCSVSNTENVAP	TRUE	Probable Plastid	plastid	plastid stroma		C	32	-	32	-
AT1G07780.1	48	YAQNRKLSCSVSNTENVAPK	TRUE	Probable Plastid	plastid	plastid stroma		C	32	-	32	-
AT1G09340.1	51	QPKGALYVSASSEKKILIMG	TRUE	Plastid	plastid	plastid stroma; cytosol	Ch/S ?? & Ch/Th ?? & Ch/E ??	_	-	-	49	-
AT1G09795.1	57	QRCLRMVTSCVSNAQKSVLN	TRUE	Plastid	plastid	plastid stroma	Ch/S	C	57	-	57	-
AT1G09830.1	76	IQRRLFLLRCVSEESQPSLS	TRUE	Plastid	plastid	plastid stroma		C	74	-	74	-
AT1G11400.1	13	SRSGEQGKRMAELSKNLKEG	TRUE	Alternative NT	cytosol,nucleus	N.D.	#N/A	_	-	-	11	-
AT1G11430.1	59	GSRRRVAIVKAATVDSDYSS	TRUE	Plastid	plastid	plastid stroma	Ch/S & Ch/Th	C	58	-	58	-
AT1G11430.1	60	SRRRVAIVKAATVDSDYSSK	TRUE	Plastid	plastid	plastid stroma	Ch/S & Ch/Th	C	58	-	58	-
AT1G11430.1	61	RRRVAIVKAATVDSDYSSKR	TRUE	Plastid	plastid	plastid stroma	Ch/S & Ch/Th	C	58	-	58	-
AT1G11930.1	17	DKEHVADSTMSAAAIDGVAA	TRUE	Probable Alternative NT	cytosol	not plastid		_	-	-	49	-
AT1G12900.1	64	GGYRKGVTEAKIKVAINGFG	TRUE	Probable Plastid	plastid	plastid stroma	Ch/S & Ch/E	C	48	-	48	-
AT1G12900.1	65	GYRKGVTEAKIKVAINGFGR	TRUE	Probable Plastid	plastid	plastid stroma	Ch/S & Ch/E	C	48	-	48	-
AT1G13270.1	62	YSPRQFHVSAKKVSGLEEAI	TRUE	Probable Plastid	plastid	plastid stroma; mitochondria	Ch/Th	C	55	-	55	-
AT1G13930.1	42	TRPATNAELMASAKVVAEAA	TRUE	Probable Plastid	nucleus	not plastid	Ch & other	_	-	-	47	-
AT1G13930.1	44	PATNAELMASAKVVAEAAQA	TRUE	Probable Plastid	nucleus	not plastid	Ch & other	_	-	-	47	-
AT1G14610.1	46	VRSFHGSRTMSESEKKILTE	TRUE	Mitochondria	mitochondrion	mitochondria	#N/A	M	46	-	37	38(MPP)
AT1G16080.1	42	VSRARFAVPMAMAAASAATA	TRUE	Plastid	plastid	plastoglobules	Ch/S	C	41	-	41	25(MPP)
AT1G16080.1	44	RARFAVPMAMAAASAATAKK	TRUE	Plastid	plastid	plastoglobules	Ch/S	C	41	-	41	25(MPP)
AT1G16080.1	45	ARFAVPMAMAAASAATAKKL	TRUE	Plastid	plastid	plastoglobules	Ch/S	C	41	-	41	25(MPP)
AT1G16080.1	48	AVPMAMAAASAATAKKLAPA	TRUE	Plastid	plastid	plastoglobules	Ch/S	C	41	-	41	25(MPP)
AT1G16080.1	52	AMAAASAATAKKLAPAVIVG	TRUE	Plastid	plastid	plastoglobules	Ch/S	C	41	-	41	25(MPP)
AT1G16210.1	6	XXXXXMPKKMGLNSKAEVAK	TRUE	Alternative NT	nucleus	N.D.	#N/A	_	-	-	10	-
AT1G17745.1	51	TSVKLTAISAALKTVEQTTL	TRUE	Plastid	plastid	plastid stroma	Ch/S	C	49	-	49	-
AT1G18730.1	66	KALPHDLPLMAVMVQQIEGM	TRUE	Potential Plastid	plastid	thylakoid-integral	#N/A	C	24	-	24	-
AT1G19130.1	6	XXXXXMSSKMVKSSEIVGKL	TRUE	Alternative NT	cytosol	N.D.	#N/A	_	-	-	72	-
AT1G20020.1	57	TGKRVFSIKAQITTETDTPT	TRUE	Plastid	plastid	thylakoid-peripheral-stromal-side	Ch/S & Ch/Th	C	55	-	55	-
AT1G20620.1	21	AYNAPFYTTNGGAPVSNNIS	TRUE	Signal peptide	peroxisome	peroxisome	na	_	-	-	25	-
AT1G21065.1	57	SGVVPLRVRSVLTPANPATD	TRUE	Probable Plastid	plasma membrane	plastid	#N/A	S	-	-	67	-
AT1G22950.1	11	MCNQTPLRSMALDSSGKQPE	TRUE	Probable Plastid	nucleus	N.D.	#N/A	C	28	-	28	-
AT1G24360.1	60	PFSTSVVKAQATATEQSPGE	TRUE	Plastid	plastid	plastid stroma	Ch/S & Ch/Th & Ch/E	C	57	-	57	-
AT1G26220.1	19	TPPASLRLRSTLNPQNAVTQ	TRUE	Plastid	plastid	plastid	#N/A	C	37	-	37	-
AT1G29880.1	40	PISIAPIQIPMDATEQSLRQ	TRUE	Alternative NT	mitochondrion	mitochondria	#N/A	M	28	-	19	20(MPP)
AT1G29900.1	78	SLTHVLKPVSELADTTTKPF	TRUE	Probable Plastid	plastid	plastid stroma		C	62	-	62	-
AT1G29930.1	14	STMALSSPAFAGKAVKLSPA	TRUE	Probable Plastid	plastid	thylakoid-integral	Ch/Th	C	23	-	23	-
AT1G29930.1	15	TMALSSPAFAGKAVKLSPAA	TRUE	Probable Plastid	plastid	thylakoid-integral	Ch/Th	C	23	-	23	-
AT1G29930.1	20	SPAFAGKAVKLSPAASEVLG	TRUE	Probable Plastid	plastid	thylakoid-integral	Ch/Th	C	23	-	23	-
AT1G31190.1	61	KSTTRLQTKAVLSEVSDQTR	TRUE	Plastid	plastid	plastid stroma		C	61	-	61	56(MPP)
AT1G31330.1	68	LLSAPMPAVADISGLTPCKD	TRUE	Thylakoid	plastid	thylakoid-integral	Ch/Th & Ch/E	C	32	-	32	-
AT1G42970.1	81	STPVRGETVAKLKVAINGFG	TRUE	Probable Plastid	plastid	plastid stroma	Ch/S & Ch/E	C	45	-	45	-
AT1G45474.1	31	SSVITRRISSVKAAGGGINP	TRUE	Probable Plastid	plastid	thylakoid-integral	Ch/Th	M	27	-	42	18(MPP)
AT1G51680.1	3	XXXXXXXXMAPQEQAVSQVM	TRUE	NXE	peroxisome	N.D.	#N/A	_	-	-	9	-
AT1G51760.1	24	HLLNPTLISCSSNGLSQIPS	TRUE	Signal peptide	endoplasmic reticulum	N.D.	#N/A	S	-	-	22	-
AT1G51980.1	26	LTRSLRPARYASSSAVAETS	TRUE	Mitochondria	mitochondrion	mitochondria	#N/A	M	59	-	27	25(MPP)
AT1G52410.1	31	LSSFHEVSCQDDGSGLSNLD	TRUE	Signal peptide	cytosol,nucleus	nucleus; ER; cytoskeleton	#N/A	S	29	29	95	-
AT1G53520.1	73	GEISRVIVKSAASSVGNAED	TRUE	Plastid	plastid	plastid	Ch/S	C	70	-	70	-
AT1G53580.1	40	PPPTFLRSVMGSSSSFSSSS	TRUE	Mitochondria	mitochondrion	N.D.	N.A.	M	52	-	39	37(MPP)
AT1G55130.1	24	SFLFFSTLHAFYLPGVAPRD	TRUE	Signal peptide	plasma membrane	N.D.	N.A.	S	-	-	22	-
AT1G55490.1	73	KDGTTIRRLQAGVNKLADLV	TRUE	Probable Plastid	plastid	plastid stroma	Ch/S	C	53	-	53	-
AT1G55490.1	77	TIRRLQAGVNKLADLVGVTL	TRUE	Probable Plastid	plastid	plastid stroma	Ch/S	C	53	-	53	-
AT1G55490.1	78	IRRLQAGVNKLADLVGVTLG	TRUE	Probable Plastid	plastid	plastid stroma	Ch/S	C	53	-	53	-
AT1G55805.1	53	TGTGSRSVAMSSVEKTGSDS	TRUE	Plastid	plastid	N.D.	N.A.	C	50	-	50	-
AT1G56190.1	75	GKGARGVITMAKKSVGDLNS	TRUE	Plastid	plastid	plastid stroma	Ch/S	C	95	-	95	-
AT1G58080.1	50	RRCLRLVTSCVSTVQSSVAT	TRUE	Probable Plastid	plastid	plastid stroma		C	68	-	68	-
AT1G59840.1	34	PLDFPRFIRASSSSTSQKPK	TRUE	Plastid	plastid	plastid	N.A.	M	41	-	32	-
AT1G64680.1	22	LTFRRRSTRCGIAEPSGEPA	TRUE	Plastid	plastid	N.D.	Ch/E ?? & Ch/Th ??	M	110	-	20	-
AT1G64770.1	19	LLPKPKAVRSSISAPQTQTI	TRUE	Plastid	plastid	thylakoid	Ch/Th	C	17	-	17	-
AT1G67090.1	81	SYLPDLTDSELAKEVDYLIR	TRUE	N.D.	plastid	plastid stroma	Ch/S & Ch/E	C	54	-	54	-
AT1G68660.1	49	MTLSTSAALGKGGGVLDKPI	TRUE	Plastid	plastid	plastid stroma		C	44	-	44	-
AT1G69200.1	54	FSMAAGRRKLSESAPLEEEG	TRUE	Plastid	plastid	plastid nucleoid	Ch/S	S	-	-	46	-
AT1G70190.1	31	LSRIGGYRSYTQPAKIEDEE	TRUE	Mitochondria	mitochondrion	N.D.	N.A.	M	26	-	37	29(MPP), 30(Icp55*)
AT1G71500.1	64	KQRSGGNVRCEATEVSSSSS	TRUE	Probable Plastid	plastid	thylakoid	Ch/Th & Ch/E	C	62	-	62	-
AT1G73110.1	41	NTRKLSSIVCSKPSSNDGGK	TRUE	Plastid	plastid	stroma	Ch/Th & Ch/S	C	39	-	39	-
AT1G74020.1	23	LLSLSSAVFSDDASFQKLPV	TRUE	Signal peptide	vacuole	N.D.	N.A.	S	-	-	40	-
AT1G76140.1	66	RCYCSSSAIMGSSSVFGEQL	TRUE	Potential Plastid	mitochondrion	N.D.		C	60	-	60	57(MPP)
AT1G76400.1	26	IALLATPAFSDLVLSKVERR	TRUE	Signal peptide	endoplasmic reticulum	not plastid	N.A.	S	-	-	53	-
AT1G77670.1	42	KIHRPIGATMTTVSTQNEST	TRUE	Plastid	plastid	N.D.		M	61	-	45	-
AT1G78630.1	58	NSKRGLQVKCEAEPTTTTSL	TRUE	Plastid	plastid	plastid ribosome	Ch/S & Ch/E	C	56	-	56	-
AT1G78680.1	25	FKDSIIMAKAATILLPSQTG	TRUE	Signal peptide	vacuole	N.D.	N.A.	S	24	24	42	-
AT1G78850.1	23	LSIFLIGSQAKVPVDDQFRV	TRUE	Signal peptide	extracellular	not plastid	N.A.	S	-	-	51	-
AT1G79040.1	42	RARPSFKIVASGVKKIKTDK	TRUE	Plastid	plastid	thylakoid-integral	Ch/Th	C	40	-	40	-
AT1G79040.1	43	ARPSFKIVASGVKKIKTDKP	TRUE	Plastid	plastid	thylakoid-integral	Ch/Th	C	40	-	40	-
AT1G79040.1	46	SFKIVASGVKKIKTDKPFGI	TRUE	Potential Plastid	plastid	thylakoid-integral	Ch/Th	C	40	-	40	-
AT1G79040.1	47	FKIVASGVKKIKTDKPFGIN	TRUE	Potential Plastid	plastid	thylakoid-integral	Ch/Th	C	40	-	40	-
AT1G79440.1	35	LLVSSQCRQMSMDAQSVSEK	TRUE	Probable Alternative NT	mitochondrion	mitochondria		M	24	-	37	33(MPP), 34(Icp55*)
AT1G80230.1	54	PAYSSIFSRLIGSAAADTAV	TRUE	Mitochondria	mitochondrion	N.D.	N.A.	C	58	-	58	26(MPP)
AT1G80230.1	55	AYSSIFSRLIGSAAADTAVK	TRUE	Mitochondria	mitochondrion	N.D.	N.A.	C	58	-	58	26(MPP)
AT2G01140.1	42	PPRVSFAIRAGAYSDELVKT	TRUE	Plastid	plastid	stroma	Ch/S & Ch/Th & Ch/E	C	40	-	40	-
AT2G04700.1	32	RTSFRRFVIRAKTEPSEKSV	TRUE	Plastid	plastid	plastid stroma	Ch/E ?	C	31	-	31	-
AT2G04700.1	33	TSFRRFVIRAKTEPSEKSVE	TRUE	Plastid	plastid	plastid stroma	Ch/E ?	C	31	-	31	-
AT2G05620.1	61	RKAIRAVPMMKNVNEGKGLF	TRUE	Plastid	plastid	thylakoid-peripheral-stromal-side	Ch/Th & Ch/E	_	-	-	44	-
AT2G05990.1	77	RPFSFSTRAMSESSENKAPS	TRUE	Plastid	plastid	plastid stroma	Ch/S	C	74	-	74	-
AT2G14880.1	44	HPAAKLRLVRAVTSATESSE	TRUE	Plastid	plastid	N.D.		C	43	-	43	-
AT2G14880.1	45	PAAKLRLVRAVTSATESSEP	TRUE	Plastid	plastid	N.D.		C	43	-	43	-
AT2G15620.1	28	TKPKRSVLVAAAQTTAPAES	TRUE	Plastid	plastid	plastid stroma	Ch/S	C	25	-	25	-
AT2G15620.1	29	KPKRSVLVAAAQTTAPAEST	TRUE	Plastid	plastid	plastid stroma	Ch/S	C	25	-	25	-
AT2G17972.1	41	SNRRTLSINCVNSGGDEEKI	TRUE	Plastid	plastid	thylakoid	Ch/Th ?	C	39	-	39	-
AT2G22250.1	9	XXMSSRICAMAKPNDAETLS	TRUE	Alternative NT	plastid	plastid		C	56	-	56	-
AT2G23000.1	22	LLVLIRHVDSAAIVKSLPGL	TRUE	Signal peptide	vacuole	N.D.	N.A.	S	-	-	20	-
AT2G24420.1	26	VFNFTTCIFADAGIDGGDEP	TRUE	Signal peptide	endoplasmic reticulum	N.D.	N.A.	S	-	-	2	-
AT2G24820.1	51	KPRLRLLRRSAVAGTAVSDQ	TRUE	Plastid	plastid	envelope-inner-integral	Ch/E/IM	C	48	-	48	-
AT2G25840.1	53	VTGQGFRCCCSVATDDTSPS	TRUE	Plastid	plastid	plastid stroma; mitochondria	Ch/S	C	51	-	51	27(MPP), 28(Icp55)
AT2G26670.1	56	NKSPSLVVVAATTAAEKQKK	TRUE	Plastid	plastid	stroma		C	54	-	54	-
AT2G26670.1	57	KSPSLVVVAATTAAEKQKKR	TRUE	Plastid	plastid	stroma		C	54	-	54	-
AT2G27680.1	37	RRTISTSVNCSVEITEADRS	TRUE	Plastid	plastid	plastid stroma	Ch/Th & Ch/S & Ch/E	C	35	-	35	29(MPP)
AT2G28190.1	63	APSKALTVVSAAKKAVAVLK	TRUE	Plastid	plastid	thylakoid-peripheral-stromal-side; plastid stroma	Ch/S	C	61	-	61	-
AT2G28190.1	64	PSKALTVVSAAKKAVAVLKG	TRUE	Plastid	plastid	thylakoid-peripheral-stromal-side; plastid stroma	Ch/S	C	61	-	61	-
AT2G32500.1	40	RTKTPRVTFCAADDQIASSK	TRUE	Potential Plastid	plastid	N.D.	N.A.	M	24	-	38	31(MPP)
AT2G33150.1	35	YEASLSASACLAGDSAAYQR	TRUE	Peroxisome	peroxisome	peroxisome	N.A.	M	113	-	55	-
AT2G33210.1	50	GVEARALMLRGVEDLADAVK	TRUE	Mitochondria/Plastid	mitochondrion	mitochondria	Ch/E & other	M	32	-	44	31(MPP), 32(Icp55*)
AT2G34420.1	14	STMALSSPAFAGKAVKPAAS	TRUE	Potential Plastid	plastid	thylakoid-integral	Ch/Th	C	37	-	37	-
AT2G34420.1	15	TMALSSPAFAGKAVKPAASD	TRUE	Potential Plastid	plastid	thylakoid-integral	Ch/Th	C	37	-	37	-
AT2G34420.1	35	VLGSGRVTMRKTVAKPKGPS	TRUE	Plastid	plastid	thylakoid-integral	Ch/Th	C	37	-	37	-
AT2G34420.1	37	GSGRVTMRKTVAKPKGPSGS	TRUE	Plastid	plastid	thylakoid-integral	Ch/Th	C	37	-	37	-
AT2G34420.1	38	SGRVTMRKTVAKPKGPSGSP	TRUE	Plastid	plastid	thylakoid-integral	Ch/Th	C	37	-	37	-
AT2G34430.1	37	VFGTGRITMRKASKPTGPSG	TRUE	Potential Thylakoid	plastid	thylakoid-integral	Ch/Th	C	23	-	23	-
AT2G35410.1	67	NSRRLVSVLCSVAEKETSAD	TRUE	Plastid	plastid	plastid stroma	Ch/S	C	74	-	74	-
AT2G35605.1	13	RVFGACRVLMAKAASSTGAK	TRUE	Mitochondria	mitochondrion	N.D.	N.A.	M	15	-	14	10(MPP)
AT2G37620.1	50	PRHTGVMVGMGQKDAYVGDE	TRUE	Probable Alternative NT	cytosol	N.D.	N.A.	_	-	-	46	-
AT2G37660.1	69	GKNRRVSVTVSAAATTEPLT	TRUE	Plastid	plastid	plastid stroma	Ch/S	C	69	-	69	-
AT2G37660.1	70	KNRRVSVTVSAAATTEPLTV	TRUE	Plastid	plastid	plastid stroma	Ch/S	C	69	-	69	-
AT2G37660.1	71	NRRVSVTVSAAATTEPLTVL	TRUE	Plastid	plastid	plastid stroma	Ch/S	C	69	-	69	-
AT2G37660.1	73	RVSVTVSAAATTEPLTVLVT	TRUE	Plastid	plastid	plastid stroma	Ch/S	C	69	-	69	-
AT2G39730.1	59	KKSNGSFKVLAVKEDKQTDG	TRUE	Plastid	plastid	plastid stroma	Ch & other	C	58	-	58	-
AT2G39730.1	60	KSNGSFKVLAVKEDKQTDGD	TRUE	Plastid	plastid	plastid stroma	Ch & other	C	58	-	58	-
AT2G42130.1	51	SCRRRVLRAMVQETVQGSPL	TRUE	Probable Plastid	plastid	plastoglobules	N.A.	C	48	-	48	16(MPP)
AT2G42220.1	48	IRRRSLRIAAELKFVNAEEA	TRUE	Plastid	plastid	thylakoid	Ch/Th & Ch/E	C	53	-	53	-
AT2G43180.1	56	VSRRFRGAVNSTVVSDESGN	TRUE	Plastid	plastid	plastid	N.A.	C	59	-	59	-
AT2G43560.1	77	LSMSSLAAYAAGLPPEDKPR	TRUE	Thylakoid	plastid	thylakoid-peripheral-lumenal-side	Ch/Th & Ch/S & Ch/E	C	36	-	36	-
AT2G44650.1	43	SRRGCLRIKAISTKWEPTKV	TRUE	Plastid	plastid	plastid stroma	Ch/S	C	39	-	39	-
AT2G46110.1	22	FSKAISVRFMSNLPENTVYG	TRUE	Probable Alternative NT	mitochondrion	N.D.	N.A.	C	48	-	48	20(MPP), 21(Icp55*)
AT3G01060.1	55	REFNSPVMVSASSTSKTVLT	TRUE	Plastid	plastid	plastid	Ch/Th ?	C	54	-	54	-
AT3G02780.1	46	ISPRKLPNFRAFSGTAMTDT	TRUE	Mitochondria/Plastid	plastid	mitochondria; cytosol	Ch/E ?	C	45	-	45	32(MPP)
AT3G02780.1	48	PRKLPNFRAFSGTAMTDTKD	TRUE	Mitochondria/Plastid	plastid	mitochondria; cytosol	Ch/E ?	C	45	-	45	32(MPP)
AT3G02780.1	53	NFRAFSGTAMTDTKDAGMDA	TRUE	Mitochondria/Plastid	plastid	mitochondria; cytosol	Ch/E ?	C	45	-	45	32(MPP)
AT3G06035.1	25	LLCLNRPVLSDTDEEDILLT	TRUE	Signal peptide	extracellular	N.D.	N.A.	S	24	24	23	-
AT3G06050.1	31	ARIGVSSRGFSKLAEGTDIT	TRUE	Mitochondria	mitochondrion	mitochondria	N.A.	M	30	-	15	29(MPP), 30(Icp55*)
AT3G06430.1	35	RHRDVGIVRCVLAASKSSPG	TRUE	Plastid	plastid	plastid	N.A.	C	36	-	36	-
AT3G07480.1	28	FTRSLIVRTSATSAPSPSLG	TRUE	Mitochondria	mitochondrion	mitochondria	N.A.	C	25	-	25	26(MPP)
AT3G08740.1	52	RTNRFPRIHCSMSANDIKAG	TRUE	Plastid	plastid	plastid stroma	Ch/S	C	50	-	50	-
AT3G08920.1	34	QSYRLPVISAVSGKELILSG	TRUE	Plastid	plastid	thylakoid	Ch/Th ?? & Ch/E ??	M	29	-	46	22(MPP)
AT3G09150.1	49	KKRFLLRVSAVSYKEFAESA	TRUE	Plastid	plastid	plastid stroma	N.A.	C	45	-	45	-
AT3G09980.1	29	VHSRQLGAQLSGSMSFSSQM	TRUE	Signal peptide	nucleus	N.D.	N.A.	C	51	-	51	-
AT3G10370.1	34	VYLSPSVASSDKGGGPILDS	TRUE	Potential Mitochondria	mitochondrion	N.D.	N.A.	C	58	-	58	-
AT3G11710.1	17	QTTKALSELAMDSSTTLNAA	TRUE	Probable Alternative NT	cytosol	not plastid	N.A.	_	-	-	24	-
AT3G12780.1	78	GKGSRGVVSMAKKSVGDLTS	TRUE	Alternative NT	plastid	plastid stroma	Ch/S	C	75	-	75	-
AT3G12780.1	87	MAKKSVGDLTSADLKGKKVF	TRUE	Probable Plastid	plastid	plastid stroma	Ch/S	C	75	-	75	-
AT3G13860.1	32	SGRIISSRNYAAKDISFGIG	TRUE	Mitochondria	mitochondrion	mitochondria	N.A.	M	31	-	43	30(MPP), 31(Icp55)
AT3G14210.1	29	IFHNPIIVYAGEGVPNVALF	TRUE	Signal peptide	extracellular	not plastid	na	S	-	-	27	-
AT3G15190.1	79	QKPMRQLIVCEAAAPTKKAD	TRUE	Plastid	plastid	plastid ribosome	Ch/S & Ch/E	C	77	-	77	-
AT3G15190.1	80	KPMRQLIVCEAAAPTKKADS	TRUE	Plastid	plastid	plastid ribosome	Ch/S & Ch/E	C	77	-	77	-
AT3G15190.1	81	PMRQLIVCEAAAPTKKADSA	TRUE	Plastid	plastid	plastid ribosome	Ch/S & Ch/E	C	77	-	77	-
AT3G17840.1	30	LLSLPLPSIGDLAADKSALL	TRUE	Signal peptide	plasma membrane	plasma membrane	N.A.	S	-	-	7	-
AT3G18890.1	64	LSLRASGPIRASSVVTEASP	TRUE	Plastid	plastid	thylakoid; envelope-inner-peripheral-stromal-side	Ch/Th & Ch/E	C	63	-	63	-
AT3G21055.1	73	VCSLAKVAMAEEEEPKRGTE	TRUE	Plastid	plastid	thylakoid-integral	Ch/Th	C	69	-	69	-
AT3G23940.1	35	NSRRPSIISCSAQSVTADPS	TRUE	Plastid	plastid	plastid stroma		C	35	-	35	-
AT3G23990.1	32	SSRMSWSRNYAAKEIKFGVE	TRUE	Mitochondria	mitochondrion	mitochondria	N.A.	M	31	-	43	20(MPP)
AT3G25920.1	68	FARPLVVVSQTAATSSAVVA	TRUE	Probable Plastid	plastid	plastid ribosome	Ch/S & Ch/E	C	65	-	65	-
AT3G26720.1	23	AAIVIGGVTSEYIEYNTKPR	TRUE	Signal peptide	vacuole	N.D.	N.A.	S	-	-	68	-
AT3G27160.1	82	SLAYSNTLFFSSGYNVQVFV	TRUE	Probable Plastid	plastid	plastid ribosome	Ch/S	C	47	-	47	-
AT3G27310.1	22	KRRRLEITDSMEASSSAQAK	TRUE	Probable Alternative NT	nucleus	N.D.	N.A.	_	-	-	19	-
AT3G27380.1	29	TAARLIPARWTSTGAEAETK	TRUE	Mitochondria	mitochondrion	mitochondria	N.A.	M	28	-	38	28(MPP)
AT3G27925.1	106	ASPAVESASAFVVSTPKKLQ	TRUE	Thylakoid	plastid	thylakoid-peripheral-lumenal-side	Ch/Th & Ch/S	C	44	-	44	-
AT3G29200.1	66	KPRSGTSSVHAVMTLAGSLT	TRUE	Probable Plastid	plastid	plastid stroma	N.A.	C	58	-	58	-
AT3G42050.1	26	IPWETYMNTKLVSAKGLQLL	TRUE	Signal peptide	vacuole,golgi	vacuole	other	_	-	-	28	-
AT3G42050.1	27	PWETYMNTKLVSAKGLQLLR	TRUE	Signal peptide	vacuole,golgi	vacuole	other	_	-	-	28	-
AT3G44310.1	8	XXXMSSTKDMSTVQNATPFN	TRUE	Alternative NT	cytosol	nucleus; cytosol	N.A.	_	-	-	26	-
AT3G44880.1	50	RSKLFHNPLRVAAPPSVPTS	TRUE	Plastid	plastid	thylakoid	Ch/E & Ch/Th	C	49	-	49	-
AT3G44890.1	43	ERRFNFEVVSQKKAKKLRKV	TRUE	Probable Plastid	plastid	plastid ribosome	Ch/S & Ch/E & Ch/S	C	41	-	41	-
AT3G47070.1	56	DQFYETNPLLKKVDEKEGTT	TRUE	Probable Plastid	plastid	thylakoid-peripheral-stromal-side	Ch/Th	_	-	-	17	-
AT3G47070.1	57	QFYETNPLLKKVDEKEGTTT	TRUE	Probable Plastid	plastid	thylakoid-peripheral-stromal-side	Ch/Th	_	-	-	17	-
AT3G47590.1	50	ISCNKAKNLRMDPSKGIQEQ	TRUE	Potential Alternative NT	plastid	N.D.		_	-	-	41	-
AT3G47800.1	29	LLCSVNYSLCEKIKTYKLTR	TRUE	Signal peptide	extracellular	N.D.	N.A.	S	28	-	38	-
AT3G48680.1	28	SSNLIRRYFAAEAVAVATTE	TRUE	Mitochondria	mitochondrion	mitochondria	N.A.	M	20	-	27	25(MPP), 26(Icp55*)
AT3G48730.1	36	SSSNRRCIKMSVSVEEKTKK	TRUE	Plastid	plastid	plastid stroma	Ch/S	C	23	-	23	-
AT3G51140.1	67	TQRRNAMITRAMSASFGDMA	TRUE	Plastid	plastid	envelope	Ch/E/IM	C	66	-	66	-
AT3G51140.1	69	RRNAMITRAMSASFGDMADD	TRUE	Plastid	plastid	envelope	Ch/E/IM	C	66	-	66	-
AT3G51240.1	3	XXXXXXXXMAPGTLTELAGE	TRUE	NXE	cytosol	N.D.	N.A.	_	-	-	21	-
AT3G52150.1	57	RSSRTRFIPYAVTETEEKPA	TRUE	Plastid	plastid	plastid ribosome	Ch/S & Ch/E	C	56	-	56	-
AT3G52150.1	58	SSRTRFIPYAVTETEEKPAA	TRUE	Plastid	plastid	plastid ribosome	Ch/S & Ch/E	C	56	-	56	-
AT3G52155.1	29	TNSCSTAPLRAVSDFAASPS	TRUE	Plastid	plastid	plastid	N.A.	C	28	-	28	-
AT3G52570.1	36	FASCFTSSRSLQTLAYEEVR	TRUE	Mitochondria	mitochondrion	N.D.	N.A.	M	79	-	28	35(MPP)
AT3G54050.1	60	HQYASGVRCMAVAADAAETK	TRUE	Plastid	plastid	plastid stroma	Ch/S	C	57	-	57	-
AT3G54050.1	61	QYASGVRCMAVAADAAETKT	TRUE	Plastid	plastid	plastid stroma	Ch/S	C	57	-	57	-
AT3G54050.1	62	YASGVRCMAVAADAAETKTA	TRUE	Plastid	plastid	plastid stroma	Ch/S	C	57	-	57	-
AT3G54050.1	63	ASGVRCMAVAADAAETKTAA	TRUE	Plastid	plastid	plastid stroma	Ch/S	C	57	-	57	-
AT3G56130.1	60	NYRLVLRAKAAKSSTTTISD	TRUE	Plastid	plastid	plastid		C	56	-	56	-
AT3G57560.1	51	HHRLGFSIKATVSTPPSIAT	TRUE	Plastid	plastid	plastid stroma	Ch/Th	C	49	-	49	-
AT3G57610.1	45	SCSAKRPAVSASLSVAADSA	TRUE	Probable Plastid	plastid	plastid stroma	Ch/S	C	35	-	35	-
AT3G57610.1	46	CSAKRPAVSASLSVAADSAA	TRUE	Probable Plastid	plastid	plastid stroma	Ch/S	C	35	-	35	-
AT3G57610.1	49	KRPAVSASLSVAADSAATES	TRUE	Probable Plastid	plastid	plastid stroma	Ch/S	C	35	-	35	-
AT3G58010.1	56	CYRRMICRAMVQDSVQGIPS	TRUE	Potential Plastid	plastid	plastoglobules	Ch/Th ?	C	53	-	53	-
AT3G58140.1	54	MRKRRYPIVSAVDIGGVAIA	TRUE	Plastid	plastid	plastid stroma; mitochondria	Ch/S	C	53	-	53	27(MPP)
AT3G58140.1	55	RKRRYPIVSAVDIGGVAIAR	TRUE	Plastid	plastid	plastid stroma; mitochondria	Ch/S	C	53	-	53	27(MPP)
AT3G60750.1	67	NRSLRPLVRAAAVETVEPTT	TRUE	Plastid	plastid	plastid stroma	Ch/S	C	65	-	65	-
AT3G60750.1	68	RSLRPLVRAAAVETVEPTTD	TRUE	Plastid	plastid	plastid stroma	Ch/S	C	65	-	65	-
AT3G61870.1	75	FFLDPQDAAAAGGEFGILEG	TRUE	Plastid	plastid	plastid	Ch/Th & Ch/E	C	70	-	70	-
AT3G62030.1	80	HQRTACVKSMAAEEEEVIEP	TRUE	Plastid	plastid	plastid stroma	Ch/S & Ch/E	C	77	-	77	-
AT3G62600.1	24	ALSYAICVLAGKSYYDVLQV	TRUE	Signal peptide	endoplasmic reticulum	N.D.	N.A.	S	-	-	21	-
AT4G01310.1	43	PLRNVVKVSASGTVLVEKSE	TRUE	Plastid	plastid	plastid ribosome	Ch/S & Ch/E	C	39	-	39	-
AT4G02530.1	74	NDRRRHDANAAILEADDDEE	TRUE	Thylakoid	plastid	thylakoid-peripheral-lumenal-side	Ch/Th & Ch/E	C	38	-	38	-
AT4G04020.1	56	SVHRPDFKIRATDIDDEWGQ	TRUE	Plastid	plastid	plastoglobules	Ch/Th	C	55	-	55	-
AT4G05180.1	88	KAVFAEAIPIKVGGPPLPSG	TRUE	Thylakoid	plastid	thylakoid-peripheral-lumenal-side	Ch/Th	C	48	-	48	-
AT4G05180.1	90	VFAEAIPIKVGGPPLPSGGL	TRUE	Thylakoid	plastid	thylakoid-peripheral-lumenal-side	Ch/Th	C	48	-	48	-
AT4G05180.1	91	FAEAIPIKVGGPPLPSGGLP	TRUE	Thylakoid	plastid	thylakoid-peripheral-lumenal-side	Ch/Th	C	48	-	48	-
AT4G08390.1	92	RIASVNRSFNSTTAATKSSS	TRUE	Plastid	mitochondrion,plastid	plastid stroma; mitochondria		C	94	-	94	-
AT4G08390.1	93	IASVNRSFNSTTAATKSSSS	TRUE	Plastid	mitochondrion,plastid	plastid stroma; mitochondria		C	94	-	94	-
AT4G08390.1	96	VNRSFNSTTAATKSSSSDPD	TRUE	Plastid	mitochondrion,plastid	plastid stroma; mitochondria		C	94	-	94	-
AT4G08390.1	97	NRSFNSTTAATKSSSSDPDQ	TRUE	Plastid	mitochondrion,plastid	plastid stroma; mitochondria		C	94	-	94	-
AT4G09320.1	21	LLRITSNKKTMEQTFIMIKP	TRUE	Probable Signal peptide	cytosol	peroxisome; nucleus; cytosol	Ch/S & other	_	-	-	13	-
AT4G09350.1	46	TARRVTRIYASQGPTKPSKP	TRUE	Probable Plastid	nucleus	thylakoid	Ch/Th	_	-	-	44	-
AT4G09650.1	48	NGGNAAGARMSATAASSYAM	TRUE	Plastid	plastid	thylakoid-peripheral-stromal-side	Ch/Th & Ch/E	C	48	-	48	-
AT4G10300.1	39	PSSMAAAIRAESTEKLGITI	TRUE	Plastid	plastid	plastid		C	37	-	37	-
AT4G11120.1	64	RGFGNFIRSFSSEAPPAVSD	TRUE	Mitochondria	mitochondrion	N.D.	N.A.	M	63	-	61	62(MPP), 63(Icp55*)
AT4G13220.1	66	RLRSKTLVLSAQSSFLKVLR	TRUE	Probable Plastid	plastid	N.D.	??	C	63	-	63	-
AT4G13360.1	42	ISDRRKFSAMAGAGVDDFVK	TRUE	Mitochondria/Plastid	mitochondrion	N.D.	N.A.	M	30	-	39	30(MPP)
AT4G15530.1	69	TGLHRETKARAILSPVSDPA	TRUE	Plastid	cytosol,plastid	plastid stroma	Ch/S	_	-	-	20	-
AT4G15530.1	70	GLHRETKARAILSPVSDPAA	TRUE	Plastid	cytosol,plastid	plastid stroma	Ch/S	_	-	-	20	-
AT4G16800.1	33	RNYILQTCRTLIIETSPPEF	TRUE	Mitochondria	mitochondrion	N.D.	N.A.	M	25	-	44	-
AT4G17300.1	60	PANSRRRCFCTAVSESLGSG	TRUE	Plastid	plastid	plastid stroma; mitochondria		C	63	-	63	21(MPP), 22(Icp55*)
AT4G17300.1	62	NSRRRCFCTAVSESLGSGDG	TRUE	Plastid	plastid	plastid stroma; mitochondria		C	63	-	63	21(MPP), 22(Icp55*)
AT4G18370.1	74	QRLPMESAIALEQFKEKEEE	TRUE	Thylakoid	plastid	thylakoid-peripheral-lumenal-side	Ch/Th	C	28	-	28	-
AT4G18440.1	60	TTTDSPKLVTSTKVTAMDGV	TRUE	Plastid	plastid	plastid stroma	Ch/S	C	64	-	64	-
AT4G21445.1	55	RTMGLCLVRASAETGEEESD	TRUE	Probable Plastid	plastid	plastid stroma		C	53	-	53	-
AT4G21860.1	66	GFHGGRIVAMGSSAPESVNK	TRUE	Potential Alternative NT	plastid	plastid stroma	N.A.	C	63	-	63	-
AT4G23100.1	75	SKRGHQLIVAASPPTEEAVV	TRUE	Plastid	plastid	plastid stroma	Ch/S	C	73	-	73	-
AT4G23890.1	51	QSKLYQVKAMGKFNLWEVMG	TRUE	Potential Alternative NT	plastid	thylakoid	Ch/Th	C	48	-	48	-
AT4G23940.1	55	ILRRSFTVLCELKTGSSSSG	TRUE	Plastid	plastid	envelope-inner	Ch/E/IM	C	53	-	53	-
AT4G24280.1	78	YAVGPVRVVNEKVVGIDLGT	TRUE	Probable Plastid	plastid	plastid stroma	Ch/S	C	92	-	92	-
AT4G24280.1	90	VVGIDLGTTNSAVAAMEGGK	TRUE	Plastid	plastid	plastid stroma	Ch/S	C	92	-	92	-
AT4G24750.1	58	RRFGVGVVRMQAVDEDIDLK	TRUE	Plastid	plastid	plastid	Ch/Th ?	C	56	-	56	-
AT4G24750.1	59	RFGVGVVRMQAVDEDIDLKQ	TRUE	Plastid	plastid	plastid	Ch/Th ?	C	56	-	56	-
AT4G24830.1	75	RSCKNQAIRAVLSGDGTALT	TRUE	Plastid	plastid	plastid stroma	Ch/S	C	73	-	73	-
AT4G26555.1	68	LTLLDFPSLAAPVPQMKEPE	TRUE	Plastid	plastid	plastid	N.A.	C	71	-	71	-
AT4G26900.1	57	KSPRSLSVRASSTSDSVVTL	TRUE	Plastid	plastid	plastid stroma		C	55	-	55	-
AT4G27440.1	67	QSLRNLAIRAQTAATSSPTV	TRUE	Thylakoid	plastid	thylakoid-peripheral-stromal-side	Ch/E & Ch/Th	C	43	-	43	-
AT4G27440.1	68	SLRNLAIRAQTAATSSPTVT	TRUE	Thylakoid	plastid	thylakoid-peripheral-stromal-side	Ch/E & Ch/Th	C	43	-	43	-
AT4G27800.1	42	VYPTYGRHRCSAIAIDAPSS	TRUE	Plastid	plastid	thylakoid-peripheral-stromal-side	Ch/Th	M	12	-	42	18(MPP)
AT4G27800.1	43	YPTYGRHRCSAIAIDAPSSL	TRUE	Plastid	plastid	thylakoid-peripheral-stromal-side	Ch/Th	M	12	-	42	18(MPP)
AT4G27800.1	44	PTYGRHRCSAIAIDAPSSLT	TRUE	Plastid	plastid	thylakoid-peripheral-stromal-side	Ch/Th	M	12	-	42	18(MPP)
AT4G28210.1	74	SVRLRVLTRCEKENAPKGGI	TRUE	Plastid	plastid	plastid	Ch/E/IM	C	72	-	72	-
AT4G33010.1	68	AFGRHQQTRSISVDAVKPSD	TRUE	Mitochondria	mitochondrion	mitochondria		M	39	-	69	-
AT4G33480.1	53	TRHLRLLITSALNPQTGQPT	TRUE	Probable Plastid	plastid	plastid	N.A.	C	64	-	64	-
AT4G33580.1	58	RKATNLQVMASGKTPGLTQE	TRUE	Plastid	plastid	stroma	N.A.	C	56	-	56	-
AT4G33680.1	46	MAKRVNTCKCVATPQEKIEY	TRUE	Probable Plastid	plastid	plastid stroma	Ch/S	C	36	-	36	-
AT4G33760.1	53	RRTFSSSPVAAASGDVVVKP	TRUE	Probable Plastid	plastid	plastid stroma; mitochondria		C	59	-	59	45(MPP), 46(Icp55*)
AT4G34120.1	62	ITVSAFFAAPASVNNNNSVP	TRUE	Probable Plastid	plastid	plastid stroma		C	71	-	71	-
AT4G35630.1	52	SKTKPVAVRCVASTTQVQDG	TRUE	Probable Plastid	plastid	plastid stroma	Ch/S	C	63	-	63	-
AT4G36530.2	53	DFAIRGGIVASGVSVMDTSS	TRUE	Probable Plastid	plastid	plastid	N.A.	C	51	-	51	-
AT4G37040.1	50	VSMQLSRTFSGLTDLLFNRR	TRUE	Mitochondria/Plastid	mitochondrion,plastid	plastid stroma; mitochondria	N.A.	M	48	-	41	47(MPP), 48(Icp55*)
AT4G37930.1	30	PLIRSTSCYMSSLPSEAVDE	TRUE	Mitochondria	mitochondrion	mitochondria	Ch/Th & Ch/S	M	9	-	33	111(MPP), 112(Icp55*)
AT4G37930.1	31	LIRSTSCYMSSLPSEAVDEK	TRUE	Mitochondria	mitochondrion	mitochondria	Ch/Th & Ch/S	M	9	-	33	111(MPP), 112(Icp55*)
AT4G37930.1	32	IRSTSCYMSSLPSEAVDEKE	TRUE	Mitochondria	mitochondrion	mitochondria	Ch/Th & Ch/S	M	9	-	33	111(MPP), 112(Icp55*)
AT4G38510.1	3	XXXXXXXXMGAAENNLEMEG	TRUE	NXE	vacuole	not plastid	Ch/E & other	_	-	-	23	-
AT4G38970.1	47	RNRATSLTVRAASSYADELV	TRUE	Plastid	plastid	plastoglobules; plastid stroma	Ch/S & Ch/E & Ch/Th	C	46	-	46	-
AT4G38970.1	48	NRATSLTVRAASSYADELVK	TRUE	Plastid	plastid	plastoglobules; plastid stroma	Ch/S & Ch/E & Ch/Th	C	46	-	46	-
AT4G38970.1	49	RATSLTVRAASSYADELVKT	TRUE	Plastid	plastid	plastoglobules; plastid stroma	Ch/S & Ch/E & Ch/Th	C	46	-	46	-
AT4G38970.1	50	ATSLTVRAASSYADELVKTA	TRUE	Plastid	plastid	plastoglobules; plastid stroma	Ch/S & Ch/E & Ch/Th	C	46	-	46	-
AT4G39460.1	39	QLKINKGFFASVNTQEDKPF	TRUE	Probable Plastid	plastid	envelope-inner-integral	Ch/E/IM	C	23	-	23	-
AT5G03160.1	43	LLLLQPLVSALDGQSVDAAE	TRUE	Signal peptide	endoplasmic reticulum	N.D.	N.A.	S	-	-	16	-
AT5G03370.1	67	LRSSPPVSSMTTQAESGSSQ	TRUE	Plastid	plastid	plastid stroma	N.A.	C	64	-	64	-
AT5G04590.1	51	GRGGVPVPPSASSSSSSPIQ	TRUE	Probable Plastid	plastid	plastid stroma	Ch/S	C	6	-	6	-
AT5G04590.1	62	SSSSSSPIQAVSTPAKPETA	TRUE	Probable Plastid	plastid	plastid stroma	Ch/S	C	6	-	6	-
AT5G04885.1	24	WMCMWVCCYGDGEYLLYKDP	TRUE	Signal peptide	plasma membrane	N.D.	N.A.	S	-	-	37	-
AT5G07340.1	26	LLSFPSVSYCDDQTILYESF	TRUE	Signal peptide	endoplasmic reticulum	not plastid	N.A.	S	25	25	21	-
AT5G08050.1	16	ICSSLTVHSMANKKPSPSAA	TRUE	Alternative NT	plastid	thylakoid	Ch/Th	C	62	-	62	-
AT5G08650.1	52	SNRKLQILCQATAGTEPQSG	TRUE	Plastid	plastid	plastid stroma	Ch/S & Ch/Th	C	51	-	51	-
AT5G08740.1	53	RNSPMLYLSRAVTNNSGTTE	TRUE	Plastid	mitochondrion,plastid	plastoglobules; mitochondria	Ch/Th & Ch/E	C	52	-	52	-
AT5G08740.1	54	NSPMLYLSRAVTNNSGTTEI	TRUE	Plastid	mitochondrion,plastid	plastoglobules; mitochondria	Ch/Th & Ch/E	C	52	-	52	-
AT5G09650.1	60	KSKRPFSCSAIYNPQVKVQE	TRUE	Plastid	plastid	thylakoid-peripheral-stromal-side; plastid stroma	Ch/S	C	66	-	66	54(MPP)
AT5G09900.1	3	XXXXXXXXMGDSGKLEATID	TRUE	NXE	cytosol,nucleus	cytosol	N.A.	_	-	-	22	-
AT5G10160.1	50	KRRSSSLVLCSTDESKSTAE	TRUE	Plastid	plastid	plastid stroma	Ch/Th & Ch/E	C	48	-	48	-
AT5G10290.1	28	FACLCSFVSPDAQGDALFAL	TRUE	Probable Signal peptide	plasma membrane	N.D.	N.A.	S	31	31	21	-
AT5G11670.1	3	XXXXXXXXMGSTPTDLPGED	TRUE	NXE	cytosol	cytosol	N.A.	_	-	-	13	-
AT5G13050.1	44	SPATRPIVAMSTTSKNQEEL	TRUE	Mitochondria/Plastid	mitochondrion	not plastid	N.A.	M	70	-	41	39(MPP)
AT5G13630.1	50	PAKSFFKVKSAVSGNGLFTQ	TRUE	Plastid	plastid	plastid	Ch/E & Ch/S	C	86	-	86	-
AT5G13650.1	59	RRPLPRPITCSASPSTAEPA	TRUE	Plastid	plastid	plastid stroma	Ch/S	C	57	-	57	-
AT5G14210.1	24	WVMFLQSTHQLPNSQTQVLY	TRUE	Signal peptide	plasma membrane	N.D.	N.A.	S	-	-	32	-
AT5G14260.1	50	SRSVHLRSLCVSSSDTLVAS	TRUE	Plastid	plastid	stroma	Ch/S	C	72	-	72	-
AT5G14260.1	51	RSVHLRSLCVSSSDTLVASG	TRUE	Plastid	plastid	stroma	Ch/S	C	72	-	72	-
AT5G14260.1	52	SVHLRSLCVSSSDTLVASGS	TRUE	Plastid	plastid	stroma	Ch/S	C	72	-	72	-
AT5G14260.1	53	VHLRSLCVSSSDTLVASGSP	TRUE	Plastid	plastid	stroma	Ch/S	C	72	-	72	-
AT5G16440.1	53	PAPRTQLSVRAFSAVTMTDS	TRUE	Plastid	plastid	stroma; cytosol		C	52	-	52	-
AT5G16440.1	55	PRTQLSVRAFSAVTMTDSND	TRUE	Plastid	plastid	stroma; cytosol		C	52	-	52	-
AT5G16440.1	56	RTQLSVRAFSAVTMTDSNDA	TRUE	Plastid	plastid	stroma; cytosol		C	52	-	52	-
AT5G16440.1	60	SVRAFSAVTMTDSNDAGMDA	TRUE	Probable Plastid	plastid	stroma; cytosol		C	52	-	52	-
AT5G16730.1	85	PTPPEKSQARVAAVKGTESP	TRUE	Potential Plastid	plastid	N.D.	N.A.	C	84	-	84	-
AT5G16810.1	52	PIRRLHAVTASLITSADSFE	TRUE	Mitochondria/Plastid	mitochondrion	N.D.	N.A.	C	50	-	50	-
AT5G18660.1	62	YKRARLKPISSLDSGISEIA	TRUE	Plastid	plastid	plastid	Ch/E & Ch/Th	C	49	-	49	-
AT5G18660.1	63	KRARLKPISSLDSGISEIAT	TRUE	Plastid	plastid	plastid	Ch/E & Ch/Th	C	49	-	49	-
AT5G19230.1	25	FLSLHRLVLSGTDGEDDLLL	TRUE	Signal peptide	extracellular	N.D.	N.A.	S	24	24	23	-
AT5G19240.1	26	FLSLHRPVLSNTDGENLLFT	TRUE	Signal peptide	extracellular	N.D.	N.A.	S	25	25	24	-
AT5G19250.1	25	FLSLHPLVLSDTADEEDVLL	TRUE	Signal peptide	extracellular	N.D.	N.A.	S	-	-	23	-
AT5G19590.1	20	ILILLPISLQDPTPEVKKPT	TRUE	Signal peptide	extracellular	N.D.	N.A.	S	-	-	82	-
AT5G20720.1	51	QSQFRRLVVKAASVVAPKYT	TRUE	Plastid	plastid	plastid stroma	Ch/S & Ch/E	C	50	-	50	-
AT5G20720.1	52	SQFRRLVVKAASVVAPKYTS	TRUE	Plastid	plastid	plastid stroma	Ch/S & Ch/E	C	50	-	50	-
AT5G20720.1	53	QFRRLVVKAASVVAPKYTSI	TRUE	Plastid	plastid	plastid stroma	Ch/S & Ch/E	C	50	-	50	-
AT5G20950.1	21	MLLCCIVAAAEGTLKYKDPK	TRUE	Signal peptide	extracellular	N.D.	N.A.	S	-	-	17	-
AT5G20950.1	23	LCCIVAAAEGTLKYKDPKQP	TRUE	Signal peptide	extracellular	N.D.	N.A.	S	-	-	17	-
AT5G22790.1	64	LSSRNLRNRCVGSDVVTGEI	TRUE	Potential Plastid	plastid	N.D.	Ch/E/IM	C	25	-	25	-
AT5G23040.1	49	VSRSFKTVKCTVDSSYGGNV	TRUE	Probable Plastid	plastid	envelope	Ch/E/IM	C	47	-	47	-
AT5G23250.1	38	LTSLVQSRSFGTTPPPPAAV	TRUE	Mitochondria	mitochondrion	mitochondria	N.A.	M	44	-	44	36(MPP), 37(Icp55*)
AT5G23575.1	3	XXXXXXXXMAPPAGQTAAVA	TRUE	NXE	endoplasmic reticulum	N.D.	N.A.	_	-	-	67	-
AT5G24400.1	71	SDTRRKVKSMATTNIGKEEK	TRUE	Probable Plastid	plastid,peroxisome	plastid stroma		C	68	-	68	-
AT5G30510.1	45	SASVSPTIVAAVAMSSGQTK	TRUE	Probable Plastid	plastid	plastid ribosome	Ch/S	C	43	-	43	26(MPP)
AT5G35630.1	52	NKVRGFRVLALQSDNSTVNR	TRUE	Probable Plastid	plastid	plastid stroma	Ch/S	C	45	-	45	-
AT5G35970.1	50	RVFPTRKVFCSGVNGGSSVT	TRUE	Probable Plastid	plastid	plastid stroma	Ch/S	C	48	-	48	-
AT5G37510.1	39	TIVSKPELQSPESAAVSEPE	TRUE	Mitochondria/Plastid	mitochondrion	mitochondria	N.A.	M	17	-	40	29(MPP)
AT5G40650.1	29	TAARLIPARWTSTGSEAQSK	TRUE	Mitochondria	mitochondrion	mitochondria	N.A.	M	28	-	38	28(MPP)
AT5G42240.1	27	LLSLQWFAKGYPEEDLVVRL	TRUE	Signal peptide	extracellular	N.D.	N.A.	S	-	-	10	-
AT5G42650.1	33	KFRVLTRPIKASGSETPDLT	TRUE	Plastid	plastid	thylakoid	Ch/E & Ch/Th	C	32	-	32	-
AT5G42650.1	34	FRVLTRPIKASGSETPDLTV	TRUE	Plastid	plastid	thylakoid	Ch/E & Ch/Th	C	32	-	32	-
AT5G44520.1	32	RNFKRFPVCASLSPEVSPLL	TRUE	Probable Plastid	plastid	plastid stroma		C	30	-	30	-
AT5G44650.1	64	NRRFGSLIVKQEKGDVTEIR	TRUE	Probable Plastid	plastid	thylakoid	Ch/Th	C	62	-	62	-
AT5G47630.1	39	GFKSIGIFNFTSEAAADGGQ	TRUE	Probable Mitochondria	mitochondrion	N.D.	N.A.	M	21	-	41	14(MPP)
AT5G47630.1	40	FKSIGIFNFTSEAAADGGQD	TRUE	Probable Mitochondria	mitochondrion	N.D.	N.A.	M	21	-	41	14(MPP)
AT5G48790.1	51	TNRNLKFRACSVSGGYNNNT	TRUE	Probable Plastid	plastid	thylakoid	Ch/Th & Ch/E	C	48	-	48	-
AT5G48790.1	52	NRNLKFRACSVSGGYNNNTS	TRUE	Probable Plastid	plastid	thylakoid	Ch/Th & Ch/E	C	48	-	48	-
AT5G49970.1	65	TLCTKVIIPNMQDSGSPPLS	TRUE	Potential Alternative NT	mitochondrion	plastid	N.A.	C	63	-	63	-
AT5G50850.1	30	RFALVSARSYAAGAKEMTVR	TRUE	Mitochondria	mitochondrion	mitochondria	N.A.	M	29	-	25	28(MPP), 29(Icp55)
AT5G51110.1	52	KLGRLTVTRSNLAQDFLGDF	TRUE	Probable Plastid	plastid	plastid stroma		C	50	-	50	-
AT5G51545.1	32	TRNPRFAIKCQNSQIESDTT	TRUE	Plastid	plastid	thylakoid-integral	Ch/Th	C	46	-	46	-
AT5G51545.1	33	RNPRFAIKCQNSQIESDTTE	TRUE	Plastid	plastid	thylakoid-integral	Ch/Th	C	46	-	46	-
AT5G51545.1	34	NPRFAIKCQNSQIESDTTED	TRUE	Plastid	plastid	thylakoid-integral	Ch/Th	C	46	-	46	-
AT5G52520.1	41	CLRNRPLSGFATAPSGTASP	TRUE	Mitochondria/Plastid	plastid	plastid stroma; mitochondria	Ch/S	C	61	-	61	36(MPP), 37(Icp55*)
AT5G53140.1	62	SGIGFRTSAKMMVDTSAGEK	TRUE	Potential Plastid	mitochondrion	N.D.	N.A.	M	17	-	59	-
AT5G53480.1	3	XXXXXXXXMAMEVTQLLINA	TRUE	NXE	cytosol,plastid,nucleus	not plastid	N.A.	_	-	-	11	-
AT5G54770.1	47	LKPRSFSVRATTAGYDLNAF	TRUE	Plastid	plastid	plastid stroma; mitochondria	Ch/S	C	45	-	45	-
AT5G54770.1	50	RSFSVRATTAGYDLNAFTFD	TRUE	Plastid	plastid	plastid stroma; mitochondria	Ch/S	C	45	-	45	-
AT5G54770.1	55	RATTAGYDLNAFTFDPIKES	TRUE	Probable Plastid	plastid	plastid stroma; mitochondria	Ch/S	C	45	-	45	-
AT5G55610.1	58	GSFEPRVAYCDAAAAIDDDY	TRUE	Mitochondria	mitochondrion	mitochondria	N.A.	C	29	-	29	-
AT5G56500.1	73	AIKKLQAGVNKLADLVGVTL	TRUE	Plastid	plastid	plastid stroma	N.A.	C	29	-	29	-
AT5G56500.1	74	IKKLQAGVNKLADLVGVTLG	TRUE	Plastid	plastid	plastid stroma	N.A.	C	29	-	29	-
AT5G56500.1	77	LQAGVNKLADLVGVTLGPKG	TRUE	Probable Plastid	plastid	plastid stroma	N.A.	C	29	-	29	-
AT5G56500.1	88	VGVTLGPKGRNVVLESKYGS	TRUE	Potential Plastid	plastid	plastid stroma	N.A.	C	29	-	29	-
AT5G56500.1	89	GVTLGPKGRNVVLESKYGSP	TRUE	Potential Plastid	plastid	plastid stroma	N.A.	C	29	-	29	-
AT5G61790.1	26	FVSFQKLCYCDDQTVLYESF	TRUE	Signal peptide	endoplasmic reticulum	ER	Ch/E ?	S	-	-	2	-
AT5G62790.1	51	GRGFGKGVKCSVKVQQQQQP	TRUE	Probable Plastid	plastid	plastid stroma	Ch/S	C	86	-	86	-
AT5G63420.1	60	SSRIKSTVSCSVTSAPASGT	TRUE	Probable Plastid	plastid	plastid stroma	Ch/S	C	70	-	70	-
AT5G63800.1	26	VGTFLEFSGGATAAKGVTYD	TRUE	Signal peptide	extracellular	not plastid	N.A.	S	-	-	27	-
AT5G63980.1	54	PSFVTLRVVSSMAYEKELDA	TRUE	Plastid	plastid	plastid stroma		C	53	-	53	51(MPP)
AT5G63980.1	56	FVTLRVVSSMAYEKELDAAK	TRUE	Plastid	plastid	plastid stroma		C	53	-	53	51(MPP)
AT5G64040.1	87	TAAVSASANAGVIDEYLERS	TRUE	Thylakoid	plastid	thylakoid-peripheral-lumenal-side	Ch/Th	C	81	-	81	-
AT5G65720.1	28	HGTFSRCRYLSTAAAATEVN	TRUE	Mitochondria	mitochondrion	mitochondria	N.A.	M	26	-	31	26(MPP), 27(Icp55*)
AT5G66120.2	59	STTLSRSRVRAGASQLMNEP	TRUE	Plastid	plastid	stroma		C	58	-	58	-
AT5G66120.2	61	TLSRSRVRAGASQLMNEPLN	TRUE	Plastid	plastid	stroma		C	58	-	58	-
AT5G67030.2	60	RSRRALLGVKAATALVEKEE	TRUE	Plastid	plastid	thylakoid-integral	N.A.	C	59	-	59	-
AT5G67030.2	61	SRRALLGVKAATALVEKEEK	TRUE	Plastid	plastid	thylakoid-integral	N.A.	C	59	-	59	-
AT5G67290.1	29	TICSNSSKSMAAKKQIGEET	TRUE	Potential Alternative NT	plastid	plastid	N.A.	C	26	-	26	-
AT5G67490.1	29	RFLEPVSRFLSSGTPPPPQA	TRUE	Potential Mitochondria	mitochondrion	N.D.	N.A.	C	12	-	12	27(MPP), 28(Icp55*)
AT5G67590.1	25	ATLRRVARPFATDAVVESDY	TRUE	Mitochondria	mitochondrion	mitochondria	N.A.	M	24	-	31	23(MPP), 24(Icp55*)
ATCG00730.1	3	XXXXXXXXMGVTKKPDLNDP	TRUE	Plastid Genome	plastid	thylakoid-integral	N.A.	_	-	-	15	-
