# Supplementary material for: EnCOUNTer: a parsing tool to uncover the mature N-terminus of organelle-targeted proteins in complex samples
Source: BMC Bioinformatics. 2017 Mar 20;18:182. doi: 10.1186/s12859-017-1595-y (PMC5359831; doi:10.1186/s12859-017-1595-y)
Supplement: Additional file 2: Table S2. — Results obtained after EnCOUNTer processing applied to a large A. thaliana LC-MS/MS dataset (XLSX 381 kb) [file 12859_2017_1595_MOESM2_ESM.xlsx]

## Sheet: eNCOUNTER
Supplementary Table 3: Results obtained after EnCOUNTer processing applied to a large A. thaliana LC-MS/MS dataset. Translation Version: protein ambiguity related to few translational version of the same gene;
								EnCOUNTer Score							NTA yield
Ac (Primary)	Ac (Secundary)	Translation version	Proteotypic	Start Position	N-terminal Modification	AA B4	N-terminal Sequence	Av.	Min	Max	Associated Queries	Queries used for quantitation	H:D	Deviation	% NTA (Av)	Min	Max	SUBA localisation
AT1G01050.1		F	T	2	d0-Ac	M	SEETKDNQRL	467.6	467.6	467.6	7	4	1.451e-80	3.385e+131	100	2.035e-50	100	cytosol
AT1G01090.1		F	T	393	d3-Ac	R	SQLLENVFAD	2.483	2.483	2.483	1	0						plastid
AT1G01620.1	AT2G45960.1 | AT2G45960.2 | AT2G45960.3 | AT3G61430.1 | AT3G61430.2 | AT4G00430.1 | AT4G00430.2	F	F	1	d0-Ac	-	MEGKEEDVRV	399.6	399.6	399.6	13	6	6.897e-05	2.085	99.99	99.99	100	plasma membrane
AT1G01690.1		F	T	126	d3-Ac	S	QISEELEQRF	6.969	6.969	6.969	1	0						nucleus
AT1G01730.1		F	T	1	d0-Ac	-	MEKSTSPATR	537.3	537.3	537.3	1	0						nucleus
AT1G01880.1	AT1G01880.2	T	T	554	d3-Ac	R	SAKKAAAGQS	5.071	5.071	5.071	1	0						nucleus
AT1G01880.2	AT1G01880.1	T	T	553	d3-Ac	R	SAKKAAAGQS	5.071	5.071	5.071	1	0						nucleus
AT1G01900.1		F	T	486	d3-Ac	R	GTAYGATAPM	6.815	6.815	6.815	1	0						extracellular
AT1G01930.1		F	T	2	d0-Ac	M	ATTGAAATTE	861.1	861.1	861.1	1	0						nucleus
AT1G01960.1		F	T	2	d0-Ac	M	ASTEVDSRLG	753.9	753.9	753.9	2	0						cytosol
AT1G02090.1	AT1G02090.2 | AT1G02090.3	T	T	1	d0-Ac	-	MDIEQKQAEI	338.8	338.8	338.8	4	0						cytosol,nucleus
AT1G02110.1		F	T	65	d3-Ac	S	ENTPAVFLRP	155.9	155.9	155.9	1	0						nucleus
AT1G02120.1		F	T	2	d0-Ac	M	AMLSTASVSG	708.5	708.5	708.5	1	0						peroxisome
AT1G02140.1		F	T	2	d0-Ac	M	AAEEATEFYL	510.5	510.5	510.5	4	0						cytosol
AT1G02160.1	AT1G02160.2	T	T	2	d0-Ac	M	STKGAAAAYP	778.3	778.3	778.3	2	0						nucleus
AT1G02500.1	AT1G02500.2 | AT4G01850.1 | AT4G01850.2	T	F	288	d3-Ac	R	QAAKSVVANG	4.957	4.957	4.957	1	0						cytosol
AT1G02500.1	AT1G02500.2 | AT2G36880.1 | AT2G36880.2 | AT4G01850.1 | AT4G01850.2 | AT5G20280.1 | AT3G17390.1	T	F	281	d3-Ac	R	SGAYIVRQAA	3.249	3.249	3.249	1	0						cytosol
AT1G02560.1		F	T	101	d0-Ac	Q	GQGPPPMVQE	149.2	149.2	149.2	3	0						plastid
AT1G02560.1		F	T	102	d0-Ac	G	QGPPPMVQER	135.9	135.9	135.9	2	0						plastid
AT1G02560.1		F	T	100	d3-Ac	A	QGQGPPPMVQ	233.7	233.7	233.7	1	0						plastid
AT1G02680.1		F	T	2	d0-Ac	M	SNTPAAAASS	932	932	932	1	0						nucleus
AT1G02780.1	AT4G02230.1	F	F	164	d3-Ac	R	AKNKASRERK	3.472	3.472	3.472	3	0						cytosol
AT1G02780.1		F	T	43	d3-Ac	R	KLVKDGFIIR	47.32	47.32	47.32	1	0						cytosol
AT1G02780.1		F	T	152	d3-Ac	R	EKTLSDQFEA	3.252	3.252	3.252	1	0						cytosol
AT1G02780.1		F	T	65	d3-Ac	R	KMKIAKMKGR	84.71	84.71	84.71	2	0						cytosol
AT1G02920.1	AT1G02930.1 | AT1G02930.2	F	F	2	d0-/d3-Ac	M	AGIKVFGHPA	547.4	547.4	547.4	4	4	0.3993	1.055	71.46	70.36	72.54	cytosol
AT1G02930.1	AT1G02920.1 | AT1G02930.2	T	F	2	d0-/d3-Ac	M	AGIKVFGHPA	547.4	547.4	547.4	4	4	0.3993	1.055	71.46	70.36	72.54	cytosol
AT1G03130.1	AT4G02770.1	F	F	176	d3-Ac	R	EGVGLNMRSI	1.924	1.924	1.924	3	0						plastid
AT1G03130.1	AT4G02770.1	F	F	70	d3-Ac	D	PNTPSPIFAG	76.77	76.77	76.77	2	0						plastid
AT1G03130.1	AT4G02770.1	F	F	118	d3-Ac	R	EGPNLLKLAR	2.673	2.673	2.673	6	0						plastid
AT1G03130.1	AT4G02770.1	F	F	140	d3-Ac	R	SKYKITYQFY	4.237	4.237	4.237	3	0						plastid
AT1G03230.1		F	T	23	d3-Ac	S	AQPSFRPKAL	149	149	149	1	0						extracellular
AT1G03310.1	AT1G03310.2	T	T	71	d3-Ac	C	ASKTSIELRE	133.1	133.1	133.1	1	0						plastid
AT1G03430.1		F	T	1	d0-Ac	-	MNTIVVAQLQ	301.6	301.6	301.6	1	0						cytosol
AT1G03475.1	AT4G03205.1 | AT4G03205.2	F	F	48	d3-Ac	C	SVSIEKEVPE	186.7	186.7	186.7	3	2	48.3	1.181	2.028	1.722	2.387	plastid
AT1G03475.1		F	T	67	d3-Ac	R	DSDDVTPSSS	108.6	108.6	108.6	1	0						plastid
AT1G03600.1		F	T	159	d3-Ac	R	ILEEMETAEK	2.6	2.6	2.6	1	0						plastid
AT1G03600.1		F	T	118	d3-Ac	R	KEKALLGKAS	3.101	3.101	3.101	3	0						plastid
AT1G03600.1		F	T	87	d3-Ac	R	STLSMQKTDP	39.53	39.53	39.53	1	0						plastid
AT1G03600.1		F	T	69	d3-Ac	A	AEDEEYIKDT	340.1	340.1	340.1	15	9	278.2	2.564	0.3582	0.14	0.9131	plastid
AT1G03630.1	AT4G27440.1 | AT4G27440.2 | AT1G03630.2	T	F	209	d3-Ac	R	LLLDDLKKSD	2.14	2.14	2.14	2	0						plastid
AT1G03630.1	AT1G03630.2	T	T	67	d3-Ac	R	AQTVTATPPA	713.3	713.3	891	1	1	44.85	1	2.181			plastid
AT1G03630.1	AT1G03630.2	T	T	68	d3-Ac	A	QTVTATPPAN	1052	1052	1052	2	2	117.4	1.707	0.8443	0.4964	1.432	plastid
AT1G03630.1	AT1G03630.2	T	T	69	d3-Ac	Q	TVTATPPANE	752.8	752.8	752.8	5	2	1.87	1.027	34.85	34.25	35.45	plastid
AT1G03630.2	AT4G27440.1 | AT4G27440.2 | AT1G03630.1	T	F	207	d3-Ac	R	LLLDDLKKSD	2.14	2.14	2.14	2	0						plastid
AT1G03630.2	AT1G03630.1	T	T	65	d3-Ac	R	AQTVTATPPA	870.3	870.3	870.3	1	1	44.85	1	2.181			plastid
AT1G03630.2	AT1G03630.1	T	T	66	d3-Ac	A	QTVTATPPAN	1296	1296	1296	2	2	117.4	1.707	0.8443	0.4964	1.432	plastid
AT1G03830.1	AT1G03830.2	T	T	579	d0-Ac	K	LATLEQQLAS	4.734	4.734	4.734	2	0						nucleus
AT1G03830.2	AT1G03830.1	T	T	601	d0-Ac	K	LATLEQQLAS	4.734	4.734	4.734	2	0						cytosol
AT1G04080.1	AT1G04080.2 | AT1G04080.3	T	T	621	d3-Ac	R	STSELKKRSA	3.56	3.56	3.56	1	0						nucleus
AT1G04080.2	AT1G04080.1 | AT1G04080.3	T	T	435	d3-Ac	R	STSELKKRSA	3.56	3.56	3.56	1	0						extracellular,plasma membrane
AT1G04080.3	AT1G04080.1 | AT1G04080.2	T	T	676	d3-Ac	R	STSELKKRSA	3.56	3.56	3.56	1	0						nucleus
AT1G04260.1		F	T	2	d0-Ac	M	ANQVITGIKE	566.4	566.4	566.4	1	0						plasma membrane
AT1G04270.1	AT1G04270.2	T	T	73	d3-Ac	R	EAPQGEKPEP	59.52	59.52	59.52	1	0						cytosol
AT1G04270.1	AT1G04270.2 | AT5G09510.1 | AT1G33850.1 | AT5G09490.1 | AT5G09500.1 | AT5G09510.2 | AT5G43640.1	T	F	59	d3-Ac	R	KPMALIKKLR	138.5	138.5	154.7	1	0						cytosol
AT1G04270.1	AT1G04270.2 | AT5G09510.1	T	F	2	d0-Ac	M	ADVEPEVAAA	708.6	708.6	708.6	8	6	0.000184	9.418	99.98	99.83	100	cytosol
AT1G04270.2	AT1G04270.1	T	T	72	d3-Ac	R	EAPQGEKPEP	60.95	60.95	60.95	1	0						cytosol
AT1G04350.1		F	T	1	d0-Ac	-	METKEFDSYS	386	386	386	3	0						peroxisome
AT1G04400.1	AT1G04400.2	T	T	432	d3-Ac	R	QWLPELARLP	1.071	1.071	1.071	1	0						cytosol,nucleus
AT1G04410.1		F	T	164	d3-Ac	R	ALGQISERLS	4.068	4.068	4.068	3	0						plasma membrane
AT1G04410.1	AT5G43330.1	F	F	232	d3-Ac	R	GAAIIKARKL	2.702	2.702	2.702	3	0						plasma membrane
AT1G04420.1		F	T	49	d3-Ac	A	KASTKNAMEY	352.3	352.3	352.3	4	3	24.17	1.066	3.974	3.738	4.223	plastid
AT1G04430.1	AT1G04430.2 | AT3G23300.1	T	F	260	d3-Ac	R	GIPAYLGVLG	3.829	3.829	3.829	2	0						golgi
AT1G04480.1	AT2G33370.1 | AT3G04400.1 | AT3G04400.2	F	F	74	d3-Ac	R	KKVLPAVIVR	38.7	38.7	38.7	3	0						cytosol,nucleus
AT1G04510.1	AT1G04510.2	T	T	155	d3-Ac	R	GIDDGEQGPN	3.176	3.176	3.176	1	0						nucleus
AT1G04630.1	AT2G33220.1	F	F	73	d3-Ac	R	ALKEEKYAAR	51.66	51.66	51.66	1	0						mitochondrion
AT1G04750.1	AT1G04750.2 | AT1G04760.1 | AT2G32670.1 | AT2G33120.1 | AT2G33120.2 | AT2G33120.3	T	F	156	d3-Ac	R	GEKIELLVDK	2.362	2.362	2.362	1	0						plasma membrane
AT1G04750.1	AT1G04750.2 | AT2G33120.1 | AT2G33120.2	T	F	2	d0-Ac	M	AQQSLIYSFV	530.6	530.6	530.6	4	1	4.5e-05	1	100			plasma membrane
AT1G04750.2	AT1G04750.1 | AT1G04760.1 | AT2G32670.1 | AT2G33120.1 | AT2G33120.2 | AT2G33120.3	T	F	118	d3-Ac	R	GEKIELLVDK	2.362	2.362	2.362	1	0						endoplasmic reticulum
AT1G04760.1	AT1G04750.1 | AT1G04750.2 | AT2G32670.1 | AT2G33120.1 | AT2G33120.2 | AT2G33120.3	F	F	156	d3-Ac	R	GEKIELLVDK	2.15	2.15	2.15	1	0						cytosol
AT1G04820.1	AT1G50010.1 | AT4G14960.1 | AT4G14960.2 | AT5G19770.1 | AT5G19780.1	F	F	91	d3-Ac	E	QLISGKEDAA	25.11	25.11	25.11	1	0						plasma membrane
AT1G04820.1	AT5G19770.1 | AT5G19780.1 | AT1G50010.1 | AT4G14960.2	F	F	391	d3-Ac	R	IDHKFDLMYA	2.626	2.626	2.626	3	0						plasma membrane
AT1G04820.1	AT5G19770.1 | AT5G19780.1 | AT1G50010.1 | AT4G14960.2	F	F	85	d3-Ac	R	QLFHPEQLIS	27.2	27.2	27.2	3	0						plasma membrane
AT1G04820.1	AT1G50010.1 | AT4G14960.1 | AT4G14960.2 | AT5G19770.1 | AT5G19780.1	F	F	65	d3-Ac	R	AVFVDLEPTV	76.21	76.21	76.21	4	0						plasma membrane
AT1G04820.1	AT1G50010.1 | AT4G14960.1 | AT4G14960.2 | AT5G19770.1 | AT5G19780.1	F	F	330	d3-Ac	N	AAVGTIKTKR	2.987	2.987	2.987	1	0						plasma membrane
AT1G04850.1		F	T	238	d3-Ac	R	KAEKEEEKRA	3.685	3.685	3.685	1	0						cytosol
AT1G04860.1		F	T	2	d3-Ac	M	GKKAKKKARA	502.9	502.9	502.9	1	0						nucleus
AT1G04980.1		F	T	363	d0-Ac	A	MVALNAKKGA	3.193	3.193	3.193	1	0						endoplasmic reticulum
AT1G05010.1		F	T	236	d3-Ac	R	VLSQTDGEGR	2.061	2.061	2.061	1	0						peroxisome
AT1G05010.1		F	T	1	d0-Ac	-	MESFPIINLE	426.4	426.4	426.4	3	2	0.00311	1.025	99.69	99.68	99.7	peroxisome
AT1G05180.1		F	T	1	d0-Ac	-	MQAVKRSRRH	306.1	306.1	306.1	2	0						nucleus
AT1G05190.1		F	T	215	d3-Ac	R	KEGKAGKKK	2.608	2.608	2.608	1	0						plastid
AT1G05190.1		F	T	214	d3-Ac	R	RKEGKAGKKK	2.547	2.547	2.547	1	0						plastid
AT1G05500.1		F	T	412	d3-Ac	R	VLKNDTTDEE	3.867	3.867	3.867	1	0						plasma membrane
AT1G05520.1		F	T	2	d0-Ac	M	SEMASMDPEG	472.2	472.2	472.2	3	1	0.001416	1	99.86			endoplasmic reticulum,golgi
AT1G05800.1	AT1G51440.1 | AT2G31690.1	F	F	336	d3-Ac	E	ELGVKVLRIT	3.402	3.402	3.402	2	0						plastid
AT1G05850.1		F	T	27	d3-Ac	G	EDKTIKVKKV	143	143	143	4	1	118.7	1	0.8351			plasma membrane
AT1G06000.1		F	T	103	d3-Ac	H	DPLVDFLSRQ	35.98	35.98	35.98	1	0						cytosol
AT1G06135.1		F	T	40	d0-Ac	F	VFQALQRGPV	69.88	69.88	69.88	1	0						extracellular
AT1G06190.1	AT1G06190.2	T	T	194	d3-Ac	F	SSQGEVQGDT	6.831	6.831	6.831	1	0						plastid
AT1G06210.1	AT1G06210.2	T	T	1	d0-Ac	-	MDKLKIAEWG	421.6	421.6	421.6	1	0						nucleus
AT1G06230.1	AT1G06230.2 | AT1G06230.3	T	T	2	d0-Ac	M	ASEPVNGGEG	624.3	624.3	624.3	2	0						nucleus
AT1G06420.1	AT1G06420.2 | AT1G18360.1	T	F	111	d0-Ac	K	VSGIVSNKDE	34.81	34.81	34.81	1	0						nucleus
AT1G06420.2	AT1G06420.1 | AT1G18360.1	T	F	88	d0-Ac	K	VSGIVSNKDE	34.81	34.81	34.81	1	0						nucleus
AT1G06430.1		F	T	444	d3-Ac	R	GKTAISSKEI	4.787	4.787	4.787	1	0						plastid
AT1G06430.1	AT2G30950.1	F	F	329	d3-Ac	R	GTGIGGGNDE	1.996	1.996	1.996	1	0						plastid
AT1G06430.1	AT2G30950.1	F	F	129	d3-Ac	R	VQLPGLSQEL	3.252	3.252	3.252	1	0						plastid
AT1G06430.1	AT2G30950.1	F	F	384	d3-Ac	R	QVSVDVPDVK	5.575	5.575	5.575	1	0						plastid
AT1G06430.1	AT2G30950.1	F	F	421	d3-Ac	R	TPGFSGADLA	4.931	4.931	4.931	1	0						plastid
AT1G06430.1		F	T	74	d3-Ac	A	DEQGQGVSSS	115.7	115.7	115.7	5	0						plastid
AT1G06430.1	AT2G30950.1	F	F	533	d3-Ac	R	IVGGLGGRAA	2.826	2.826	2.826	1	0						plastid
AT1G06530.1		F	T	104	d3-Ac	R	ASELETEVAR	28.02	28.02	28.02	1	0						mitochondrion
AT1G06550.1		F	T	2	d0-Ac	M	AQEGQNIDEP	632.6	632.6	632.6	2	2	0.0009395	14.24	99.91	98.68	99.99	peroxisome
AT1G06620.1		F	T	1	d0-Ac	-	MESSLPQVAA	506.3	506.3	506.3	1	0						peroxisome
AT1G06640.1	AT1G06640.2 | AT1G06640.3	T	T	1	d0-Ac	-	MESTKIAPSF	514.5	514.5	514.5	1	0						cytosol
AT1G06650.1	AT1G06650.2	T	T	1	d0-Ac	-	MEMMKIDPLF	350.9	350.9	350.9	1	0						peroxisome
AT1G06680.1	AT1G06680.2	T	T	193	d3-Ac	E	SSSQEVGGKP	3.349	3.349	3.349	1	0						plastid
AT1G06680.1	AT1G06680.2	T	T	251	d3-Ac	R	KFVESAATSF	2.012	2.012	2.012	1	0						plastid
AT1G06680.1	AT1G06680.2	T	T	113	d3-Ac	N	PSKEIEYPGQ	2.509	2.509	2.509	3	0						plastid
AT1G06680.2	AT1G06680.1	T	T	69	d3-Ac	N	PSKEIEYPGQ	50.18	50.18	50.18	3	0						plastid
AT1G06680.2	AT1G06680.1	T	T	149	d3-Ac	E	SSSQEVGGKP	3.349	3.349	3.349	1	0						plastid
AT1G06680.2	AT1G06680.1	T	T	207	d3-Ac	R	KFVESAATSF	2.012	2.012	2.012	1	0						plastid
AT1G06820.1		F	T	57	d0-Ac	S	VSSSVVASTV	213	213	213	4	1	0.00453	1	99.55			plastid
AT1G06950.1		F	T	403	d3-Ac	R	GVGPISLIGD	3.634	3.634	3.634	1	0						plastid
AT1G07140.1		F	T	70	d3-Ac	R	GAGTVKFLKH	57.41	57.41	57.41	4	0						cytosol
AT1G07210.1		F	T	29	d3-Ac	L	ATNANEDPNQ	295.4	295.4	295.4	3	1	1886	1	0.053			mitochondrion
AT1G07210.1		F	T	30	d3-Ac	A	TNANEDPNQN	338.1	338.1	338.1	1	0						mitochondrion
AT1G07320.1	AT1G07320.2 | AT1G07320.3 | AT1G07320.4	T	T	86	d3-Ac	R	AIVTDLNNKR	37.45	37.45	37.45	4	0						plastid
AT1G07320.1	AT1G07320.2 | AT1G07320.3 | AT1G07320.4	T	T	50	d3-Ac	S	QLATLPILSF	269	269	269	1	0						plastid
AT1G07630.1		F	T	323	d3-Ac	K	SQDLERSNGD	2.574	2.574	2.574	1	0						nucleus
AT1G07660.1	AT1G07820.1 | AT1G07820.2 | AT2G28740.1 | AT3G45930.1 | AT3G46320.1 | AT3G53730.1 | AT5G59690.1 | AT5G59970.1	F	F	5	d3-Ac	R	GKGGKGLGKG	8.44	8.44	8.44	3	0						nucleus
AT1G07770.1	AT1G07770.2 | AT5G59850.1	T	F	4	d3-Ac	R	ISVLNDALKS	8.126	8.126	8.126	1	0						cytosol
AT1G07770.1	AT2G39590.1 | AT1G07770.2 | AT3G46040.1 | AT5G59850.1	T	F	58	d3-Ac	R	SGKIVVELNG	29.3	29.3	29.3	1	0						cytosol
AT1G07780.1	AT1G07780.2 | AT1G07780.3 | AT1G07780.4 | AT1G07780.5 | AT5G05590.1 | AT5G05590.2	T	F	48	d3-Ac	S	VSNTENVAPK	342.9	342.9	342.9	1	0						plastid
AT1G07780.1	AT1G07780.2 | AT1G07780.3 | AT1G07780.4 | AT1G07780.5 | AT5G05590.1 | AT5G05590.2	T	F	47	d3-Ac	C	SVSNTENVAP	307.1	307.1	307.1	1	0						plastid
AT1G07790.1	AT2G28720.1 | AT2G37470.1 | AT3G09480.1 | AT3G45980.1 | AT3G46030.1 | AT3G53650.1 | AT5G02570.1 | AT5G22880.1 | AT5G59910.1	F	F	117	d3-Ac	R	EIQTAVRLVL	3.794	3.794	3.794	4	0						nucleus
AT1G07820.1	AT1G07660.1 | AT1G07820.2 | AT2G28740.1 | AT3G45930.1 | AT3G46320.1 | AT3G53730.1 | AT5G59690.1 | AT5G59970.1	T	F	5	d3-Ac	R	GKGGKGLGKG	8.44	8.44	8.44	3	0						nucleus
AT1G07830.1		F	T	20	d3-Ac	S	ESTTAAAAAS	254.4	254.4	254.4	1	0						mitochondrion
AT1G07920.1	AT1G07930.1 | AT1G07930.2 | AT1G07940.1 | AT1G07940.2 | AT5G60390.1 | AT5G60390.2 | AT5G60390.3	F	F	154	d3-Ac	N	KMDATTPKYS	4.233	4.233	4.233	1	0						cytosol
AT1G07920.1	AT1G07930.1 | AT1G07930.2 | AT1G07940.1 | AT1G07940.2 | AT5G60390.1 | AT5G60390.3	F	F	419	d3-Ac	R	QTVAVGVIKS	5.787	5.787	5.787	2	0						cytosol
AT1G07920.1	AT1G07930.1 | AT1G07930.2 | AT1G07940.1 | AT1G07940.2 | AT5G60390.1 | AT5G60390.2 | AT5G60390.3	F	F	243	d3-Ac	Y	KIGGIGTVPV	4.9	4.9	4.9	1	0						cytosol
AT1G07930.1	AT1G07920.1 | AT1G07930.2 | AT1G07940.1 | AT1G07940.2 | AT5G60390.1 | AT5G60390.3	T	F	419	d3-Ac	R	QTVAVGVIKS	5.787	5.787	5.787	2	0						cytosol
AT1G07930.1	AT1G07920.1 | AT1G07930.2 | AT1G07940.1 | AT1G07940.2 | AT5G60390.1 | AT5G60390.2 | AT5G60390.3	T	F	243	d3-Ac	Y	KIGGIGTVPV	4.9	4.28	4.9	1	0						cytosol
AT1G07930.1	AT1G07920.1 | AT1G07930.2 | AT1G07940.1 | AT1G07940.2 | AT5G60390.1 | AT5G60390.2 | AT5G60390.3	T	F	154	d3-Ac	N	KMDATTPKYS	4.233	4.233	4.233	1	0						cytosol
AT1G07930.2	AT1G07920.1 | AT1G07930.1 | AT1G07940.1 | AT1G07940.2 | AT5G60390.1 | AT5G60390.3	T	F	342	d3-Ac	R	QTVAVGVIKS	5.787	5.787	5.787	2	0						cytosol
AT1G07940.1	AT1G07920.1 | AT1G07930.1 | AT1G07930.2 | AT1G07940.2 | AT5G60390.1 | AT5G60390.2 | AT5G60390.3	T	F	154	d3-Ac	N	KMDATTPKYS	4.233	4.233	4.233	1	0						cytosol
AT1G07940.1	AT1G07920.1 | AT1G07930.1 | AT1G07930.2 | AT1G07940.2 | AT5G60390.1 | AT5G60390.3	T	F	419	d3-Ac	R	QTVAVGVIKS	5.787	5.787	5.787	2	0						cytosol
AT1G07940.1	AT1G07920.1 | AT1G07930.1 | AT1G07930.2 | AT1G07940.2 | AT5G60390.1 | AT5G60390.2 | AT5G60390.3	T	F	243	d3-Ac	Y	KIGGIGTVPV	4.9	4.9	4.9	1	0						cytosol
AT1G08360.1	AT2G27530.1 | AT2G27530.2 | AT5G22440.1 | AT5G22440.2	F	F	2	d0-Ac	M	SKLQSEAVRE	528	528	528	8	7	9.722e-05	7.819	99.99	99.92	100	cytosol
AT1G08370.1		F	T	2	d0-Ac	M	SQNGKIIPNL	476.7	476.7	476.7	1	0						cytosol
AT1G08420.1	AT1G08420.2	T	T	1	d0-Ac	-	MDEDSSMVAD	361	361	361	1	0						nucleus
AT1G08520.1		F	T	487	d3-Ac	R	AKNVIFSEDR	3.882	3.882	3.882	3	0						plastid
AT1G08520.1		F	T	538	d3-Ac	R	KVFVEKTDMR	3.107	3.107	3.107	1	0						plastid
AT1G08580.1		F	T	2	d3-Ac	M	AKYNEIAKKK	657.2	657.2	657.2	1	0						nucleus
AT1G08640.1		F	T	97	d3-Ac	R	KLKDAQRSGD	19.96	19.96	19.96	1	0						plastid
AT1G08820.1	AT1G08820.2	T	T	1	d0-Ac	-	MNMPLLDIQP	299.8	299.8	299.8	3	0						cytosol
AT1G08880.1	AT4G27230.1 | AT4G27230.2 | AT1G54690.1	F	F	26	d3-Ac	R	SSKAGLQFPV	95.44	95.44	95.44	3	0						nucleus
AT1G08880.1	AT1G54690.1	F	F	15	d3-Ac	R	GKPKATKSVS	51.32	51.32	51.32	2	0						nucleus
AT1G08880.1		F	T	2	d0-Ac	M	STGAGSGTTK	830.7	830.7	830.7	4	0						nucleus
AT1G08930.1	AT1G08930.2	T	T	22	d3-Ac	R	KFPNEDAFLE	90.63	90.63	90.63	1	0						plasma membrane
AT1G09010.1		F	T	267	d3-Ac	Q	TENVLIPAQG	1.854	1.854	1.854	1	0						cytosol
AT1G09010.1		F	T	492	d3-Ac	S	DKDSDPSVYL	4.577	4.577	4.577	2	0						cytosol
AT1G09010.1		F	T	868	d3-Ac	K	GSDSGVAFFL	3.591	3.591	3.591	1	0						cytosol
AT1G09100.1		F	T	2	d0-Ac	M	ATAMAEDTSF	770.6	770.6	770.6	1	0						cytosol,nucleus
AT1G09130.1	AT1G09130.2 | AT1G09130.3	T	T	253	d3-Ac	R	AKEVITNRDI	4.166	4.166	4.166	3	0						plastid
AT1G09130.1	AT1G09130.2 | AT1G09130.3	T	T	99	d0-Ac	M	SSPAQVERSV	36.87	36.87	36.87	1	0						plastid
AT1G09160.1	AT1G09160.2 | AT1G15210.1	T	F	2	d0-Ac	M	SVSKASRTQH	585.8	585.8	585.8	1	0						plasma membrane
AT1G09200.1	AT3G27360.1 | AT4G40030.1 | AT4G40030.2 | AT4G40030.3 | AT4G40040.1 | AT4G40040.2 | AT5G10390.1 | AT5G10400.1 | AT5G10980.1 | AT5G65360.1	F	F	10	d3-Ac	R	KSTGGKAPRK	17.38	17.38	17.38	1	0						nucleus
AT1G09200.1	AT1G13370.1 | AT3G27360.1 | AT4G40030.1 | AT4G40030.2 | AT4G40030.3 | AT4G40040.1 | AT4G40040.2 | AT5G10390.1 | AT5G10400.1 | AT5G10980.1 | AT5G65360.1	F	F	19	d3-Ac	R	KQLATKAARK	88.05	88.05	88.05	1	0						nucleus
AT1G09210.1		F	T	23	d3-Ac	A	AVIFEERFDD	174.5	174.5	174.5	3	3	51730	10.95	0.001933	0.0001766	0.02116	endoplasmic reticulum
AT1G09290.1		F	T	2	d0-Ac	M	AAVEEVDDVG	793.3	793.3	793.3	1	0						cytosol
AT1G09310.1		F	T	2	d0-/d3-Ac	M	GLVTEEVRAK	498.1	498.1	498.1	9	8	25.23	1.068	3.812	3.578	4.06	cytosol
AT1G09340.1		F	T	51	d3-Ac	A	SSEKKILIMG	138.5	138.5	138.5	9	5	110.3	1.536	0.8985	0.5868	1.373	plastid
AT1G09410.1		F	T	604	d3-Ac	D	ELDGLLREAG	2.696	2.696	2.696	1	0						mitochondrion
AT1G09590.1	AT1G09690.1 | AT1G57660.1 | AT1G57860.1	F	F	21	d3-Ac	R	KKGYIPLSTY	95.21	95.21	95.21	1	0						cytosol
AT1G09620.1		F	T	2	d0-Ac	M	ASESKSYARR	509	509	509	4	2	0.0003492	4.158	99.97	99.86	99.99	cytosol
AT1G09640.1	AT1G57720.1 | AT1G57720.2	F	F	274	d3-Ac	R	LYSNTKSNFR	3.016	3.016	3.016	1	0						cytosol
AT1G09690.1	AT1G09590.1 | AT1G57660.1 | AT1G57860.1	F	F	21	d3-Ac	R	KKGYIPLSTY	95.21	95.21	95.21	1	0						cytosol
AT1G09750.1		F	T	82	d3-Ac	L	VAGKPKPTSV	63.67	63.67	63.67	2	0						extracellular
AT1G09780.1	AT3G08590.1 | AT3G08590.2	F	F	411	d3-Ac	R	DAILSGKFDQ	2.605	2.605	2.605	1	0						cytosol
AT1G09795.1		F	T	67	d3-Ac	N	GATDSVSVVG	118.6	118.6	118.6	1	0						plastid
AT1G09795.1		F	T	57	d0-/d3-Ac	C	VSNAQKSVLN	322.1	322.1	322.1	2	2	0.7292	1.087	57.83	55.78	59.85	plastid
AT1G09830.1		F	T	76	d3-Ac	C	VSEESQPSLS	291.3	291.3	291.3	2	1	70.08	1	1.407			plastid
AT1G09910.1		F	T	1	d0-Ac	-	MKKLADRLLH	286.3	286.3	286.3	1	0						extracellular
AT1G10200.1		F	T	180	d3-Ac	G	ENAAKDKVVA	1.944	1.944	1.944	3	0						cytosol,golgi
AT1G10310.1		F	T	12	d3-Ac	A	NSIVAARTVL	29.14	29.14	29.14	1	0						plastid
AT1G10510.1		F	T	62	d3-Ac	A	AYNSDGGSKR	182.8	182.8	182.8	4	0						plastid
AT1G10590.1	AT1G10590.2 | AT1G10590.3	T	T	2	d0-Ac	M	AEATSALRKP	670	670	670	6	3	0.00035	3.517	99.97	99.88	99.99	cytosol
AT1G10590.3	AT1G10590.1 | AT1G10590.2	T	T	16	d0-Ac	M	AEATSALRKP	108.7	108.7	108.7	6	0						mitochondrion
AT1G10700.1		F	T	88	d3-Ac	A	AATSESGSKS	118.2	118.2	118.2	2	0						plastid
AT1G10730.1	AT1G60780.1	F	F	2	d0-Ac	M	AGAASALFLL	767.8	767.8	767.8	3	0						cytosol
AT1G10760.1		F	T	255	d3-Ac	R	GASVEDLRAK	3.023	3.023	3.023	2	0						plastid
AT1G10760.1		F	T	298	d3-Ac	R	KKNYNTDKIQ	3.251	3.251	3.251	1	0						plastid
AT1G10940.1	AT1G10940.2 | AT1G60940.1 | AT1G60940.2	T	F	1	d0-Ac	-	MDKYELVKDI	421.1	421.1	421.1	3	3	0.000948	6.726	99.91	99.37	99.99	cytosol
AT1G11310.1	AT1G11310.2	T	T	2	d3-Ac	M	ADQVKERTLE	635	635	635	1	0						plasma membrane
AT1G11360.1	AT1G11360.2 | AT1G11360.3 | AT1G11360.4	T	T	2	d0-Ac	M	TSPGKSPRSD	632.8	632.8	632.8	2	0						mitochondrion
AT1G11400.1	AT1G11400.2 | AT1G11400.3	T	T	13	d0-Ac	M	AELSKNLKEG	26.88	26.88	26.88	1	0						cytosol,nucleus
AT1G11430.1		F	T	59	d3-Ac	K	AATVDSDYSS	1387	1387	1387	3	1	5.311	1	15.84			plastid
AT1G11430.1		F	T	60	d3-Ac	A	ATVDSDYSSK	1526	1526	1526	8	5	32.99	1.456	2.942	2.04	4.227	plastid
AT1G11430.1		F	T	61	d3-Ac	A	TVDSDYSSKR	817.3	817.3	817.3	5	2	5.813	1.056	14.68	14.01	15.37	plastid
AT1G11580.1		F	T	244	d3-Ac	V	TANVVVAKDG	6.394	6.394	6.394	1	0						extracellular
AT1G11600.1	AT1G13710.1 | AT1G74110.1 | AT2G45580.1	F	F	364	d3-Ac	E	AIVKETLRRH	1.501	1.501	1.501	1	0						endoplasmic reticulum
AT1G11840.1	AT1G11840.2 | AT1G11840.3 | AT1G11840.4 | AT1G11840.5 | AT1G11840.6	T	T	161	d3-Ac	R	AIKFYEKALG	2.508	2.508	2.508	2	0						cytosol
AT1G11840.1	AT1G11840.2 | AT1G11840.3 | AT1G11840.4 | AT1G11840.5 | AT1G11840.6	T	T	106	d3-Ac	R	AKGGNVTREP	39.56	39.56	39.56	3	0						cytosol
AT1G11840.1	AT1G11840.2 | AT1G11840.3 | AT1G11840.4 | AT1G11840.6 | AT1G11840.5	T	T	2	d0-Ac	M	AEASDLLEWP	650.7	650.7	650.7	3	0						cytosol
AT1G11840.6	AT1G11840.1 | AT1G11840.2 | AT1G11840.3 | AT1G11840.4 | AT1G11840.5	T	T	200	d3-Ac	R	AIKFYEKALG	2.508	2.508	2.508	2	0						plasma membrane
AT1G11840.6	AT1G11840.1 | AT1G11840.2 | AT1G11840.3 | AT1G11840.4 | AT1G11840.5	T	T	145	d3-Ac	R	AKGGNVTREP	3.956	3.956	3.956	3	0						plasma membrane
AT1G11840.6	AT1G11840.1 | AT1G11840.2 | AT1G11840.3 | AT1G11840.4 | AT1G11840.5	T	T	41	d0-Ac	M	AEASDLLEWP	179.4	179.4	179.4	3	0						plasma membrane
AT1G11860.1	AT1G11860.2 | AT1G11860.3	T	T	326	d3-Ac	R	VGFFSSGPPA	3.459	3.459	3.459	3	0						mitochondrion
AT1G11890.1		F	T	2	d3-Ac	M	VKMTLIARVT	492.1	492.1	492.1	4	0						endoplasmic reticulum
AT1G11930.1	AT1G11930.2	T	T	17	d0-Ac	M	SAAAIDGVAA	59.83	59.83	59.83	3	0						cytosol
AT1G12000.1		F	T	2	d3-Ac	M	APALAVTRDL	635.6	635.6	635.6	1	0						cytosol
AT1G12150.1		F	T	387	d0-Ac	A	NMNRKIESLK	3.377	3.377	3.377	1	0						nucleus
AT1G12240.1		F	T	334	d3-Ac	N	GPDVKHIVKA	2.812	2.812	2.812	2	0						vacuole
AT1G12360.1		F	T	563	d3-Ac	G	QAAQSMRSRR	8.106	8.106	8.106	1	0						nucleus
AT1G12410.1		F	T	201	d3-Ac	R	GQADDIQNEA	5.193	5.193	5.193	4	0						plastid
AT1G12410.1		F	T	190	d3-Ac	R	IALQSPAGAA	4.029	4.029	4.029	1	0						plastid
AT1G12520.1		F	T	68	d0-Ac	M	ATALTSDRNL	239.7	239.7	239.7	1	0						plastid
AT1G12780.1	AT1G63180.1	F	F	161	d3-Ac	R	TKLFLEEIAR	1.489	1.489	1.489	1	0						peroxisome
AT1G12840.1		F	T	148	d3-Ac	R	GQLNAINRKQ	1.819	1.819	1.819	3	0						vacuole,golgi
AT1G12840.1		F	T	261	d3-Ac	R	KQELAKLVQD	1.847	1.847	1.847	1	0						vacuole,golgi
AT1G12900.1	AT1G12900.3 | AT1G12900.4	T	T	314	d3-Ac	S	KKTFAEEVNA	6.92	6.92	6.92	1	0						plastid
AT1G12900.1	AT1G12900.3 | AT1G12900.4 | AT1G42970.1	T	F	287	d3-Ac	N	LKGKLNGIAL	6.932	6.932	6.932	4	0						plastid
AT1G12900.1	AT1G12900.3 | AT1G12900.4	T	T	244	d3-Ac	H	SYTGDQRLLD	3.352	3.352	3.352	2	0						plastid
AT1G12900.1	AT1G12900.3 | AT1G12900.4	T	T	65	d3-Ac	K	IKVAINGFGR	112.5	112.5	112.5	3	0						plastid
AT1G12900.1	AT1G12900.3 | AT1G12900.4	T	T	288	d3-Ac	L	KGKLNGIALR	7.116	7.116	7.116	3	0						plastid
AT1G12900.1	AT1G12900.3 | AT1G12900.4	T	T	64	d3-Ac	A	KIKVAINGFG	213.3	213.3	213.3	9	8	2117	5.156	0.04721	0.00916	0.243	plastid
AT1G12900.3	AT1G12900.1 | AT1G12900.4	T	T	195	d3-Ac	H	SYTGDQRLLD	3.352	3.352	3.352	2	0						cytosol
AT1G12900.3	AT1G12900.1 | AT1G12900.4	T	T	16	d3-Ac	K	IKVAINGFGR	73.55	73.55	73.55	3	0						cytosol
AT1G12900.3	AT1G12900.1 | AT1G12900.4 | AT1G42970.1	T	F	238	d3-Ac	N	LKGKLNGIAL	6.932	6.932	6.932	4	0						cytosol
AT1G12900.3	AT1G12900.1 | AT1G12900.4	T	T	239	d3-Ac	L	KGKLNGIALR	7.116	7.116	7.116	3	0						cytosol
AT1G12900.3	AT1G12900.1 | AT1G12900.4	T	T	265	d3-Ac	S	KKTFAEEVNA	6.92	6.92	6.92	1	0						cytosol
AT1G12900.3	AT1G12900.1 | AT1G12900.4	T	T	15	d3-Ac	A	KIKVAINGFG	131.2	131.2	131.2	9	0						cytosol
AT1G12910.1		F	T	2	d3-Ac	M	GTSSDPIQDG	793.2	793.2	793.2	1	0						cytosol
AT1G13020.1		F	T	254	d3-Ac	R	GVLPSGGGVQ	2.881	2.881	2.881	1	0						cytosol
AT1G13110.1		F	T	83	d3-Ac	K	EGAEEALKTQ	45.01	45.01	45.01	2	0						endoplasmic reticulum
AT1G13270.1	AT1G13270.2	T	T	62	d3-Ac	A	KKVSGLEEAI	213.9	213.9	213.9	5	4	251.1	1.517	0.3967	0.2618	0.6006	plastid
AT1G13370.1	AT1G09200.1 | AT3G27360.1 | AT4G40030.1 | AT4G40030.2 | AT4G40030.3 | AT4G40040.1 | AT4G40040.2 | AT5G10390.1 | AT5G10400.1 | AT5G10980.1 | AT5G65360.1	F	F	19	d3-Ac	T	KQLATKAARK	93.92	93.92	93.92	1	0						nucleus
AT1G13440.1	AT3G04120.1 | AT1G13440.2	T	F	74	d3-Ac	F	GEKPVTVFGI	146.5	146.5	146.5	2	0						cytosol
AT1G13440.1	AT1G13440.2 | AT3G04120.1	T	F	2	d0-Ac	M	ADKKIRIGIN	473.7	473.7	473.7	3	2	5.568e-06	5.568	100	100	100	cytosol
AT1G13440.1	AT3G04120.1	F	F	161	d3-Ac	C	LAPLAKVIND	4.113	4.113	4.113	1	0						cytosol
AT1G13440.1	AT1G13440.2	T	T	205	d3-Ac	R	AASFNIIPSS	4.361	4.361	4.361	1	0						cytosol
AT1G13440.1	AT1G13440.2 | AT3G04120.1	T	F	8	d3-Ac	R	IGINGFGRIG	5.648	5.648	5.648	1	0						cytosol
AT1G13440.1	AT1G13440.2	T	T	65	d3-Ac	K	VKDDKTLLFG	70.98	70.98	70.98	1	0						cytosol
AT1G13440.1	AT1G13440.2	T	T	214	d3-Ac	S	STGAAKAVGK	7.815	7.815	7.815	2	0						cytosol
AT1G13440.1	AT1G13440.2 | AT3G04120.1	T	F	75	d3-Ac	G	EKPVTVFGIR	140.8	140.8	140.8	2	0						cytosol
AT1G13440.1	AT1G13440.2	T	T	70	d3-Ac	K	TLLFGEKPVT	293.5	293.5	293.5	1	0						cytosol
AT1G13440.2	AT1G13440.1	T	T	186	d3-Ac	S	STGAAKAVGK	7.815	7.815	7.815	2	0						cytosol
AT1G13440.2	AT1G13440.1	T	T	177	d3-Ac	R	AASFNIIPSS	4.361	4.361	4.361	1	0						cytosol
AT1G13710.1	AT1G11600.1 | AT1G74110.1 | AT2G45580.1	F	F	372	d3-Ac	Q	AIVKETLRLH	3.744	3.744	3.744	1	0						endoplasmic reticulum
AT1G13930.1	AT1G13930.2 | AT1G13930.3	T	T	13	d3-Ac	S	SSTPEEPDHN	26.31	26.31	26.31	2	0						nucleus
AT1G13930.1	AT1G13930.2 | AT1G13930.3	T	T	38	d3-Ac	N	AELMASAKVV	1317	1317	1317	4	2	82.91	1.488	1.192	0.8042	1.763	nucleus
AT1G13930.1	AT1G13930.2 | AT1G13930.3	T	T	44	d3-Ac	S	AKVVAEAAQA	4433	4433	4433	2	0						nucleus
AT1G13930.1	AT1G13930.2 | AT1G13930.3	T	T	42	d0-/d3-Ac	M	ASAKVVAEAA	8775	8775	8775	3	2	0.8665	1.149	53.58	50.11	57.01	nucleus
AT1G13930.1	AT1G13930.2 | AT1G13930.3	T	T	45	d3-Ac	A	KVVAEAAQAA	5588	5588	5588	3	2	376.5	1.279	0.2649	0.2072	0.3387	nucleus
AT1G13930.1	AT1G13930.2 | AT1G13930.3	T	T	40	d3-Ac	E	LMASAKVVAE	5663	5663	5663	1	0						nucleus
AT1G13930.1	AT1G13930.2 | AT1G13930.3	T	T	43	d3-Ac	A	SAKVVAEAAQ	8461	8461	8461	2	0						nucleus
AT1G13930.1	AT1G13930.2 | AT1G13930.3	T	T	36	d3-Ac	A	TNAELMASAK	342.7	342.7	342.7	1	0						nucleus
AT1G13930.1	AT1G13930.2 | AT1G13930.3	T	T	46	d3-Ac	K	VVAEAAQAAA	1488	1488	1488	3	0						nucleus
AT1G14000.1		F	T	2	d0-Ac	M	SSDSPAAGDG	824.6	824.6	824.6	3	3	0.0009375	10.85	99.91	98.99	99.99	cytosol
AT1G14030.1		F	T	40	d3-Ac	S	ASSSELPENV	373.8	373.8	373.8	1	0						plastid
AT1G14030.1		F	T	41	d3-Ac	A	SSSELPENVR	571.3	571.3	571.3	1	0						plastid
AT1G14250.1		F	T	159	d3-Ac	R	LLDVPVQEQI	3.188	3.188	3.188	1	0						extracellular,plasma membrane
AT1G14320.1	AT1G26910.1 | AT1G66580.1	F	F	155	d3-Ac	R	AKFKFPGRQK	2.389	2.389	2.389	1	0						cytosol
AT1G14320.1	AT1G26910.1 | AT1G66580.1	F	F	129	d3-Ac	R	VAIGQVLLSV	3.76	3.76	3.76	1	0						cytosol
AT1G14450.1	AT2G02510.1	F	F	2	d3-Ac	M	AKPLGTTGEF	495.6	495.6	495.6	3	2	30.23	1.06	3.202	3.027	3.387	mitochondrion
AT1G14610.1		F	T	471	d3-Ac	R	EAVVEALQKQ	4.712	4.712	4.712	1	0						mitochondrion
AT1G14610.1		F	T	46	d0-Ac	M	SESEKKILTE	255.8	255.8	255.8	3	1	0.000314	1	99.97			mitochondrion
AT1G14820.3		F	T	1	d0-Ac	-	MEESQELALT	542.2	542.2	542.2	2	0						cytosol
AT1G14830.1		F	T	2	d0-Ac	M	ATMKSLIGLI	476.3	476.3	476.3	2	0						cytosol
AT1G14980.1		F	T	38	d3-Ac	N	SGKVIAVGPG	241	241	241	2	0						mitochondrion
AT1G14980.1		F	T	41	d3-Ac	K	VIAVGPGSRD	164.3	164.3	164.3	1	0						mitochondrion
AT1G15125.1		F	T	19	d3-Ac	R	GAIEAAEALL	90.93	90.93	90.93	1	0						cytosol
AT1G15210.1	AT1G09160.1 | AT1G09160.2	F	F	22	d0-Ac	R	SVSKASRNME	112.9	112.9	112.9	1	0						plasma membrane
AT1G15210.1	AT2G26910.1 | AT1G15520.1 | AT1G59870.1 | AT1G66950.1 | AT3G16340.1 | AT3G16340.2 | AT3G53480.1 | AT2G37280.1 | AT3G30842.1	F	F	340	d3-Ac	R	GISGGQKKRV	2.367	2.367	2.367	1	0						plasma membrane
AT1G15230.1	AT2G19320.1	F	F	1	d0-Ac	-	MEATKERVGL	437.7	437.7	437.7	1	0						nucleus
AT1G15250.1	AT3G16080.1	F	F	2	d3-Ac	M	GKGTGSFGKR	306.9	306.9	306.9	4	0						cytosol
AT1G15310.1	AT1G48900.1 | AT1G48900.2 | AT5G49500.1	F	F	2	d3-Ac	M	VLAELGGRIT	360.8	360.8	360.8	5	1	266.5	1	0.3739			cytosol
AT1G15520.1	AT2G26910.1 | AT1G15210.1 | AT1G59870.1 | AT1G66950.1 | AT3G16340.1 | AT3G16340.2 | AT3G53480.1 | AT2G37280.1 | AT3G30842.1	F	F	325	d3-Ac	R	GISGGQKKRV	2.424	2.424	2.424	1	0						plasma membrane
AT1G15690.1	AT1G15690.2	T	T	256	d3-Ac	A	ADVGADLVGK	16.99	16.99	16.99	1	0						vacuole
AT1G15690.1	AT1G15690.2	T	T	255	d3-Ac	K	AADVGADLVG	10.84	10.84	10.84	1	0						vacuole
AT1G15820.1		F	T	179	d3-Ac	W	SKTAENFANY	3.012	3.012	3.012	1	0						plastid
AT1G15820.1		F	T	199	d3-Ac	R	FFDPLGLAGK	3.16	3.16	3.16	5	0						plastid
AT1G15820.1		F	T	211	d3-Ac	R	DGVYEPDFEK	3.193	3.193	3.193	2	0						plastid
AT1G15820.1		F	T	202	d3-Ac	D	PLGLAGKNRD	3.326	3.326	3.326	3	0						plastid
AT1G15980.1		F	T	156	d3-Ac	R	GKQTYELNKN	1.703	1.703	1.703	3	0						plastid
AT1G16000.1		F	T	2	d3-Ac	M	GNETKTNGGP	665.7	665.7	665.7	1	0						cytosol
AT1G16080.1		F	T	44	d3-Ac	M	AAASAATAKK	3341	3341	3341	5	1	2.385	1	29.54			plastid
AT1G16080.1		F	T	45	d0-/d3-Ac	A	AASAATAKKL	3992	3992	3992	6	5	1.268	1.07	44.1	42.43	45.78	plastid
AT1G16080.1		F	T	48	d3-Ac	S	AATAKKLAPA	2715	2715	2715	1	1	47.19	1	2.075			plastid
AT1G16080.1		F	T	68	d3-Ac	R	ALQEMGNGED	75.87	75.87	75.87	1	0						plastid
AT1G16080.1		F	T	42	d0-Ac	M	AMAAASAATA	1837	1837	1837	6	2	0.0003186	7.408	99.97	99.76	100	plastid
AT1G16080.1		F	T	52	d3-Ac	A	KKLAPAVIVG	278.4	278.4	278.4	1	0						plastid
AT1G16190.1	AT1G79650.1 | AT1G79650.2 | AT1G79650.3 | AT1G79650.4	F	F	10	d3-Ac	K	GSHFEIRVLP	15.81	15.81	15.81	4	0						nucleus
AT1G16210.1		F	T	2	d3-Ac	M	PKKMGLNSKA	941.7	941.7	941.7	6	0						nucleus
AT1G16210.1		F	T	9	d3-Ac	N	SKAEVAKSRK	28.43	28.43	28.43	3	0						nucleus
AT1G16210.1		F	T	6	d3-Ac	M	GLNSKAEVAK	58.52	58.52	58.52	4	0						nucleus
AT1G16720.1		F	T	100	d0-Ac	L	KLDDVNPVGL	37.49	37.49	37.49	2	0						plastid
AT1G16720.1		F	T	522	d3-Ac	R	ALIFDQGNRI	1.973	1.973	1.973	2	0						plastid
AT1G16800.1		F	T	816	d3-Ac	E	QLAEQISRLV	3.069	3.069	3.069	1	0						nucleus
AT1G16880.1	AT1G16880.2	T	T	150	d3-Ac	R	KVEDPELLEA	2.857	2.857	2.857	1	0						plastid
AT1G16890.2	AT1G16890.3 | AT1G78870.1 | AT1G78870.2 | AT1G78870.3	T	F	2	d0-Ac	M	ANSNLPRRII	424.4	424.4	424.4	6	1	3.5e-05	1	100			cytosol
AT1G16920.1	AT1G28550.1 | AT2G33870.1 | AT3G15060.1 | AT4G18800.1 | AT5G45750.1 | AT5G60860.1	F	F	85	d3-Ac	R	GAVGALLVYD	37.02	37.02	37.02	1	0						plasma membrane,golgi
AT1G16930.1		F	T	1	d0-Ac	-	MDDETSVKEK	363	363	363	1	0						nucleus
AT1G17210.1		F	T	1	d3-Ac	-	MKEEDVSSQN	402.7	402.7	402.7	1	0						nucleus
AT1G17220.1		F	T	221	d3-Ac	Q	KVVKESPKIF	3.731	3.731	3.731	2	0						plastid
AT1G17220.1		F	T	212	d3-Ac	R	KGDAVAAVQK	4.304	4.304	4.304	1	0						plastid
AT1G17290.1		F	T	283	d3-Ac	R	ALAVINPGNP	5.486	5.486	5.486	1	0						mitochondrion
AT1G17290.1	AT1G72330.1 | AT1G72330.2 | AT1G72330.3	F	F	169	d3-Ac	R	ATGAYSHSQG	3.945	3.945	3.945	1	0						mitochondrion
AT1G17420.1	AT2G31900.1 | AT2G46225.1 | AT2G46225.2 | AT2G46225.3 | AT3G22400.1	F	F	242	d3-Ac	K	ELKNLRGDGS	4.624	4.624	4.624	2	0						plastid
AT1G17490.1		F	T	2	d0-Ac	M	AEPKQSSLSE	805.2	805.2	805.2	2	1	0.003334	1	99.67			nucleus
AT1G17650.1		F	T	52	d3-Ac	S	SLQSTTPSTR	246.7	246.7	246.7	1	1	490500	1	0.0002039			plastid
AT1G17710.1	AT1G17710.2	T	T	216	d3-Ac	P	MLVKATVRDW	2.149	2.149	2.149	1	0						cytosol
AT1G17710.2	AT1G17710.1	T	T	184	d3-Ac	P	MLVKATVRDW	2.149	2.149	2.149	1	0						cytosol
AT1G17730.1	AT1G73030.1	F	F	42	d3-Ac	K	AIEKGNMDGA	52.92	52.92	52.92	1	0						nucleus
AT1G17745.1	AT1G17745.2 | AT4G34200.1	T	F	313	d3-Ac	R	GGVIDEDALV	5.282	5.282	5.282	3	0						plastid
AT1G17745.1	AT1G17745.2	T	T	51	d3-Ac	A	ALKTVEQTTL	225.2	225.2	225.2	4	1	23.75	1	4.041			plastid
AT1G17745.2	AT1G17745.1 | AT4G34200.1	T	F	340	d3-Ac	R	GGVIDEDALV	5.282	5.282	5.282	3	0						plastid
AT1G17880.1		F	T	15	d3-Ac	R	TGGKGTVRRK	26.57	26.57	26.57	2	0						nucleus
AT1G17880.1	AT1G73230.1	F	F	8	d3-Ac	M	KMANTVRTGG	29.22	29.22	29.22	2	0						nucleus
AT1G17880.1		F	T	30	d3-Ac	H	KTNTTDDKRL	95.24	95.24	95.24	2	0						nucleus
AT1G17880.1	AT1G73230.1	F	F	4	d3-Ac	R	EKLMKMANTV	12.97	12.97	12.97	4	0						nucleus
AT1G17880.1		F	T	24	d3-Ac	R	KKKAVHKTNT	87.39	87.39	87.39	6	0						nucleus
AT1G17980.1		F	T	2	d0-Ac	M	ASVQQNGQRF	513.7	513.7	513.7	1	0						nucleus
AT1G18070.1	AT1G18070.2 | AT1G18070.3	T	T	1	d0-Ac	-	MDLEAEIRAL	337.6	337.6	337.6	5	3	8.62e-05	2.568	99.99	99.98	100	cytosol
AT1G18080.1	AT3G18130.1	F	F	119	d3-Ac	R	QIVSASRDRT	3.362	3.362	3.362	1	0						cytosol
AT1G18080.1		F	T	2	d0-Ac	M	AEGLVLKGTM	447.7	447.7	447.7	9	4	3.603e-05	8.046	100	99.97	100	cytosol
AT1G18170.1		F	T	29	d3-Ac	Y	ASSSNPPEPE	383.4	383.4	383.4	1	1	0.6973	1	58.92			plastid
AT1G18170.1		F	T	30	d3-Ac	A	SSSNPPEPES	514.2	514.2	514.2	1	0						plastid
AT1G18360.1	AT1G06420.1 | AT1G06420.2	F	F	229	d0-Ac	R	VSGIVLTSPA	3.142	3.142	3.142	1	0						plastid
AT1G18500.1	AT1G74040.1	F	F	419	d3-Ac	R	SNDAGIVLGK	1.815	1.815	1.815	1	0						plastid
AT1G18540.1	AT1G74050.1 | AT1G74060.1	F	F	33	d3-Ac	R	GLWAIKAKNG	113.8	113.8	113.8	1	0						cytosol
AT1G18540.1	AT1G74050.1 | AT1G74060.1	F	F	19	d3-Ac	R	GVGKYSRSQM	45.26	45.26	45.26	3	0						cytosol
AT1G18540.1	AT1G74050.1 | AT1G74060.1	F	F	36	d3-Ac	W	AIKAKNGGVF	135.7	135.7	135.7	1	0						cytosol
AT1G18640.2		F	T	224	d3-Ac	R	SGGKAKAVQQ	3.049	3.049	3.049	1	0						plastid
AT1G18730.1	AT1G18730.2 | AT1G18730.3 | AT1G18730.4	T	T	66	d3-Ac	M	AVMVQQIEGM	81.33	81.33	81.33	4	0						plastid
AT1G18730.2	AT1G18730.1 | AT1G18730.3 | AT1G18730.4	T	T	65	d3-Ac	M	AVMVQQIEGM	81.33	81.33	81.33	4	0						plastid
AT1G19130.1		F	T	2	d0-Ac	M	SSKMVKSSEI	1360	1360	1360	2	0						cytosol
AT1G19130.1		F	T	6	d3-Ac	M	VKSSEIVGKL	24.25	24.25	24.25	1	0						cytosol
AT1G19150.1	AT3G61470.1 | AT5G28450.1	F	F	220	d3-Ac	R	TKEIKNGRLA	2.412	2.412	2.412	3	0						plastid
AT1G19340.1		F	T	351	d3-Ac	K	NQIIMSIPGD	2.382	2.382	2.382	1	0						nucleus
AT1G19380.1		F	T	110	d0-Ac	E	FLISDSAAVR	34.48	34.48	34.48	1	0						plasma membrane
AT1G19670.1		F	T	15	d3-Ac	V	TPAAFEIGSL	51.35	51.35	51.35	1	0						cytosol
AT1G19770.1		F	T	2	d0-Ac	M	AQNQQPIFQT	471.2	471.2	471.2	1	0						plasma membrane
AT1G19870.1		F	T	639	d3-Ac	M	TITESQATPA	5.899	5.899	5.899	1	0						nucleus
AT1G19920.1		F	T	397	d3-Ac	K	LNILPFRVAA	1.864	1.864	1.864	1	0						plastid
AT1G20010.1	AT1G75780.1 | AT2G29550.1 | AT4G20890.1 | AT5G12250.1 | AT5G23860.1 | AT5G23860.2 | AT5G44340.1 | AT5G62690.1 | AT5G62700.1	F	F	253	d3-Ac	R	KLAVNLIPFP	2.851	2.851	2.851	3	0						cytosol
AT1G20010.1	AT1G75780.1	F	F	64	d3-Ac	R	AVLMDLEPGT	65.06	65.06	65.06	1	0						cytosol
AT1G20020.1	AT1G20020.2 | AT1G20020.3	T	T	291	d3-Ac	R	EQANDKGEKM	2.21	2.21	2.21	10	0						plastid
AT1G20020.1	AT1G20020.2 | AT1G20020.3	T	T	57	d3-Ac	A	QITTETDTPT	283.2	283.2	283.2	6	2	4.078	1.012	19.69	19.51	19.88	plastid
AT1G20020.2	AT1G20020.1 | AT1G20020.3	T	T	272	d3-Ac	R	EQANDKGEKM	2.21	2.21	2.21	10	0						plastid
AT1G20050.1		F	T	1	d0-Ac	-	MEELAHPYVP	316.7	316.7	316.7	3	0						plasma membrane
AT1G20260.1	AT1G76030.1 | AT4G38510.1 | AT4G38510.2 | AT4G38510.3 | AT4G38510.4 | AT4G38510.5	F	F	472	d3-Ac	R	IPAKTLDQFY	2.805	2.805	2.805	1	0						cytosol
AT1G20260.1	AT1G76030.1 | AT4G38510.1 | AT4G38510.2 | AT4G38510.3 | AT4G38510.4 | AT4G38510.5	F	F	378	d3-Ac	R	LMKSAIGEGM	3.168	3.168	3.168	4	0						cytosol
AT1G20260.1		F	T	2	d3-Ac	M	VETSIDMEEG	610.1	610.1	610.1	2	2	33.99	1.126	2.858	2.546	3.206	cytosol
AT1G20260.1	AT1G76030.1 | AT4G38510.1 | AT4G38510.2 | AT4G38510.3 | AT4G38510.4 | AT4G38510.5	F	F	364	d3-Ac	R	QIYPPINVLP	1.919	1.919	1.919	1	0						cytosol
AT1G20440.1		F	T	2	d0-Ac	M	AEEYKNNVPE	536.2	536.2	536.2	4	3	0.01245	2.488	98.77	96.99	99.5	nucleus
AT1G20540.1		F	T	1	d0-Ac	-	MQGGSSGIGY	290.8	290.8	290.8	1	0						nucleus
AT1G20560.1		F	T	3	d0-Ac	K	MEGTIKSPAN	6.338	6.338	6.338	1	0						peroxisome
AT1G20620.1	AT1G20620.2 | AT1G20620.5	T	T	1	d0-Ac	-	MDPYKYRPSS	290.1	290.1	290.1	1	0						peroxisome
AT1G20620.1	AT1G20620.2 | AT1G20620.4 | AT1G20620.5	T	T	130	d3-Ac	R	EGNFDLVGNN	3.103	3.103	3.103	1	0						peroxisome
AT1G20620.1		F	T	486	d3-Ac	R	LNVRPSI	1.061	1.061	1.061	2	0						peroxisome
AT1G20620.1	AT1G20620.4 | AT4G35090.1	T	F	477	d3-Ac	R	SLGQKLASRL	1.981	1.981	1.981	4	0						peroxisome
AT1G20620.1	AT1G20620.2 | AT1G20620.5	T	T	38	d3-Ac	R	GPVLLEDYHL	50.68	50.68	50.68	5	0						peroxisome
AT1G20620.1	AT1G20620.5	T	T	121	d3-Ac	R	GFAVKFYTRE	3.029	3.029	3.029	4	0						peroxisome
AT1G20620.1	AT1G20620.5	T	T	47	d3-Ac	H	LIEKVANFTR	65.08	65.08	65.08	1	0						peroxisome
AT1G20620.1	AT1G20620.5	T	T	450	d3-Ac	R	WVEILSEPRL	2.891	2.891	2.891	3	0						peroxisome
AT1G20620.1		F	T	345	d3-Ac	R	IFAYGDTQRH	1.757	1.757	1.757	1	0						peroxisome
AT1G20620.1	AT1G20620.5	T	T	21	d3-Ac	N	GGAPVSNNIS	125.1	125.1	125.1	4	0						peroxisome
AT1G20620.4	AT1G20620.1 | AT1G20620.2 | AT1G20620.5	T	T	15	d3-Ac	R	EGNFDLVGNN	38.19	38.19	38.19	1	0						peroxisome
AT1G20620.4	AT1G20620.1 | AT4G35090.1	T	F	362	d3-Ac	R	SLGQKLASRL	1.981	1.981	1.981	1	0						peroxisome
AT1G20693.1	AT1G20693.2 | AT1G20693.3	T	T	1	d3-Ac	-	MKGAKSKTET	531.9	531.9	531.9	2	2	15.72	1.07	5.981	5.612	6.372	nucleus
AT1G20696.1	AT1G20696.2 | AT1G20696.3	T	T	1	d3-Ac	-	MKGAKSKAET	499.7	499.7	499.7	4	2	8.902	1.223	10.1	8.411	12.08	nucleus
AT1G20950.1	AT1G76550.1	F	F	1	d0-Ac	-	MDSDFGIPRE	333.5	333.5	333.5	3	1	7.5e-05	1	99.99			cytosol
AT1G20950.1	AT1G76550.1	F	F	10	d3-Ac	R	ELSPLQQLRS	10.75	10.75	10.75	1	0						cytosol
AT1G21440.1		F	T	196	d3-Ac	R	ALSAKTGLSD	4.366	4.366	4.366	2	0						plastid
AT1G21440.1		F	T	161	d3-Ac	R	GKEVIPAEEH	3.218	3.218	3.218	1	0						plastid
AT1G21680.1		F	T	28	d3-Ac	N	AGDGDTIIFT	130.4	130.4	130.4	3	0						extracellular
AT1G21750.1	AT1G21750.2	T	T	204	d3-Ac	R	GESSVTGPVV	3.458	3.458	3.458	2	0						endoplasmic reticulum
AT1G21770.1		F	T	2	d0-Ac	M	ATGTATEKPK	685.6	685.6	685.6	2	0						peroxisome
AT1G22160.1	AT1G78020.1 | AT2G07180.1 | AT2G07180.2	F	F	1	d0-Ac	-	MLLGKRQRPP	302.4	302.4	302.4	1	0						nucleus
AT1G22300.1	AT1G22300.2 | AT1G22300.3	T	T	63	d3-Ac	R	ILSSIEQKEE	104.9	104.9	104.9	1	0						cytosol
AT1G22300.1	AT1G22300.2 | AT1G22300.3	T	T	1	d0-Ac	-	MENEREKQVY	334.7	334.7	334.7	3	0						cytosol
AT1G22700.1	AT1G22700.2 | AT1G22700.3	T	T	173	d3-Ac	F	ELGAVMLRRK	2.147	2.147	2.147	1	0						plastid
AT1G22700.2	AT1G22700.1 | AT1G22700.3	T	T	168	d3-Ac	F	ELGAVMLRRK	2.147	2.147	2.147	1	0						plastid
AT1G22700.3	AT1G22700.1 | AT1G22700.2	T	T	83	d3-Ac	F	ELGAVMLRRK	21.47	21.47	21.47	1	0						endoplasmic reticulum
AT1G22780.1	AT1G34030.1 | AT4G09800.1	F	F	2	d0-Ac	M	SLVANEEFQH	405.1	405.1	405.1	4	0						cytosol
AT1G22840.1	AT1G22840.2	T	T	2	d0-Ac	M	ASFDEAPPGN	631.1	631.1	631.1	4	1	0.000268	1	99.97			mitochondrion
AT1G22920.1	AT1G22920.2	T	T	1	d0-Ac	-	MEGSSSAIAR	342.4	342.4	342.4	3	0						cytosol
AT1G22950.1		F	T	11	d0-Ac	M	ALDSSGKQPE	19.5	19.5	19.5	1	0						nucleus
AT1G23140.1	AT5G37740.1 | AT5G37740.2	F	F	1	d0-Ac	-	MENLVGLLRI	292.9	292.9	292.9	1	0						cytosol
AT1G23190.1		F	T	2	d3-Ac	M	VFKVSTVSTS	643.3	643.3	643.3	6	5	124.7	2.085	0.7957	0.3831	1.645	cytosol
AT1G23260.1		F	T	2	d0-Ac	M	SSEEAKVVVP	547.3	547.3	547.3	1	1	4e-05	1	100			nucleus
AT1G23290.1		F	T	2	d3-Ac	M	ATALKKNRKK	496.2	496.2	496.2	4	4	924.4	2.328	0.1081	0.04645	0.2512	cytosol
AT1G23310.1	AT1G23310.2	T	T	355	d3-Ac	R	ESKGILESLR	1.9	1.9	1.9	1	0						peroxisome
AT1G23310.1	AT1G23310.2 | AT1G70580.1 | AT1G70580.2 | AT1G70580.3 | AT1G70580.4	T	F	89	d3-Ac	R	AKHYLSLTSG	38.74	38.74	38.74	2	0						peroxisome
AT1G23310.1	AT1G23310.2	T	T	114	d3-Ac	R	KEVAEFIQRR	4.202	4.202	4.202	4	0						peroxisome
AT1G23410.1	AT2G36170.1 | AT3G52590.1 | AT2G47110.1 | AT2G47110.2 | AT3G09790.1 | AT3G62250.1 | AT5G37640.1 | Contaminant_UBIQUITIN08 | P62988ups|UBIQ_HUMAN_UPS | AT1G31340.1 | AT1G55060.1 | AT2G35635.1 | AT4G05050.4 | AT1G65350.1 | AT4G02890.1 | AT4G02890.2 | AT4G05050.1 | AT4G05050.2 | AT4G05050.3 | AT4G02890.3 | AT4G02890.4 | AT4G05320.5 | AT5G03240.1 | AT5G03240.2 | AT5G03240.3 | AT4G05320.1 | AT4G05320.…	F	F	43	d3-Ac	R	LIFAGKQLED	29.71	29.71	29.71	1	0						cytosol
AT1G23730.1		F	T	2	d0-Ac	M	STESYEDAIK	632.7	632.7	632.7	1	0						cytosol
AT1G23820.1	AT1G23820.2	T	T	45	d0-Ac	T	MDAKETSATD	148.5	148.5	148.5	3	0						mitochondrion
AT1G23960.1	AT1G23960.2	T	T	2	d0-Ac	M	ATDDFFSLQR	375.3	375.3	375.3	3	0						cytosol
AT1G24020.1	AT1G24020.2	T	T	57	d3-Ac	R	LITYGEGSPL	68.52	68.52	68.52	1	0						cytosol
AT1G24140.1		F	T	159	d3-Ac	H	YSFFPGEPRW	2.502	2.502	2.502	1	0						extracellular
AT1G24180.1		F	T	130	d3-Ac	R	GGKLVDAFSE	2.702	2.702	2.702	1	0						mitochondrion
AT1G24280.1	AT5G35790.1 | AT5G13110.1	F	F	529	d3-Ac	R	LLLDAIEGER	2.155	2.155	2.155	1	0						plastid
AT1G24360.1		F	T	58	d3-Ac	K	AQATATEQSP	517.5	517.5	517.5	1	1	12.83	1	7.229			plastid
AT1G24360.1		F	T	60	d3-Ac	Q	ATATEQSPGE	524.7	524.7	524.7	3	1	21.2	1	4.505			plastid
AT1G24460.1	AT1G24460.2	T	T	1121	d0-Ac	L	ISKVNEFLQR	2.207	2.207	2.207	1	0						nucleus
AT1G24490.1	AT1G24490.2	T	T	374	d3-Ac	K	SVSELKIPRE	3.862	3.862	3.862	1	0						plastid
AT1G24490.2	AT1G24490.1	T	T	337	d3-Ac	K	SVSELKIPRE	3.862	3.862	3.862	1	0						plastid
AT1G24510.1	AT1G67760.1	F	F	2	d0-Ac	M	ALAFDEFGRP	468.1	468.1	468.1	2	0						cytosol
AT1G24510.1		F	T	26	d3-Ac	R	GIDAQKANIA	80.57	80.57	80.57	1	0						cytosol
AT1G25420.1		F	T	2	d0-Ac	M	SLLNQLFNRG	344.1	344.1	344.1	1	0						mitochondrion
AT1G26110.1	AT1G26110.2	T	T	2	d0-Ac	M	AADNTGSKSS	1071	1071	1071	1	0						nucleus
AT1G26220.1		F	T	19	d0-Ac	S	TLNPQNAVTQ	208.4	208.4	208.4	1	0						plastid
AT1G26570.1	AT3G29360.1 | AT3G29360.2 | AT5G15490.1 | AT5G39320.1	F	F	94	d3-Ac	Q	GLGAGKAADL	38.97	38.97	38.97	1	0						extracellular
AT1G26630.1		F	T	105	d3-Ac	L	TDSGGTKDDL	41.51	41.51	41.51	1	0						cytosol
AT1G26640.1		F	T	1	d0-Ac	-	MELNISESRS	316.9	316.9	316.9	1	0						cytosol
AT1G26665.1	AT1G26665.2	T	T	159	d3-Ac	R	EIRASSAAEA	2.78	2.718	2.78	2	0						nucleus
AT1G26665.1	AT1G26665.2	T	T	1	d0-Ac	-	MDPTQNTSAG	422.2	422.2	422.2	1	0						nucleus
AT1G26670.1		F	T	2	d0-Ac	M	SDVFEGYERQ	414.2	414.2	414.2	2	1	0.01047	1	98.96			golgi
AT1G26850.1	AT1G26850.2 | AT1G26850.3	T	T	2	d3-Ac	M	ALKSSSADGK	620.2	620.2	620.2	2	0						golgi
AT1G26910.1	AT1G14320.1 | AT1G66580.1	F	F	155	d3-Ac	R	AKFKFPGRQK	2.389	2.389	2.389	1	0						cytosol
AT1G26910.1	AT1G14320.1 | AT1G66580.1	F	F	129	d3-Ac	R	VAIGQVLLSV	3.76	3.76	3.76	1	0						cytosol
AT1G27050.1		F	T	163	d0-Ac	R	LASAIVNPRS	8.11	8.11	8.11	1	0						nucleus
AT1G27090.1		F	T	2	d0-/d3-Ac	M	AATASSEASE	794.3	794.3	794.3	4	3	0.7742	1.025	56.36	55.76	56.97	nucleus
AT1G27100.1		F	T	227	d0-Ac	A	MEFFQKAKAI	6.855	6.855	6.855	2	0						nucleus
AT1G27130.1		F	T	2	d0-Ac	M	AQNDTVKLIG	616.3	616.3	616.3	1	0						cytosol
AT1G27300.1		F	T	1	d0-Ac	-	MESSEDVENL	467.2	467.2	467.2	2	0						nucleus
AT1G27390.1		F	T	1	d0-Ac	-	MEFSTADFER	312.5	312.5	312.5	3	0						mitochondrion
AT1G27450.1	AT1G27450.2 | AT1G27450.3	T	T	199	d0-Ac	L	AAAIRLLERV	2.989	2.989	2.989	1	0						mitochondrion
AT1G27450.1	AT1G27450.2 | AT1G27450.3	T	T	62	d0-Ac	M	ATEDVQDPRI	223.3	223.3	223.3	3	3	6.872e-05	14.43	99.99	99.9	100	mitochondrion
AT1G27450.2	AT1G27450.1 | AT1G27450.3	T	T	139	d0-Ac	L	AAAIRLLERV	2.989	2.989	2.989	1	0						cytosol
AT1G27450.2		F	T	11	d3-Ac	R	IAKIASSIRV	10.75	10.75	10.75	2	0						cytosol
AT1G27450.2		F	T	2	d0-Ac	M	ATEDVQDPRI	741.9	741.9	741.9	5	4	2.387e-05	19.09	100	99.95	100	cytosol
AT1G27450.3	AT1G27450.2 | AT1G27450.1	T	T	78	d0-Ac	M	ATEDVQDPRI	104.9	104.9	104.9	3	0						plastid
AT1G27450.3	AT1G27450.1 | AT1G27450.2	T	T	240	d0-Ac	L	AAAIRLLERV	2.989	2.989	2.989	1	0						plastid
AT1G27590.1		F	T	2	d0-Ac	M	AAPAAATARA	789	789	789	2	0						plasma membrane
AT1G27680.1		F	T	61	d0-Ac	S	VLTPFVDQES	107.8	107.8	107.8	2	0						peroxisome
AT1G27980.1		F	T	500	d3-Ac	R	EAVETVKANP	4.544	4.544	4.544	2	0						endoplasmic reticulum
AT1G28550.1	AT1G16920.1 | AT2G33870.1 | AT3G15060.1 | AT4G18800.1 | AT5G45750.1 | AT5G60860.1	F	F	85	d3-Ac	R	GAVGALLVYD	33.4	33.4	33.4	1	0						cytosol
AT1G29150.1		F	T	294	d3-Ac	R	SLKLFENALR	1.944	1.944	1.944	3	0						cytosol,nucleus
AT1G29250.1		F	T	1	d0-Ac	-	MEEITEGVNN	295.1	295.1	295.1	2	0						cytosol
AT1G29350.1	AT1G29370.1	F	F	68	d3-Ac	K	SKKEKKKETR	115.3	115.3	115.3	1	0						nucleus
AT1G29350.1	AT1G29370.1	F	F	2	d0-Ac	M	SSSKVGGGAR	635.1	635.1	635.1	6	5	8.069e-05	2.564	99.99	99.98	100	nucleus
AT1G29370.1	AT1G29350.1	F	F	2	d0-Ac	M	SSSKVGGGAR	635.1	635.1	635.1	6	5	8.069e-05	2.564	99.99	99.98	100	nucleus
AT1G29370.1	AT1G29350.1	F	F	68	d3-Ac	K	SKKEKKKETR	115.3	115.3	115.3	1	0						nucleus
AT1G29470.1	AT1G29470.2	T	T	409	d3-Ac	R	GIPAMSNVMG	2.304	2.304	2.304	2	0						golgi
AT1G29470.1	AT1G29470.2 | AT2G34300.1 | AT2G34300.2	T	F	2	d0-/d3-Ac	M	AMGKYSRVDG	652.9	652.9	652.9	3	0						golgi
AT1G29530.1		F	T	183	d3-Ac	R	SAPETSKKVE	7.15	7.15	7.15	2	0						nucleus
AT1G29530.1		F	T	66	d3-Ac	A	VVKGASKEIS	129.3	129.3	129.3	2	0						nucleus
AT1G29530.1	AT4G18070.1 | AT4G18070.3 | AT4G18070.4	F	F	2	d3-Ac	M	PSGAKKRKAL	555.5	555.5	555.5	4	0						nucleus
AT1G29850.1	AT1G29850.2 | AT1G29850.3	T	T	2	d0-Ac	M	ADPELEAIRQ	381.8	381.8	381.8	4	1	0.000167	1	99.98			nucleus
AT1G29880.1		F	T	40	d0-Ac	P	MDATEQSLRQ	95.8	95.8	95.8	5	0						mitochondrion
AT1G29880.1		F	T	118	d3-Ac	R	KAVVNTLERR	5.307	5.307	5.307	1	0						mitochondrion
AT1G29900.1		F	T	78	d3-Ac	S	ELADTTTKPF	228.5	228.5	228.5	4	4	66.8	1.313	1.475	1.127	1.927	plastid
AT1G29910.1	AT1G29920.1 | AT1G29930.1 | AT2G34420.1 | AT2G34430.1 | AT2G05070.1 | AT2G05100.1 | AT3G27690.1	F	F	212	d3-Ac	L	KVKELKNGRL	4.017	4.017	4.017	1	0						plastid
AT1G29910.1	AT2G34420.1 | AT1G29930.1 | AT1G29920.1	F	F	39	d3-Ac	T	VAKPKGPSGS	1706	1706	1706	2	1	64.48	1	1.527			plastid
AT1G29910.1	AT2G34420.1 | AT1G29920.1 | AT1G29930.1 | AT2G34430.1	F	F	83	d3-Ac	T	AGLSADPETF	581.7	581.7	581.7	1	0						plastid
AT1G29910.1	AT1G29920.1 | AT1G29930.1	F	F	20	d3-Ac	N	LSPAASEVLG	181.4	181.4	181.4	1	0						plastid
AT1G29910.1	AT2G34420.1 | AT1G29920.1 | AT1G29930.1 | AT2G34430.1	F	F	82	d3-Ac	D	TAGLSADPET	431.8	431.8	431.8	2	1	8665	1	0.01154			plastid
AT1G29910.1	AT2G34420.1 | AT1G29920.1 | AT1G29930.1	F	F	40	d3-Ac	V	AKPKGPSGSP	937.4	937.4	937.4	1	0						plastid
AT1G29910.1	AT2G34420.1 | AT1G29920.1 | AT1G29930.1 | AT2G34430.1	F	F	84	d3-Ac	A	GLSADPETFA	845.6	845.6	845.6	5	2	722.9	4.055	0.1381	0.0341	0.5578	plastid
AT1G29910.1	AT1G29920.1 | AT1G29930.1 | AT2G34420.1 | AT2G34430.1	F	F	86	d3-Ac	L	SADPETFARN	447.1	447.1	447.1	1	0						plastid
AT1G29910.1	AT1G29920.1 | AT1G29930.1 | AT2G34420.1 | AT2G34430.1	F	F	169	d3-Ac	L	MGAVEGYRVA	4.494	4.494	4.494	2	0						plastid
AT1G29910.1	AT1G29920.1 | AT1G29930.1 | AT2G34420.1 | AT2G34430.1 | AT2G05070.1 | AT2G05100.1 | AT3G27690.1	F	F	213	d3-Ac	K	VKELKNGRLA	5.732	5.732	5.732	4	0						plastid
AT1G29910.1	AT1G29930.1 | AT2G34420.1 | AT1G29920.1	F	F	37	d3-Ac	R	KTVAKPKGPS	1568	1568	1568	2	1	66.83	1	1.474			plastid
AT1G29910.1	AT2G34420.1 | AT1G29930.1 | AT1G29920.1 | AT2G34430.1	F	F	81	d3-Ac	W	DTAGLSADPE	786.5	786.5	786.5	3	2	31.38	1.398	3.089	2.229	4.266	plastid
AT1G29910.1	AT1G29920.1 | AT1G29930.1 | AT2G34420.1	F	F	36	d0-Ac	M	RKTVAKPKGP	1241	1241	1241	9	6	0.0001761	13.32	99.98	99.77	100	plastid
AT1G29920.1	AT2G34420.1 | AT1G29910.1 | AT1G29930.1 | AT2G34430.1	F	F	83	d3-Ac	T	AGLSADPETF	581.7	581.7	581.7	1	0						plastid
AT1G29920.1	AT1G29910.1 | AT1G29930.1 | AT2G34420.1 | AT2G34430.1 | AT2G05070.1 | AT2G05100.1 | AT3G27690.1	F	F	212	d3-Ac	L	KVKELKNGRL	4.017	4.017	4.017	1	0						plastid
AT1G29920.1	AT1G29910.1 | AT1G29930.1 | AT2G34420.1 | AT2G34430.1	F	F	86	d3-Ac	L	SADPETFARN	447.1	447.1	447.1	1	0						plastid
AT1G29920.1	AT1G29910.1 | AT1G29930.1 | AT2G34420.1 | AT2G34430.1 | AT2G05070.1 | AT2G05100.1 | AT3G27690.1	F	F	213	d3-Ac	K	VKELKNGRLA	5.732	5.732	5.732	4	0						plastid
AT1G29920.1	AT2G34420.1 | AT1G29930.1 | AT1G29910.1	F	F	39	d3-Ac	T	VAKPKGPSGS	1706	1706	1706	2	1	64.48	1	1.527			plastid
AT1G29920.1	AT2G34420.1 | AT1G29930.1 | AT1G29910.1 | AT2G34430.1	F	F	81	d3-Ac	W	DTAGLSADPE	786.5	786.5	786.5	3	2	31.38	1.398	3.089	2.229	4.266	plastid
AT1G29920.1	AT1G29910.1 | AT1G29930.1 | AT2G34420.1	F	F	36	d0-Ac	M	RKTVAKPKGP	1241	1241	1241	9	6	0.0001761	13.32	99.98	99.77	100	plastid
AT1G29920.1	AT1G29910.1 | AT1G29930.1	F	F	20	d3-Ac	N	LSPAASEVLG	181.4	181.4	181.4	1	0						plastid
AT1G29920.1	AT1G29910.1 | AT1G29930.1 | AT2G34420.1 | AT2G34430.1	F	F	169	d3-Ac	L	MGAVEGYRVA	4.494	4.494	4.494	2	0						plastid
AT1G29920.1	AT1G29930.1 | AT2G34420.1 | AT1G29910.1	F	F	37	d3-Ac	R	KTVAKPKGPS	1568	1568	1568	2	1	66.83	1	1.474			plastid
AT1G29920.1	AT2G34420.1 | AT1G29910.1 | AT1G29930.1 | AT2G34430.1	F	F	84	d3-Ac	A	GLSADPETFA	845.6	845.6	845.6	5	2	722.9	4.055	0.1381	0.0341	0.5578	plastid
AT1G29920.1	AT2G34420.1 | AT1G29910.1 | AT1G29930.1	F	F	40	d3-Ac	V	AKPKGPSGSP	937.4	937.4	937.4	1	0						plastid
AT1G29920.1	AT2G34420.1 | AT1G29910.1 | AT1G29930.1 | AT2G34430.1	F	F	82	d3-Ac	D	TAGLSADPET	431.8	431.8	431.8	2	1	8665	1	0.01154			plastid
AT1G29930.1	AT2G34420.1 | AT1G29910.1 | AT1G29920.1	F	F	37	d3-Ac	R	KTVAKPKGPS	1580	1580	1580	5	3	409.9	10.71	0.2434	0.02278	2.546	plastid
AT1G29930.1	AT2G34420.1 | AT1G29910.1 | AT1G29920.1 | AT2G34430.1	F	F	82	d3-Ac	D	TAGLSADPET	431.8	431.8	431.8	2	1	8665	1	0.01154			plastid
AT1G29930.1	AT2G34420.1 | AT1G29910.1 | AT1G29920.1 | AT2G34430.1	F	F	81	d3-Ac	W	DTAGLSADPE	786.5	786.5	786.5	4	3	111.6	6.145	0.8878	0.1456	5.217	plastid
AT1G29930.1	AT2G34420.1 | AT1G29910.1 | AT1G29920.1	F	F	39	d3-Ac	T	VAKPKGPSGS	1706	1706	1706	4	1	64.48	1	1.527			plastid
AT1G29930.1	AT2G34420.1 | AT1G29910.1 | AT1G29920.1	F	F	40	d3-Ac	V	AKPKGPSGSP	937.4	937.4	937.4	1	0						plastid
AT1G29930.1	AT2G34420.1	F	F	200	d3-Ac	L	GLATDPEAFA	8.674	8.674	8.674	1	0						plastid
AT1G29930.1	AT1G29910.1 | AT1G29920.1 | AT2G34420.1 | AT2G34430.1	F	F	169	d3-Ac	L	MGAVEGYRVA	4.494	4.494	4.494	2	0						plastid
AT1G29930.1	AT1G29910.1 | AT1G29920.1 | AT2G34420.1 | AT2G34430.1	F	F	86	d3-Ac	L	SADPETFARN	447.1	447.1	447.1	1	0						plastid
AT1G29930.1	AT2G34420.1 | AT1G29910.1 | AT1G29920.1 | AT2G34430.1	F	F	84	d3-Ac	A	GLSADPETFA	845.6	845.6	845.6	5	2	722.9	4.055	0.1381	0.0341	0.5578	plastid
AT1G29930.1	AT1G29910.1 | AT1G29920.1	F	F	20	d3-Ac	K	LSPAASEVLG	348.8	348.8	348.8	1	0						plastid
AT1G29930.1		F	T	7	d3-Ac	M	ALSSPAFAGK	18.59	18.59	18.59	1	0						plastid
AT1G29930.1	AT1G29910.1 | AT1G29920.1 | AT2G34420.1	F	F	36	d0-Ac	M	RKTVAKPKGP	1328	1328	1328	9	6	0.0001761	13.32	99.98	99.77	100	plastid
AT1G29930.1	AT1G29910.1 | AT1G29920.1 | AT2G34420.1 | AT2G34430.1 | AT2G05070.1 | AT2G05100.1 | AT3G27690.1	F	F	213	d3-Ac	K	VKELKNGRLA	5.732	5.732	5.732	4	0						plastid
AT1G29930.1	AT2G34420.1	F	F	205	d3-Ac	D	PEAFAELKVK	6.455	6.455	6.455	3	0						plastid
AT1G29930.1	AT2G34420.1 | AT1G29910.1 | AT1G29920.1 | AT2G34430.1	F	F	83	d3-Ac	T	AGLSADPETF	581.7	581.7	581.7	1	0						plastid
AT1G29930.1	AT1G29910.1 | AT1G29920.1 | AT2G34420.1 | AT2G34430.1 | AT2G05070.1 | AT2G05100.1 | AT3G27690.1	F	F	212	d3-Ac	L	KVKELKNGRL	4.017	4.017	4.017	1	0						plastid
AT1G29930.1		F	T	14	d3-Ac	F	AGKAVKLSPA	277	277	277	1	1	73.71	1	1.339			plastid
AT1G29930.1		F	T	15	d3-Ac	A	GKAVKLSPAA	786.1	786.1	786.1	1	0						plastid
AT1G30070.1	AT1G30070.2	T	T	2	d0-Ac	M	AEEVGLDLEE	426.3	426.3	426.3	4	0						nucleus
AT1G30230.1	AT1G30230.2	T	T	2	d0-Ac	M	AAFPNLNSDA	1188	1188	1188	6	4	0.001722	4.28	99.83	99.27	99.96	cytosol
AT1G30230.1	AT1G30230.2	T	T	3	d0-Ac	A	AFPNLNSDAG	22.69	22.69	22.69	2	0						cytosol
AT1G30380.1		F	T	79	d3-Ac	R	KATAGLRLEA	52.23	52.23	52.23	2	0						plastid
AT1G30380.1		F	T	47	d3-Ac	C	DFIGSSTNLI	86.46	86.46	86.46	2	0						plastid
AT1G30630.1		F	T	152	d3-Ac	R	SDFAEKQLRV	1.816	1.816	1.816	1	0						cytosol
AT1G31180.1		F	T	35	d3-Ac	C	AAASPVKKRY	388.3	388.3	388.3	3	2	2.457	1.033	28.93	28.27	29.59	plastid
AT1G31180.1		F	T	36	d3-Ac	A	AASPVKKRYN	300.6	300.6	300.6	2	1	6.506	1	13.32			plastid
AT1G31180.1	AT5G14200.1 | AT5G14200.3	F	F	360	d3-Ac	M	IEDAVVDALN	4.899	4.899	4.899	1	0						plastid
AT1G31190.1		F	T	272	d3-Ac	R	LGAAAVDMCH	4.369	4.369	4.369	1	0						plastid
AT1G31190.1		F	T	61	d0-/d3-Ac	A	VLSEVSDQTR	193	193	193	5	5	1.752	1.064	36.33	34.91	37.79	plastid
AT1G31230.1	AT4G19710.1 | AT4G19710.2	F	F	710	d3-Ac	R	GLLETGDKIL	2.336	2.336	2.336	1	0						plastid
AT1G31280.1		F	T	502	d0-Ac	K	LSLVNPQQRQ	1.855	1.855	1.855	3	0						nucleus
AT1G31330.1		F	T	200	d3-Ac	R	GFIWPVAAYR	2.818	2.818	2.818	2	0						plastid
AT1G31330.1		F	T	68	d3-Ac	A	DISGLTPCKD	231	231	231	1	0						plastid
AT1G31340.1	AT2G36170.1 | AT3G52590.1 | AT1G23410.1 | AT2G47110.1 | AT2G47110.2 | AT3G09790.1 | AT3G62250.1 | AT5G37640.1 | Contaminant_UBIQUITIN08 | P62988ups|UBIQ_HUMAN_UPS | AT1G55060.1 | AT2G35635.1 | AT4G05050.4 | AT1G65350.1 | AT4G02890.1 | AT4G02890.2 | AT4G05050.1 | AT4G05050.2 | AT4G05050.3 | AT4G02890.3 | AT4G02890.4 | AT4G05320.5 | AT5G03240.1 | AT5G03240.2 | AT5G03240.3 | AT4G05320.1 | AT4G05320.…	F	F	43	d3-Ac	R	LIFAGKQLED	29.71	29.71	29.71	1	0						cytosol
AT1G31500.1	AT1G31500.2 | AT1G31500.3 | AT1G31500.4	T	T	32	d0-Ac	M	STNPAIEPKV	289.5	289.5	289.5	1	0						plastid
AT1G31500.2	AT1G31500.1 | AT1G31500.3 | AT1G31500.4	T	T	2	d0-Ac	M	STNPAIEPKV	685	685	685	1	0						nucleus
AT1G31500.3	AT1G31500.1 | AT1G31500.2 | AT1G31500.4	T	T	27	d0-Ac	M	STNPAIEPKV	243.9	243.9	243.9	1	0						mitochondrion
AT1G31730.1		F	T	1	d0-Ac	-	MEQLKTIGRE	361.7	361.7	361.7	2	0						nucleus
AT1G31780.1		F	T	2	d0-Ac	M	ASTVGLAPGL	716.3	716.3	716.3	2	0						cytosol
AT1G32060.1		F	T	113	d3-Ac	R	KEQKVTALDP	2.428	2.428	2.428	5	0						plastid
AT1G32080.1		F	T	77	d0-Ac	Q	AMDGAGTGNT	95.03	95.03	95.03	5	0						plastid
AT1G32120.1		F	T	494	d0-Ac	T	AATTPTKVTK	10.27	10.27	10.27	1	0						nucleus
AT1G32210.1		F	T	2	d3-Ac	M	VKSTSKDAQD	705.9	705.9	705.9	5	4	212.7	1.67	0.468	0.2808	0.7791	endoplasmic reticulum
AT1G32530.1		F	T	463	d3-Ac	L	ENQNAEIRAE	4.382	4.382	4.382	1	0						nucleus
AT1G33040.1		F	T	157	d3-Ac	L	AEEEDEDDVD	5.478	5.478	5.478	1	0						nucleus
AT1G33120.1	AT1G33140.1	F	F	128	d3-Ac	R	KVEMLDGVTI	3.164	3.164	3.164	1	0						cytosol
AT1G33140.1	AT1G33120.1	F	F	128	d3-Ac	R	KVEMLDGVTI	3.164	3.164	3.164	1	0						cytosol
AT1G34000.1		F	T	44	d0-Ac	C	SQTEGPLRRP	202.5	202.5	202.5	2	1	0.204	1	83.06			plastid
AT1G34030.1	AT1G22780.1 | AT4G09800.1	F	F	2	d0-Ac	M	SLVANEEFQH	405.1	405.1	405.1	4	0						cytosol
AT1G35160.1	AT1G35160.2 | AT1G78300.1 | AT3G02520.1 | AT4G09000.1 | AT4G09000.2	T	F	71	d3-Ac	R	IISSIEQKEE	90.08	90.08	90.08	2	0						cytosol
AT1G35160.1	AT2G42590.1 | AT2G42590.2 | AT2G42590.3 | AT4G09000.1 | AT4G09000.2 | AT1G35160.2	T	F	226	d3-Ac	D	STLIMQLLRD	1.592	1.592	1.592	1	0						cytosol
AT1G35160.1	AT1G35160.2 | AT1G78300.1 | AT3G02520.1 | AT4G09000.1 | AT4G09000.2 | AT5G16050.1 | AT5G38480.1 | AT5G38480.2	T	F	52	d3-Ac	R	NLLSVAYKNV	33.85	33.85	33.85	4	0						cytosol
AT1G35160.1	AT1G35160.2	T	T	2	d0-Ac	M	AAPPASSSAR	723.7	723.7	723.7	3	2	5.1e-05	17	99.99	99.91	100	cytosol
AT1G35580.1	AT1G35580.2 | AT1G35580.3	T	T	1	d0-Ac	-	MEGVGLRAVG	264.7	264.7	264.7	1	0						cytosol
AT1G35670.1		F	T	1	d0-Ac	-	METKPNPRRP	308.9	308.9	308.9	2	0						cytosol
AT1G35720.1		F	T	2	d0-Ac	M	ATLKVSDSVP	1700	1700	1700	10	8	0.0004816	6.516	99.95	99.69	99.99	cytosol
AT1G35720.1		F	T	197	d3-Ac	R	SKAQINATFN	1.833	1.833	1.833	3	0						cytosol
AT1G35720.1		F	T	253	d3-Ac	R	SAINKTGTDE	5.647	5.647	5.647	4	0						cytosol
AT1G35720.1		F	T	222	d3-Ac	E	EGDDDDKFLA	1.755	1.755	1.755	1	0						cytosol
AT1G35720.1		F	T	76	d3-Ac	R	AILLWTLEPG	49.34	49.34	49.34	1	0						cytosol
AT1G35720.1		F	T	6	d3-Ac	K	VSDSVPAPSD	27.13	27.13	27.13	1	0						cytosol
AT1G35720.1		F	T	88	d3-Ac	R	DALLANEATK	37.85	37.85	37.85	1	0						cytosol
AT1G35780.1		F	T	1	d0-Ac	-	MEKNTPVRKP	350.3	350.3	350.3	2	0						nucleus
AT1G36050.1	AT1G36050.2	T	T	2	d0-Ac	M	AGILNKLRNL	403	403	403	4	4	0.00041	8.188	99.96	99.67	99.99	vacuole,endoplasmic reticulum
AT1G36730.1	AT1G77840.1	F	F	2	d0-Ac	M	ALQNIGASNR	407	407	407	1	0						cytosol
AT1G37130.1		F	T	2	d0-Ac	M	AASVDNRQYA	633.9	633.9	633.9	2	1	0.01372	1	98.65			peroxisome
AT1G41880.1	AT3G55750.1	F	F	87	d3-Ac	R	SKFTSNLPPK	59.71	59.71	59.71	1	0						cytosol
AT1G42970.1	AT1G12900.1 | AT1G12900.3 | AT1G12900.4	F	F	306	d3-Ac	Q	LKGKLNGIAL	15.21	15.21	15.21	1	0						plastid
AT1G42970.1		F	T	301	d3-Ac	S	LVLPQLKGKL	48.18	48.18	48.18	1	0						plastid
AT1G42970.1		F	T	81	d3-Ac	A	KLKVAINGFG	104.2	104.2	104.2	6	0						plastid
AT1G42970.1		F	T	302	d3-Ac	L	VLPQLKGKLN	31.87	31.87	31.87	1	0						plastid
AT1G42970.1		F	T	292	d3-Ac	T	STGAAKAVSL	10.52	10.52	10.52	1	0						plastid
AT1G42970.1		F	T	334	d3-Ac	K	KGLTAEDVNE	5.431	5.431	5.431	1	0						plastid
AT1G42970.1		F	T	300	d3-Ac	V	SLVLPQLKGK	23.27	23.27	23.27	2	0						plastid
AT1G42970.1		F	T	82	d3-Ac	K	LKVAINGFGR	74.82	74.82	74.82	1	0						plastid
AT1G43170.1	AT1G43170.2 | AT1G43170.3 | AT1G43170.4 | AT1G43170.5 | AT1G43170.6 | AT1G43170.7 | AT1G43170.8 | AT1G43170.9	T	T	279	d3-Ac	R	TELNKKIYRL	2.251	2.251	2.251	4	0						cytosol
AT1G43170.4	AT1G43170.1 | AT1G43170.2 | AT1G43170.3 | AT1G43170.5 | AT1G43170.6 | AT1G43170.7 | AT1G43170.8 | AT1G43170.9	T	T	196	d3-Ac	R	TELNKKIYRL	2.251	2.251	2.251	4	0						cytosol,nucleus
AT1G43670.1		F	T	258	d3-Ac	R	TLLYGGIFLY	3.576	3.576	3.576	1	0						cytosol
AT1G43860.1		F	T	2	d0-Ac	M	SKTLVQPVGQ	630.6	630.6	630.6	1	0						nucleus
AT1G44120.1		F	T	1423	d3-Ac	I	SEAAISCLTK	3.533	3.533	3.533	1	0						nucleus
AT1G44575.1		F	T	153	d3-Ac	R	GKFVDDPPTG	3.496	3.496	3.496	1	0						plastid
AT1G44575.1		F	T	176	d3-Ac	R	SALGLKEQGP	3.268	3.268	3.268	1	0						plastid
AT1G44820.1		F	T	24	d3-Ac	S	SEEDTPITRF	86.3	86.3	86.3	4	0						plasma membrane,endoplasmic reticulum
AT1G44835.1	AT1G44835.2	T	T	2	d3-Ac	M	GFTKDQLLDR	375.6	375.6	375.6	1	0						cytosol
AT1G45000.1	AT5G43010.1	F	F	91	d3-Ac	R	SKVDKEKLTS	78.23	78.23	78.23	1	0						cytosol,nucleus
AT1G45000.1	AT5G43010.1	F	F	304	d3-Ac	R	KIEIPLPNEQ	2.962	2.962	2.962	1	0						cytosol,nucleus
AT1G45474.1	AT1G45474.2	T	T	33	d0-/d3-Ac	K	AAGGGINPTV	623.4	623.4	623.4	5	5	0.6435	1.06	60.84	59.44	62.23	plastid
AT1G45474.1	AT1G45474.2	T	T	34	d0-Ac	A	AGGGINPTVA	1254	1254	1254	2	0						plastid
AT1G45474.1	AT1G45474.2	T	T	31	d3-Ac	S	VKAAGGGINP	612.4	612.4	612.4	1	0						plastid
AT1G47128.1		F	T	135	d3-Ac	G	DELPESIDWR	5.034	5.034	5.034	5	0						extracellular
AT1G47250.1	AT5G42790.1	F	F	90	d3-Ac	R	SESINHSFTY	51.72	51.72	51.72	1	0						cytosol,nucleus
AT1G47350.1		F	T	104	d3-Ac	R	EGDEQIKIVT	47.49	47.49	47.49	1	0						nucleus
AT1G47490.1	AT1G47490.2 | AT1G47500.1 | AT1G49600.1 | AT3G19130.1 | AT4G27000.1 | AT5G54900.1	T	F	238	d3-Ac	R	SKGYGFVRFG	2.272	2.272	2.272	1	0						nucleus
AT1G47500.1	AT1G47490.1 | AT1G47490.2 | AT1G49600.1 | AT3G19130.1 | AT4G27000.1 | AT5G54900.1	F	F	240	d3-Ac	R	SKGYGFVRFG	2.272	2.272	2.272	1	0						nucleus
AT1G47530.1		F	T	2	d3-Ac	M	GKDKTLPLLD	530.4	530.4	530.4	1	0						vacuole
AT1G48030.1	AT1G48030.2 | AT3G17240.1 | AT3G17240.3	T	F	417	d3-Ac	R	VGKFPFMANS	3.234	3.234	3.234	1	0						mitochondrion
AT1G48030.1	AT1G48030.2	T	T	315	d3-Ac	R	TPFTSGLDLE	3.129	3.129	3.129	2	0						mitochondrion
AT1G48350.1		F	T	157	d3-Ac	I	EALAAAAREH	1.712	1.712	1.712	3	0						plastid
AT1G48350.1		F	T	48	d3-Ac	E	AKTKTSSEDR	437.5	437.5	437.5	1	0						plastid
AT1G48350.1		F	T	49	d3-Ac	A	KTKTSSEDRI	458.9	458.9	458.9	4	4	43020	27.71	0.002324	8.388e-05	0.06437	plastid
AT1G48610.1	AT1G48610.2	T	T	2	d3-Ac	M	AKTALTPPAS	983.2	983.2	983.2	3	1	53.68	1	1.829			nucleus
AT1G48860.1	AT1G48860.2 | AT2G45300.1	T	F	72	d3-Ac	A	SVSTAEKASE	245	245	245	2	1	12.37	1	7.481			plastid
AT1G48860.2	AT1G48860.1 | AT2G45300.1	T	F	15	d3-Ac	A	SVSTAEKASE	154.8	154.8	154.8	2	1	12.37	1	7.481			cytosol
AT1G48900.1	AT1G15310.1 | AT1G48900.2 | AT5G49500.1	T	F	2	d3-Ac	M	VLAELGGRIT	375.6	375.6	375.6	5	1	266.5	1	0.3739			cytosol
AT1G49240.1	AT3G18780.1 | AT3G18780.2	F	F	302	d0-Ac	L	SGGTTMFSGI	3.858	3.858	3.858	1	0						cytosol
AT1G49240.1	AT2G37620.1 | AT2G37620.2 | AT3G12110.1 | AT3G46520.1 | AT3G53750.1 | AT5G59370.1 | AT5G59370.2 | AT5G09810.1 | AT3G18780.1 | AT3G18780.2	F	F	51	d3-Ac	N	QKDAYVGDEA	364.2	364.2	364.2	1	0						cytosol
AT1G49240.1	AT3G18780.1 | AT3G18780.2	F	F	44	d3-Ac	H	GVMVGMNQKD	118	118	118	2	0						cytosol
AT1G49240.1	AT3G18780.1 | AT3G18780.2 | AT5G09810.1	F	F	109	d3-Ac	T	EAPLNPKANR	87.12	87.12	87.12	1	0						cytosol
AT1G49240.1	AT2G37620.1 | AT2G37620.2 | AT3G12110.1 | AT3G46520.1 | AT3G53750.1 | AT5G59370.1 | AT5G59370.2 | AT5G09810.1 | AT3G18780.1 | AT3G18780.2	F	F	329	d3-Ac	K	IKVVAPPERK	5.121	5.121	5.121	2	0						cytosol
AT1G49240.1	AT3G18780.1 | AT3G18780.2 | AT5G09810.1	F	F	104	d3-Ac	H	PVLLTEAPLN	89.08	89.08	89.08	1	0						cytosol
AT1G49240.1	AT3G18780.1 | AT3G18780.2	F	F	45	d3-Ac	G	VMVGMNQKDA	353.4	353.4	353.4	1	1	72.73	1	1.356			cytosol
AT1G49240.1	AT3G18780.1 | AT3G18780.2 | AT5G09810.1	F	F	108	d3-Ac	L	TEAPLNPKAN	124.1	124.1	124.1	1	0						cytosol
AT1G49240.1	AT2G37620.1 | AT2G37620.2 | AT2G42100.1 | AT3G12110.1 | AT3G18780.1 | AT3G18780.2 | AT3G46520.1 | AT3G53750.1 | AT5G09810.1 | AT5G59370.1 | AT5G59370.2	F	F	22	d3-Ac	A	GFAGDDAPRA	107	107	107	4	0						cytosol
AT1G49240.1	AT3G18780.1 | AT3G18780.2 | AT5G09810.1	F	F	54	d3-Ac	D	AYVGDEAQSK	221.4	221.4	221.4	3	0						cytosol
AT1G49240.1	AT3G18780.1 | AT3G18780.2	F	F	98	d3-Ac	R	IAPEEHPVLL	16.32	16.32	16.32	1	0						cytosol
AT1G49240.1	AT3G18780.1 | AT3G18780.2 | AT5G09810.1	F	F	199	d3-Ac	R	GYMFTTTAER	2.197	2.197	2.197	3	0						cytosol
AT1G49240.1	AT3G18780.1 | AT3G18780.2	F	F	50	d3-Ac	M	NQKDAYVGDE	723.4	723.4	723.4	3	3	62.8	2.091	1.567	0.7558	3.222	cytosol
AT1G49380.1		F	T	38	d3-Ac	C	KLQKPQDGNQ	129.9	129.9	129.9	1	0						plastid
AT1G49480.1		F	T	58	d3-Ac	K	AEETPKVLKK	81.09	81.09	81.09	1	0						nucleus
AT1G49480.1		F	T	3	d0-Ac	Q	MDSAQNQFNK	6.557	6.557	6.557	3	0						nucleus
AT1G49540.1	AT1G49540.2	T	T	2	d0-Ac	M	SENTKVEAKR	571.6	571.6	571.6	1	0						cytosol
AT1G49600.1	AT1G47490.1 | AT1G47490.2 | AT1G47500.1 | AT3G19130.1 | AT4G27000.1 | AT5G54900.1	F	F	254	d3-Ac	R	SKGYGFVRFG	2.43	2.43	2.43	1	0						nucleus
AT1G49630.1	AT1G49630.2 | AT1G49630.3 | AT3G19170.1 | AT3G19170.2	T	F	761	d3-Ac	R	FKQFVSQSRA	2.112	2.112	2.112	1	0						mitochondrion,plastid
AT1G49760.1	AT1G49760.2	T	T	368	d3-Ac	R	GSGFVAFSTP	5.123	5.123	5.123	2	0						cytosol
AT1G50010.1	AT1G04820.1 | AT4G14960.1 | AT4G14960.2 | AT5G19770.1 | AT5G19780.1	F	F	65	d3-Ac	R	AVFVDLEPTV	76.21	76.21	76.21	4	0						cytosol
AT1G50010.1	AT5G19770.1 | AT5G19780.1 | AT1G04820.1 | AT4G14960.2	F	F	391	d3-Ac	R	IDHKFDLMYA	2.626	2.626	2.626	3	0						cytosol
AT1G50010.1	AT1G04820.1 | AT4G14960.1 | AT4G14960.2 | AT5G19770.1 | AT5G19780.1	F	F	91	d3-Ac	E	QLISGKEDAA	25.11	25.11	25.11	1	0						cytosol
AT1G50010.1	AT1G04820.1 | AT4G14960.1 | AT4G14960.2 | AT5G19770.1 | AT5G19780.1	F	F	330	d3-Ac	N	AAVGTIKTKR	2.987	2.987	2.987	1	0						cytosol
AT1G50010.1	AT5G19770.1 | AT5G19780.1 | AT1G04820.1 | AT4G14960.2	F	F	85	d3-Ac	R	QLFHPEQLIS	27.2	27.2	27.2	3	0						cytosol
AT1G50200.1	AT1G50200.2	T	T	726	d3-Ac	R	AVFGEVYPDP	4.874	4.874	4.874	1	0						mitochondrion
AT1G50200.2	AT1G50200.1	T	T	678	d3-Ac	R	AVFGEVYPDP	4.874	4.874	4.874	1	0						cytosol
AT1G50250.1	AT5G42270.1	F	F	573	d3-Ac	R	SYLENQMAVA	3.743	3.743	3.743	3	0						plastid
AT1G50250.1		F	T	664	d3-Ac	R	ELVEKAYKRA	2.728	2.728	2.728	1	0						plastid
AT1G50250.1	AT5G42270.1	F	F	550	d3-Ac	R	GQAGGLTFFA	2.818	2.818	2.818	2	0						plastid
AT1G50250.1	AT5G42270.1	F	F	486	d3-Ac	R	ELKEISKDEI	2.881	2.881	2.881	2	0						plastid
AT1G50250.1	AT5G42270.1	F	F	502	d3-Ac	R	IIAGPEKKNA	3.776	3.776	3.776	1	0						plastid
AT1G50450.1		F	T	266	d3-Ac	R	STHEVLGVPT	4.834	4.834	4.834	1	0						plastid
AT1G50480.1		F	T	187	d3-Ac	R	SFSDIMFRRL	3.067	3.067	3.067	1	0						cytosol
AT1G50480.1		F	T	242	d3-Ac	R	KITIGQGPEE	2.437	2.437	2.437	2	0						cytosol
AT1G50670.1		F	T	1	d0-Ac	-	MEGIIVRRVI	223.1	223.1	223.1	2	0						cytosol
AT1G50900.1		F	T	66	d3-Ac	N	GVDAENAGIY	92.26	92.26	92.26	3	0						plastid
AT1G50900.1		F	T	59	d0-Ac	C	WFKFGKNGVD	97.41	97.41	97.41	1	0						plastid
AT1G50920.1		F	T	514	d0-Ac	K	KTVAQNRSTV	4.229	4.229	4.229	1	0						nucleus
AT1G50950.1	AT4G27080.1	F	F	2	d3-Ac	M	VSTSKIKSVD	627.1	627.1	627.1	1	0						endoplasmic reticulum
AT1G50970.1		F	T	103	d0-Ac	K	NITTAVTALS	27.31	27.31	27.31	1	0						cytosol
AT1G51060.1		F	T	5	d3-Ac	R	GKTLGSGSAK	10.06	10.06	10.06	1	0						nucleus
AT1G51370.1		F	T	394	d0-Ac	L	TNSTVLKKLR	3.09	3.09	3.09	2	0						cytosol
AT1G51400.1		F	T	77	d3-Ac	A	DDEPKRGTEA	158.4	158.4	158.4	1	0						plastid
AT1G51440.1	AT1G05800.1 | AT2G31690.1	F	F	353	d3-Ac	D	ELGVKVLRVV	3.994	3.994	3.994	2	0						plastid
AT1G51500.1		F	T	1	d0-Ac	-	MELESTSNGR	352.5	352.5	352.5	1	0						plasma membrane
AT1G51510.1		F	T	40	d3-Ac	R	LKSAIAGANG	56.88	56.88	56.88	1	0						cytosol,nucleus
AT1G51640.1		F	T	189	d3-Ac	K	PVFSEDNLRK	2.966	2.966	2.966	1	0						nucleus
AT1G51680.1	AT1G51680.2 | AT1G51680.3	T	T	3	d3-Ac	A	PQEQAVSQVM	8.149	8.149	8.149	1	0						peroxisome
AT1G51760.1		F	T	24	d3-Ac	C	SSNGLSQIPS	213.1	213.1	213.1	2	1	152.9	1	0.6498			endoplasmic reticulum
AT1G51980.1	AT1G51980.2	T	T	419	d3-Ac	R	AKAATKSAVL	2.917	2.917	2.917	2	0						mitochondrion
AT1G51980.1	AT1G51980.2	T	T	26	d3-Ac	Y	ASSSAVAETS	388.1	388.1	388.1	1	0						mitochondrion
AT1G52000.1		F	T	2	d0-Ac	M	SWDDGKHTKV	379.1	379.1	379.1	2	0						nucleus
AT1G52230.1	AT3G16140.1	F	F	132	d3-Ac	R	GPQEPPKLGP	3.559	3.559	3.559	5	0						plastid
AT1G52300.1		F	T	2	d3-Ac	M	TKGTGSFGKR	316.3	316.3	316.3	4	2	341.3	2.539	0.2921	0.1153	0.7383	cytosol
AT1G52340.1		F	T	2	d0-Ac	M	STNTESSSYS	819.7	819.7	819.7	1	0						cytosol
AT1G52380.1		F	T	2	d0-Ac	M	GDSENVQQPS	650.3	650.3	650.3	4	3	0.16	1.101	86.21	85.02	87.31	nucleus
AT1G52380.1		F	T	15	d3-Ac	R	GALKQLSRDN	36.77	36.77	36.77	1	0						nucleus
AT1G52400.1	AT1G52400.2 | AT1G52400.3	T	T	393	d3-Ac	N	GKLDVYSKGL	2.14	2.14	2.14	3	0						endoplasmic reticulum
AT1G52400.1	AT1G52400.2 | AT1G52400.3	T	T	214	d3-Ac	R	AGYDNGKKAP	2.301	2.301	2.301	2	0						endoplasmic reticulum
AT1G52410.1	AT1G52410.2	T	T	576	d3-Ac	R	AKLNELRGLT	6.272	6.272	6.272	3	0						cytosol,nucleus
AT1G52410.1	AT1G52410.2	T	T	181	d3-Ac	R	QSLLEEIERE	2.117	2.117	2.117	1	0						cytosol,nucleus
AT1G52410.1	AT1G52410.2	T	T	354	d3-Ac	N	DFTEGSADDE	2.127	2.127	2.127	1	0						cytosol,nucleus
AT1G52410.1	AT1G52410.2	T	T	220	d3-Ac	R	KSMLEAIERE	1.835	1.835	1.835	1	0						cytosol,nucleus
AT1G52410.1	AT1G52410.2	T	T	31	d3-Ac	Q	DDGSGLSNLD	153.9	153.9	153.9	4	2	111.3	3.081	0.8902	0.2907	2.693	cytosol,nucleus
AT1G52410.2	AT1G52410.1	T	T	358	d3-Ac	N	DFTEGSADDE	2.127	2.127	2.127	1	0						endoplasmic reticulum
AT1G52410.2	AT1G52410.1	T	T	580	d3-Ac	R	AKLNELRGLT	6.272	6.272	6.272	3	0						endoplasmic reticulum
AT1G52870.1	AT1G52870.2	T	T	43	d3-Ac	C	ALIRDEIDLI	131	131	131	1	0						plastid
AT1G53080.1	AT3G15356.1 | AT3G16530.1 | AT5G03350.1	F	F	54	d3-Ac	R	SGALSMTRDN	46.17	46.17	46.17	2	0						extracellular
AT1G53240.1	AT3G15020.1 | AT3G15020.2 | AT3G47520.1	F	F	174	d3-Ac	G	VTTLDVVRAR	2.371	2.371	2.371	1	0						mitochondrion
AT1G53240.1		F	T	80	d3-Ac	R	SEVVGYMGDD	25.99	25.99	25.99	1	0						mitochondrion
AT1G53240.1		F	T	23	d3-Ac	F	SSGSVPERKV	216.5	216.5	216.5	4	2	69720	5.584	0.001434	0.0002569	0.008008	mitochondrion
AT1G53310.1	AT1G53310.2 | AT1G53310.3 | AT2G42600.1 | AT2G42600.2 | AT3G14940.1	T	F	216	d3-Ac	R	EIQAAFRTDE	1.865	1.865	1.865	1	0						cytosol
AT1G53520.1		F	T	73	d0-Ac	S	AASSVGNAED	220	220	220	2	1	0.5211	1	65.74			plastid
AT1G53560.1		F	T	2	d3-Ac	M	GKEKDKNRGA	460.2	460.2	460.2	1	0						plasma membrane
AT1G53580.1	AT1G53580.2	T	T	40	d0-Ac	M	GSSSSFSSSS	291.8	291.8	291.8	4	2	0.0004436	14.31	99.96	99.37	100	mitochondrion
AT1G53580.1	AT1G53580.2	T	T	46	d3-Ac	F	SSSSSKLLFR	176.1	176.1	176.1	1	0						mitochondrion
AT1G53840.1	AT3G02350.1 | AT3G14300.1 | AT4G02300.1 | AT5G09760.1 | AT5G47500.1 | AT5G64640.1 | AT5G57710.1	F	F	386	d0-Ac	Q	AVAFRSGSDF	1.869	1.869	1.869	1	0						vacuole
AT1G54260.1		F	T	159	d0-Ac	A	EAVEEEERMH	4.615	4.615	4.615	1	0						cytosol
AT1G54270.1	AT3G13920.1 | AT3G13920.2 | AT1G72730.1	F	F	118	d3-Ac	R	ELAQQIEKVM	4.215	4.215	4.215	1	0						cytosol
AT1G54270.1	AT1G72730.1 | AT3G13920.1 | AT3G13920.2 | AT3G13920.3	F	F	331	d3-Ac	R	VLITTDLLAR	4.014	4.014	4.014	2	0						cytosol
AT1G54270.1	AT1G54270.2	T	T	2	d0-Ac	M	AGSAPEGTQF	805.9	805.9	805.9	5	2	0.0007972	1.342	99.92	99.89	99.94	cytosol
AT1G54270.1	AT3G13920.1 | AT3G13920.2 | AT3G13920.4 | AT1G54270.2	T	F	232	d3-Ac	R	KFMSKPVRIL	3.239	3.239	3.239	3	0						cytosol
AT1G54270.1	AT1G72730.1 | AT3G13920.1 | AT3G13920.2 | AT3G13920.3	F	F	53	d3-Ac	R	GIYAYGFEKP	39.39	39.39	39.39	3	0						cytosol
AT1G54270.2	AT3G13920.1 | AT3G13920.2 | AT3G13920.4 | AT1G54270.1	T	F	227	d3-Ac	R	KFMSKPVRIL	3.239	3.239	3.239	3	0						cytosol
AT1G54280.1	AT3G13900.1	F	F	403	d0-Ac	S	GTPAQARTSN	3.692	3.692	3.692	4	0						mitochondrion
AT1G54320.1		F	T	2	d0-Ac	M	SSNTASSSAG	1167	1167	1167	3	1	0.008293	1	99.18			plastid
AT1G54690.1	AT4G27230.1 | AT4G27230.2 | AT1G08880.1	F	F	26	d3-Ac	R	SSKAGLQFPV	95.44	95.44	95.44	2	0						nucleus
AT1G54690.1	AT1G08880.1	F	F	15	d3-Ac	R	GKPKATKSVS	57.17	57.17	57.17	2	0						nucleus
AT1G54690.1		F	T	2	d0-Ac	M	SSGAGSGTTK	836	836	836	2	0						nucleus
AT1G54780.1		F	T	110	d3-Ac	R	VTKSDLKKLL	34.45	34.45	34.45	2	0						plastid
AT1G54780.1		F	T	232	d3-Ac	D	PGGPTVKDSK	3.617	3.617	3.617	1	0						plastid
AT1G54780.1		F	T	130	d3-Ac	R	LNFITVRKLT	2.91	2.91	2.91	1	0						plastid
AT1G54780.1		F	T	222	d3-Ac	R	LVAAIDGQPD	3.489	3.489	3.489	4	0						plastid
AT1G55060.1	AT2G36170.1 | AT3G52590.1 | AT1G23410.1 | AT2G47110.1 | AT2G47110.2 | AT3G09790.1 | AT3G62250.1 | AT5G37640.1 | Contaminant_UBIQUITIN08 | P62988ups|UBIQ_HUMAN_UPS | AT1G31340.1 | AT2G35635.1 | AT4G05050.4 | AT1G65350.1 | AT4G02890.1 | AT4G02890.2 | AT4G05050.1 | AT4G05050.2 | AT4G05050.3 | AT4G02890.3 | AT4G02890.4 | AT4G05320.5 | AT5G03240.1 | AT5G03240.2 | AT5G03240.3 | AT4G05320.1 | AT4G05320.…	F	F	43	d3-Ac	R	LIFAGKQLED	28.24	28.24	28.24	1	0						cytosol
AT1G55090.1		F	T	549	d0-Ac	R	LFLKWAATNL	2.589	2.589	2.589	1	0						cytosol
AT1G55130.1	AT3G13772.1	F	F	24	d3-Ac	A	FYLPGVAPRD	94.46	94.46	94.46	3	0						plasma membrane
AT1G55450.1	AT1G55450.2	T	T	2	d0-Ac	M	AALSDKLADA	679.7	679.7	679.7	4	1	3.9e-05	1	100			peroxisome
AT1G55480.1		F	T	201	d3-Ac	R	EIQMQNYLKK	2.861	2.861	2.861	1	0						plastid
AT1G55480.1		F	T	293	d3-Ac	R	SDPDLETLRK	3.853	3.853	3.853	1	0						plastid
AT1G55480.1		F	T	65	d3-Ac	K	ASETESSAKA	225.7	225.7	225.7	2	0						plastid
AT1G55490.1	AT1G55490.2 | AT5G56500.1 | AT5G56500.2 | AT3G13470.1	T	F	81	d3-Ac	D	LVGVTLGPKG	114.2	114.2	114.2	1	0						plastid
AT1G55490.1	AT1G55490.2	T	T	323	d3-Ac	R	GTLKIAALRA	2.391	2.391	2.391	2	0						plastid
AT1G55490.1	AT1G55490.2 | AT3G13470.1	T	F	286	d3-Ac	R	DLVGVLEDAI	2.139	2.139	2.139	2	0						plastid
AT1G55490.1	AT1G55490.2 | AT3G13470.1 | AT5G56500.1 | AT5G56500.2	T	F	78	d3-Ac	K	LADLVGVTLG	804	804	804	2	0						plastid
AT1G55490.1	AT1G55490.2 | AT5G56500.1 | AT5G56500.2 | AT3G13470.1	T	F	114	d3-Ac	R	EVELEDPVEN	9.42	9.42	9.42	2	0						plastid
AT1G55490.1	AT1G55490.2 | AT5G56500.1 | AT5G56500.2 | AT3G13470.1	T	F	77	d3-Ac	N	KLADLVGVTL	757.2	757.2	757.2	7	3	311	2.166	0.3206	0.1482	0.6919	plastid
AT1G55490.1	AT1G55490.2 | AT5G56500.1 | AT5G56500.2	T	F	73	d3-Ac	Q	AGVNKLADLV	490.3	490.3	490.3	4	3	224.8	2.533	0.4428	0.1753	1.114	plastid
AT1G55490.1	AT1G55490.2 | AT3G13470.1	T	F	55	d3-Ac	C	AAKELHFNKD	443.4	443.4	443.4	6	6	191	3.279	0.521	0.1595	1.688	plastid
AT1G55490.1	AT1G55490.2 | AT5G56500.1 | AT5G56500.2 | AT3G13470.1	T	F	104	d3-Ac	R	IVNDGVTVAR	32.59	32.59	32.59	5	0						plastid
AT1G55490.1	AT1G55490.2 | AT3G13470.1	T	F	113	d3-Ac	A	REVELEDPVE	13.68	13.68	13.68	1	0						plastid
AT1G55490.1	AT1G55490.2 | AT5G56500.1 | AT5G56500.2 | AT3G13470.1	T	F	92	d3-Ac	R	NVVLESKYGS	64.83	64.83	64.83	2	0						plastid
AT1G55490.1	AT1G55490.2	T	T	274	d3-Ac	K	LLLVDKKITN	2.371	2.371	2.371	1	0						plastid
AT1G55490.1	AT1G55490.2 | AT5G56500.1 | AT5G56500.2 | AT3G13470.1	T	F	93	d3-Ac	N	VVLESKYGSP	90.72	90.72	90.72	4	0						plastid
AT1G55490.1	AT1G55490.2 | AT3G13470.1	T	F	339	d3-Ac	R	KSQYLDDIAI	4.615	4.615	4.615	1	0						plastid
AT1G55490.1	AT1G55490.2 | AT5G56500.1 | AT5G56500.2 | AT3G13470.1	T	F	120	d3-Ac	D	PVENIGAKLV	2.662	2.662	2.662	4	0						plastid
AT1G55490.1	AT1G55490.2 | AT3G13470.1	T	F	165	d3-Ac	A	GANPVLITRG	7.684	7.684	7.684	3	0						plastid
AT1G55490.1	AT1G55490.2 | AT3G13470.1	T	F	56	d3-Ac	A	AKELHFNKDG	384.4	384.4	384.4	3	0						plastid
AT1G55805.1		F	T	37	d3-Ac	F	NSESKSTGTG	188.8	188.8	188.8	3	1	187.5	1	0.5305			plastid
AT1G55805.1		F	T	53	d0-Ac	M	SSVEKTGSDS	594.5	594.5	594.5	5	1	0.0804	1	92.56			plastid
AT1G55805.1		F	T	54	d3-Ac	S	SVEKTGSDSG	535.9	535.9	535.9	2	1	40.91	1	2.386			plastid
AT1G55840.1		F	T	2	d0-Ac	M	SITNEEAVKQ	568.3	568.3	568.3	3	0						cytosol
AT1G56070.1		F	T	713	d3-Ac	R	VIYASQITAK	2.923	2.923	2.923	3	0						cytosol
AT1G56070.1		F	T	480	d3-Ac	R	AMKFSVSPVV	2.926	2.926	2.926	4	0						cytosol
AT1G56070.1		F	T	40	d3-Ac	L	VAAAGIIAQE	86.18	86.18	86.18	3	0						cytosol
AT1G56070.1		F	T	2	d3-Ac	M	VKFTADELRR	306.8	306.8	306.8	4	4	6255	4.064	0.01598	0.003934	0.06493	cytosol
AT1G56070.1		F	T	702	d3-Ac	R	GGGQVIPTAR	2.072	2.072	2.072	1	0						cytosol
AT1G56070.1		F	T	398	d3-Ac	R	VFAGKVSTGM	4.515	4.515	4.515	1	0						cytosol
AT1G56190.1	AT1G56190.2	T	T	75	d3-Ac	M	AKKSVGDLNS	336.5	336.5	336.5	6	1	32.64	1	2.973			plastid
AT1G56190.1	AT3G12780.1 | AT1G56190.2	T	F	179	d3-Ac	L	VASLPEGGVL	2.637	2.637	2.637	2	0						plastid
AT1G56190.1	AT3G12780.1 | AT1G56190.2	T	F	147	d3-Ac	K	FSLAPLVPRL	4.525	4.525	4.525	1	0						plastid
AT1G56190.2	AT3G12780.1 | AT1G56190.1	T	F	74	d3-Ac	K	FSLAPLVPRL	90.51	90.51	90.51	1	0						cytosol
AT1G56190.2	AT1G56190.1	T	T	2	d3-Ac	M	AKKSVGDLNS	960.9	960.9	960.9	6	1	32.64	1	2.973			cytosol
AT1G56190.2	AT3G12780.1 | AT1G56190.1	T	F	106	d3-Ac	L	VASLPEGGVL	26.37	26.37	26.37	2	0						cytosol
AT1G56200.1	AT1G56200.2	T	T	70	d3-Ac	C	SEGQTQTVTR	149.4	149.4	149.4	5	3	294	1.686	0.339	0.2014	0.5702	plastid
AT1G56200.2	AT1G56200.1	T	T	67	d3-Ac	C	SEGQTQTVTR	149.4	149.4	149.4	5	3	294	1.686	0.339	0.2014	0.5702	plastid
AT1G56410.1	AT5G02490.1 | AT5G02500.1 | AT5G02500.2	F	F	53	d3-Ac	R	LIGDAAKNQV	47.29	47.29	47.29	3	0						cytosol
AT1G56580.1		F	T	2	d3-Ac	M	GLVTDEVRAR	454.8	454.8	454.8	7	5	28.28	1.735	3.415	1.998	5.78	cytosol
AT1G57660.1	AT1G09590.1 | AT1G09690.1 | AT1G57860.1	F	F	21	d3-Ac	R	KKGYIPLSTY	95.21	95.21	95.21	1	0						cytosol
AT1G57720.1	AT1G09640.1 | AT1G57720.2	T	F	273	d3-Ac	R	LYSNTKSNFR	3.016	3.016	3.016	1	0						cytosol
AT1G57780.1		F	T	197	d3-Ac	I	KKAEKERQEW	2.248	2.248	2.248	1	0						nucleus
AT1G57860.1	AT1G09590.1 | AT1G09690.1 | AT1G57660.1	F	F	21	d3-Ac	R	KKGYIPLSTY	95.21	95.21	95.21	1	0						cytosol
AT1G58080.1		F	T	50	d0-Ac	C	VSTVQSSVAT	376.9	376.9	376.9	3	1	0.3269	1	75.36			plastid
AT1G58270.1		F	T	83	d3-Ac	S	QAVTTDTRTR	81.57	81.57	81.57	4	0						extracellular,plasma membrane
AT1G58400.1	AT1G58410.1 | AT5G13110.1	F	F	36	d0-Ac	K	SNLNLLKSFL	43.87	43.87	43.87	1	0						cytosol
AT1G58410.1	AT1G58400.1 | AT5G13110.1	F	F	34	d0-Ac	K	SNLNLLKSFL	43.91	43.91	43.91	1	0						cytosol
AT1G58450.1		F	T	52	d0-Ac	K	QVKALRVSCF	33.47	33.47	33.47	1	0						cytosol
AT1G59610.1		F	T	1	d0-Ac	-	MEAIDELSQL	378.4	378.4	378.4	1	0						cytosol
AT1G59840.1	AT1G59840.2	T	T	34	d0-Ac	A	SSSSTSQKPK	321.8	321.8	321.8	1	0						plastid
AT1G59870.1		F	T	808	d3-Ac	E	EENEDADQGK	3.765	3.765	3.765	1	0						plasma membrane
AT1G59870.1		F	T	88	d3-Ac	S	KEVDVTKLDG	100.2	100.2	100.2	1	0						plasma membrane
AT1G59870.1		F	T	89	d3-Ac	K	EVDVTKLDGE	74.8	74.8	74.8	1	0						plasma membrane
AT1G59870.1		F	T	1	d0-Ac	-	MDYNPNLPPL	446.4	446.4	446.4	2	1	0.001733	1	99.83			plasma membrane
AT1G59870.1	AT2G26910.1 | AT1G15210.1 | AT1G15520.1 | AT1G66950.1 | AT3G16340.1 | AT3G16340.2 | AT3G53480.1 | AT2G37280.1 | AT3G30842.1	F	F	342	d3-Ac	R	GISGGQKKRV	2.367	2.367	2.367	1	0						plasma membrane
AT1G59870.1		F	T	155	d3-Ac	R	SLPTLLNVVR	2.134	2.134	2.134	4	0						plasma membrane
AT1G59870.1		F	T	86	d3-Ac	L	MSKEVDVTKL	101.3	101.3	101.3	2	0						plasma membrane
AT1G59870.1		F	T	31	d3-Ac	R	NIEDIFSSGS	154.8	154.8	154.8	1	0						plasma membrane
AT1G59900.1		F	T	51	d3-Ac	R	SVESSSQELL	84.65	84.65	84.65	3	0						mitochondrion
AT1G59900.1		F	T	236	d3-Ac	R	AAKSPSYYKR	2.917	2.917	2.917	1	0						mitochondrion
AT1G59960.1		F	T	2	d0-Ac	M	SLTTVPTLAI	652.5	652.5	652.5	4	0						cytosol
AT1G59970.1		F	T	143	d3-Ac	K	YSFFPGKPRW	1.926	1.926	1.926	1	0						extracellular
AT1G60710.1		F	T	214	d3-Ac	R	GFFASGPKLV	2.828	2.828	2.828	1	0						cytosol
AT1G60780.1	AT1G10730.1	F	F	2	d0-Ac	M	AGAASALFLL	767.8	767.8	767.8	3	0						cytosol
AT1G60890.1	AT1G60890.2	T	T	556	d3-Ac	E	FHMDKLLREA	1.727	1.727	1.727	1	0						cytosol
AT1G60890.2	AT1G60890.1	T	T	568	d3-Ac	E	FHMDKLLREA	1.727	1.727	1.727	1	0						cytosol
AT1G60940.1	AT1G10940.1 | AT1G10940.2 | AT1G60940.2	T	F	1	d0-Ac	-	MDKYELVKDI	421.1	421.1	421.1	3	3	0.000948	6.726	99.91	99.37	99.99	cytosol
AT1G61010.1	AT1G61010.2 | AT1G61010.3	T	T	2	d0-Ac	M	ASSSTSLKRR	741.4	741.4	741.4	3	0						cytosol
AT1G61150.1	AT1G61150.2 | AT1G61150.4 | AT1G61150.6	T	T	19	d0-Ac	M	ATSKKMITRE	72.63	72.63	72.63	3	0						cytosol
AT1G61150.2	AT1G61150.1 | AT1G61150.4 | AT1G61150.6	T	T	2	d0-Ac	M	ATSKKMITRE	610.6	610.6	610.6	3	1	0.002651	1	99.74			cytosol
AT1G61180.1	AT1G61180.2 | AT1G61300.1	T	F	330	d3-Ac	S	DPVIVELARE	2.635	2.635	2.635	1	0						cytosol
AT1G61300.1	AT1G61180.1 | AT1G61180.2	F	F	219	d3-Ac	S	DPVIVELARE	2.844	2.844	2.844	1	0						cytosol
AT1G61520.1	AT1G61520.3	T	T	42	d0-Ac	A	AATPPVKQGA	332.5	332.5	332.5	1	0						plastid
AT1G61520.1	AT1G61520.3	T	T	95	d3-Ac	R	WLAYGEIING	23.29	23.29	23.29	1	0						plastid
AT1G61520.1	AT1G61520.3	T	T	84	d3-Ac	D	PEGTGGFIEP	23.94	23.94	23.94	1	0						plastid
AT1G61690.1		F	T	196	d3-Ac	L	EISLRRNRKR	2.042	2.042	2.042	1	0						nucleus
AT1G61790.1		F	T	23	d3-Ac	A	ASFSDSDSDS	344.4	344.4	344.4	2	0						endoplasmic reticulum
AT1G62020.1	AT2G21390.1	F	F	1	d3-Ac	-	MLTKFETKSN	332.3	332.3	332.3	5	0						cytosol
AT1G62110.1		F	T	152	d3-Ac	K	EGKSLGRYYD	3.006	3.006	3.006	6	0						mitochondrion
AT1G62380.1		F	T	1	d0-Ac	-	MEKNMKFPVV	329.3	329.3	329.3	2	0						golgi
AT1G62660.1		F	T	319	d3-Ac	N	GPDVKHVIKA	3.036	3.036	3.036	1	0						extracellular
AT1G62750.1		F	T	82	d3-Ac	A	AAEAEAKRAV	122.4	122.4	122.4	10	0						plastid
AT1G63010.1	AT1G63010.2 | AT1G63010.3 | AT1G63010.4 | AT1G63010.5	T	T	2	d3-Ac	M	VAFGKYLQRK	390.6	390.6	390.6	2	0						vacuole
AT1G63180.1	AT1G12780.1	F	F	161	d3-Ac	R	TKLFLEEIAR	1.487	1.487	1.487	1	0						cytosol
AT1G63290.1		F	T	2	d3-Ac	M	VGVSPKIAPS	631.4	631.4	631.4	1	0						cytosol
AT1G63750.1	AT1G63750.2 | AT1G63750.3 | AT2G25060.1	T	F	733	d3-Ac	C	VVISPRHDIT	6.672	6.672	6.672	1	0						nucleus
AT1G63750.3	AT1G63750.1 | AT1G63750.2 | AT2G25060.1	T	F	900	d3-Ac	C	VVISPRHDIT	6.672	6.672	6.672	1	0						nucleus
AT1G63810.1		F	T	1	d0-Ac	-	MEADTKTDSR	457.8	457.8	457.8	1	0						cytosol
AT1G63830.1	AT1G63830.2 | AT1G63830.3	T	T	2	d0-Ac	M	AASQDKLDKM	642.8	642.8	642.8	8	5	6.696e-05	4.288	99.99	99.97	100	plasma membrane
AT1G63940.1	AT1G63940.2 | AT1G63940.4	T	T	436	d3-Ac	R	LKGVLVESGS	2.247	2.247	2.247	1	0						plastid
AT1G63940.1	AT1G63940.2 | AT1G63940.3 | AT1G63940.4	T	T	248	d3-Ac	R	LFTPSLAQKY	1.795	1.795	1.795	1	0						plastid
AT1G63940.1	AT1G63940.2 | AT1G63940.3 | AT1G63940.4	T	T	48	d3-Ac	A	SFANENREFV	408.4	408.4	408.4	6	3	5716	22.34	0.01749	0.0007829	0.3893	plastid
AT1G63940.1	AT1G63940.2 | AT1G63940.3 | AT1G63940.4	T	T	45	d3-Ac	L	VTASFANENR	273.3	273.3	273.3	3	0						plastid
AT1G63940.2	AT1G63940.1 | AT1G63940.3 | AT1G63940.4	T	T	255	d3-Ac	R	LFTPSLAQKY	1.795	1.795	1.795	1	0						mitochondrion
AT1G63940.2	AT1G63940.1 | AT1G63940.4	T	T	443	d3-Ac	R	LKGVLVESGS	2.247	2.247	2.247	1	0						mitochondrion
AT1G63940.2	AT1G63940.1 | AT1G63940.3 | AT1G63940.4	T	T	55	d3-Ac	A	SFANENREFV	408.4	408.4	408.4	6	3	5716	22.34	0.01749	0.0007829	0.3893	mitochondrion
AT1G63940.2	AT1G63940.1 | AT1G63940.3 | AT1G63940.4	T	T	52	d3-Ac	L	VTASFANENR	273.3	273.3	273.3	3	0						mitochondrion
AT1G63940.4	AT1G63940.1 | AT1G63940.2	T	T	432	d3-Ac	R	LKGVLVESGS	2.247	2.247	2.247	1	0						plastid
AT1G64040.1		F	T	1	d0-Ac	-	MEDSVVDDVI	412.4	412.4	412.4	2	0						cytosol
AT1G64190.1		F	T	1	d0-Ac	-	MESAALSRIG	426.8	426.8	426.8	3	2	0.0005561	8.555	99.94	99.53	99.99	mitochondrion
AT1G64190.1	AT5G41670.1 | AT5G41670.2	F	F	449	d3-Ac	R	LPANLVQAQR	1.922	1.922	1.922	1	0						mitochondrion
AT1G64190.1		F	T	38	d3-Ac	R	TTSKVDETLD	105.6	105.6	105.6	1	0						mitochondrion
AT1G64190.1		F	T	49	d3-Ac	R	AAVEGNLPVS	72.98	72.98	72.98	1	0						mitochondrion
AT1G64200.1		F	T	1	d0-Ac	-	MNDADASIQI	319.8	319.8	319.8	1	1	6e-05	1	99.99			vacuole
AT1G64200.1	AT4G11150.1	F	F	66	d3-Ac	R	KKIDYSMQLN	41.72	41.72	41.72	3	0						vacuole
AT1G64510.1		F	T	143	d3-Ac	R	GVIPLAYSIR	2.383	2.383	2.383	3	0						plastid
AT1G64520.1		F	T	1	d0-Ac	-	MDPQLTEVSQ	358.9	358.9	358.9	4	3	0.000133	7.325	99.99	99.9	100	cytosol,nucleus
AT1G64550.1		F	T	2	d0-Ac	M	TEVASSVVYE	588.7	588.7	588.7	4	2	4.382e-05	1.095	100	100	100	cytosol
AT1G64680.1		F	T	22	d3-Ac	C	GIAEPSGEPA	262.3	262.3	262.3	5	2	178.7	1.105	0.5564	0.5039	0.6143	plastid
AT1G64710.1	AT1G64710.2	T	T	237	d3-Ac	R	GASKIIGIDI	3.677	3.677	3.677	1	0						cytosol
AT1G64710.2	AT1G64710.1	T	T	198	d3-Ac	R	GASKIIGIDI	3.677	3.677	3.677	1	0						cytosol
AT1G64770.1		F	T	339	d3-Ac	R	GAMVIEHDNL	1.205	1.205	1.205	3	0						plastid
AT1G64770.1	AT1G64770.2 | AT1G64770.3	T	T	19	d0-/d3-Ac	S	SISAPQTQTI	291.8	291.8	291.8	2	1	0.4629	1	68.36			plastid
AT1G64970.1		F	T	52	d0-/d3-Ac	A	AAATSTEALR	358.1	358.1	358.1	7	1	0.8945	1	52.79			plastid
AT1G65220.1	AT5G36230.1	F	F	2	d0-Ac	M	SSKEKPTLGG	818.7	818.7	818.7	3	2	0.0001709	7.766	99.98	99.87	100	cytosol
AT1G65260.1		F	T	146	d3-Ac	R	AQLALAKGDE	2.838	2.838	2.838	4	0						plastid
AT1G65260.1		F	T	200	d3-Ac	K	IQEAKAKKDT	4.655	4.655	4.655	1	0						plastid
AT1G65260.1		F	T	301	d3-Ac	R	STVAASTRYP	5.486	5.486	5.486	2	0						plastid
AT1G65270.1	AT1G65270.2 | AT1G65270.3	T	T	21	d3-Ac	A	FQSDELLVDD	164.8	164.8	164.8	1	0						endoplasmic reticulum
AT1G65290.1		F	T	42	d3-Ac	R	GSFLDKSEVT	128.4	128.4	128.4	2	0						mitochondrion
AT1G65350.1	AT2G36170.1 | AT3G52590.1 | AT1G23410.1 | AT2G47110.1 | AT2G47110.2 | AT3G09790.1 | AT3G62250.1 | AT5G37640.1 | Contaminant_UBIQUITIN08 | P62988ups|UBIQ_HUMAN_UPS | AT1G31340.1 | AT1G55060.1 | AT2G35635.1 | AT4G05050.4 | AT4G02890.1 | AT4G02890.2 | AT4G05050.1 | AT4G05050.2 | AT4G05050.3 | AT4G02890.3 | AT4G02890.4 | AT4G05320.5 | AT5G03240.1 | AT5G03240.2 | AT5G03240.3 | AT4G05320.1 | AT4G05320.…	F	F	43	d3-Ac	R	LIFAGKQLED	29.71	29.71	29.71	1	0						cytosol
AT1G65660.1	AT3G45950.1 | AT4G37120.1	F	F	2	d0-Ac	M	ATASVAFKSR	526.7	526.7	526.7	1	0						nucleus
AT1G65910.1		F	T	595	d3-Ac	K	EKNMVDEQGF	2.748	2.748	2.748	1	0						nucleus
AT1G65930.1		F	T	2	d0-Ac	M	AFEKIKVANP	438.3	438.3	438.3	12	7	0.0005221	7.611	99.95	99.6	99.99	cytosol
AT1G66130.1		F	T	2	d0-Ac	M	SDTKTVRFGL	448.8	448.8	448.8	3	0						mitochondrion
AT1G66240.1		F	T	32	d0-Ac	M	SQTVVLRVAM	135.5	135.5	135.5	2	1	3.6e-05	1	100			plasma membrane
AT1G66410.1	AT1G66410.2 | AT2G27030.1 | AT2G27030.2 | AT2G27030.3 | AT2G41110.1 | AT2G41110.2 | AT3G43810.1 | AT3G56800.1 | AT5G21274.1 | AT5G37780.1 | AT5G37780.2 | AT5G37780.3	T	F	76	d3-Ac	K	KMKDTDSEEE	128.2	128.2	128.2	3	0						cytosol
AT1G66410.1	AT1G66410.2 | AT2G27030.1 | AT2G27030.2 | AT2G27030.3 | AT2G41110.1 | AT2G41110.2 | AT3G43810.1 | AT3G56800.1 | AT5G21274.1 | AT5G37780.1 | AT5G37780.2 | AT5G37780.3	T	F	79	d3-Ac	K	DTDSEEELKE	81.27	81.27	81.27	2	0						cytosol
AT1G66410.1	AT1G66410.2 | AT2G27030.1 | AT2G27030.2 | AT2G27030.3 | AT2G41110.1 | AT2G41110.2 | AT3G43810.1 | AT3G56800.1 | AT5G21274.1 | AT5G37780.1 | AT5G37780.2 | AT5G37780.3	T	F	92	d3-Ac	R	VFDKDQNGFI	17.47	17.47	17.47	1	0						cytosol
AT1G66410.2	AT1G66410.1 | AT2G27030.1 | AT2G27030.2 | AT2G27030.3 | AT2G41110.1 | AT2G41110.2 | AT3G43810.1 | AT3G56800.1 | AT5G21274.1 | AT5G37780.1 | AT5G37780.2 | AT5G37780.3	T	F	89	d3-Ac	K	DTDSEEELKE	81.27	81.27	81.27	2	0						cytosol
AT1G66410.2	AT1G66410.1 | AT2G27030.1 | AT2G27030.2 | AT2G27030.3 | AT2G41110.1 | AT2G41110.2 | AT3G43810.1 | AT3G56800.1 | AT5G21274.1 | AT5G37780.1 | AT5G37780.2 | AT5G37780.3	T	F	86	d3-Ac	K	KMKDTDSEEE	64.1	64.1	64.1	3	0						cytosol
AT1G66410.2	AT1G66410.1 | AT2G27030.1 | AT2G27030.2 | AT2G27030.3 | AT2G41110.1 | AT2G41110.2 | AT3G43810.1 | AT3G56800.1 | AT5G21274.1 | AT5G37780.1 | AT5G37780.2 | AT5G37780.3	T	F	102	d3-Ac	R	VFDKDQNGFI	17.47	17.47	17.47	1	0						cytosol
AT1G66510.1	AT1G66510.2 | AT1G66510.3	T	T	185	d3-Ac	T	EQPKGNRFYY	2.094	2.094	2.094	3	0						cytosol
AT1G66510.3	AT1G66510.1 | AT1G66510.2	T	T	141	d3-Ac	T	EQPKGNRFYY	2.094	2.094	2.094	3	0						cytosol
AT1G66530.1		F	T	2	d0-Ac	M	ATIVASKEFT	658.1	658.1	658.1	3	0						cytosol
AT1G66580.1	AT1G14320.1 | AT1G26910.1	F	F	155	d3-Ac	R	AKFKFPGRQK	2.592	2.592	2.592	1	0						cytosol
AT1G66580.1	AT1G14320.1 | AT1G26910.1	F	F	129	d3-Ac	R	VAIGQVLLSV	4.347	4.347	4.347	1	0						cytosol
AT1G66590.1	AT1G69750.1	F	F	2	d0-Ac	M	STGGAFGGNR	490.5	490.5	490.5	1	0						mitochondrion
AT1G66670.1		F	T	71	d0-Ac	S	VAQSPSRLPS	158.6	158.6	158.6	1	0						plastid
AT1G66750.1		F	T	2	d0-Ac	M	SKSGDNQPVD	451.5	451.5	451.5	1	0						cytosol
AT1G66860.1		F	T	8	d0-Ac	N	DLSQVLPRVL	11.69	11.69	11.69	2	0						cytosol
AT1G66950.1	AT2G26910.1 | AT1G15210.1 | AT1G15520.1 | AT1G59870.1 | AT3G16340.1 | AT3G16340.2 | AT3G53480.1 | AT2G37280.1 | AT3G30842.1	F	F	346	d3-Ac	R	GISGGQKKRL	3.014	3.014	3.014	1	0						plasma membrane
AT1G66970.1	AT1G66970.2	T	T	613	d3-Ac	R	LQKSQLPVYV	3.478	3.478	3.478	1	0						plasma membrane
AT1G66970.2	AT1G66970.1	T	T	635	d3-Ac	R	LQKSQLPVYV	3.478	3.478	3.478	1	0						plasma membrane
AT1G67090.1	AT1G67090.2	T	T	81	d3-Ac	E	LAKEVDYLIR	46.78	46.78	46.78	1	0						plastid
AT1G67090.1	AT5G38420.1 | AT5G38430.1 | AT5G38410.1 | AT5G38410.2 | AT5G38410.3	F	F	156	d3-Ac	R	IIGFDNTRQV	1.203	1.203	1.203	3	0						plastid
AT1G67090.1	AT1G67090.2	T	T	79	d3-Ac	D	SELAKEVDYL	42.71	42.71	42.71	4	0						plastid
AT1G67280.1		F	T	62	d3-Ac	L	GVAESGKAAQ	185.3	185.3	185.3	1	0						plastid
AT1G67550.1		F	T	1	d3-Ac	-	MKLLPREIEK	269.3	269.3	269.3	2	0						cytosol
AT1G67630.1		F	T	2	d0-Ac	M	ATDEEIKNEF	603.3	603.3	603.3	3	0						nucleus
AT1G67700.1	AT1G67700.2 | AT1G67700.3	T	T	54	d3-Ac	E	AKGKKGMAAR	162.8	162.8	162.8	1	0						plastid
AT1G67700.1	AT1G67700.2 | AT1G67700.3	T	T	55	d3-Ac	A	KGKKGMAARQ	210.8	210.8	210.8	4	3	212	1.785	0.4694	0.2635	0.8348	plastid
AT1G67740.1		F	T	144	d3-Ac	A	AAEAAAASSD	9.348	9.348	9.348	8	0						plastid
AT1G67760.1	AT1G24510.1	F	F	2	d0-Ac	M	ALAFDEFGRP	468.1	468.1	468.1	2	0						cytosol
AT1G68010.1	AT1G68010.2	T	T	330	d3-Ac	R	EGMATLAALN	3.824	3.824	3.824	3	0						peroxisome
AT1G68010.1	AT1G68010.2	T	T	138	d3-Ac	R	IVEADEFMRG	3.294	3.294	3.294	1	0						peroxisome
AT1G68010.1	AT1G68010.2	T	T	18	d3-Ac	R	VVSTKPMPGT	69.83	69.83	69.83	2	0						peroxisome
AT1G68010.1	AT1G68010.2	T	T	274	d3-Ac	R	GPVIDEAALV	2.517	2.517	2.517	3	0						peroxisome
AT1G68010.1	AT1G68010.2	T	T	2	d0-Ac	M	AKPVSIEVYN	537.3	537.3	537.3	6	6	0.000368	5.221	99.96	99.81	99.99	peroxisome
AT1G68010.1	AT1G68010.2	T	T	227	d3-Ac	R	ASSMEEVLRE	3.315	3.315	3.315	3	0						peroxisome
AT1G68010.2	AT1G68010.1	T	T	275	d3-Ac	R	GPVIDEAALV	2.659	2.659	2.659	3	0						peroxisome
AT1G68010.2	AT1G68010.1	T	T	331	d3-Ac	R	EGMATLAALN	3.824	3.824	3.824	3	0						peroxisome
AT1G68210.1		F	T	733	d3-Ac	K	IDDNFDDYRE	1.306	1.306	1.306	1	0						nucleus
AT1G68310.1	AT1G68310.2	T	T	2	d3-Ac	M	VSGLINENPI	469	469	469	2	0						nucleus
AT1G68370.1		F	T	2	d0-Ac	M	SAKKLEGSSA	734.6	734.6	734.6	3	0						cytosol
AT1G68560.1		F	T	28	d3-Ac	S	YKTIGKGYRL	119	119	119	3	0						extracellular
AT1G68660.1	AT1G68660.2	T	T	49	d0-Ac	G	KGGGVLDKPI	129.2	129.2	129.2	1	0						plastid
AT1G68680.1		F	T	2	d0-Ac	M	ASSSDPSKPV	1064	1064	1064	2	1	0.2094	1	82.69			mitochondrion
AT1G68760.1		F	T	2	d0-Ac	M	STGEAIPRVA	602.7	602.7	602.7	1	0						cytosol
AT1G69200.1		F	T	54	d3-Ac	L	SESAPLEEEG	169.9	169.9	169.9	3	2	55.16	1.03	1.781	1.729	1.834	plastid
AT1G69250.1	AT1G69250.2	T	T	2	d0-Ac	M	ATEGVVPSAQ	808.3	808.3	808.3	1	0						nucleus
AT1G69450.1	AT1G69450.2	T	T	347	d3-Ac	K	WLAKILVVFA	1.884	1.884	1.884	1	0						vacuole
AT1G69523.1		F	T	74	d3-Ac	A	STSTEDLKRL	139.9	139.9	139.9	1	0						plastid
AT1G69740.1	AT1G69740.2	T	T	260	d3-Ac	R	AGADVVSPSD	3.185	3.185	3.185	2	0						plastid
AT1G69750.1	AT1G66590.1	F	F	2	d0-Ac	M	STGGAFGGNR	490.5	490.5	490.5	1	0						mitochondrion
AT1G69960.1		F	T	2	d3-Ac	M	PPATGDIDRQ	341.6	341.6	341.6	1	0						cytosol
AT1G70190.1	AT1G70190.2	T	T	31	d3-Ac	Y	TQPAKIEDEE	202.7	202.7	202.7	1	0						mitochondrion
AT1G70310.1		F	T	2	d0-Ac	M	SSTQEASVTD	771	771	771	1	0						cytosol
AT1G70410.1	AT1G70410.2 | AT1G70410.3	T	T	221	d3-Ac	R	AEVVKNTLAI	4.367	4.367	4.367	2	0						vacuole,plasma membrane
AT1G70410.2	AT1G70410.1 | AT1G70410.3	T	T	243	d3-Ac	R	AEVVKNTLAI	4.367	4.367	4.367	2	0						cytosol
AT1G70580.1	AT1G23310.1 | AT1G23310.2 | AT1G70580.2 | AT1G70580.3 | AT1G70580.4	T	F	89	d3-Ac	R	AKHYLSLTSG	35.03	35.03	35.03	2	0						peroxisome
AT1G70730.1	AT1G70730.3	T	T	2	d3-Ac	M	VSFKVSLVST	695.2	695.2	695.2	1	0						cytosol
AT1G70730.3	AT1G70730.1	T	T	79	d3-Ac	M	VSFKVSLVST	61.76	61.76	61.76	1	0						plastid
AT1G70810.1		F	T	1	d0-Ac	-	MEELVGLLRI	297.1	297.1	297.1	3	0						cytosol
AT1G70820.1		F	T	81	d3-Ac	R	GVALEGEKGR	27.33	27.33	27.33	3	0						plastid
AT1G71040.1		F	T	26	d3-Ac	G	DEGGIKQEER	71.81	71.81	71.81	1	0						extracellular
AT1G71410.1		F	T	2	d0-Ac	M	SINMKTFTQA	581.3	581.3	581.3	1	0						nucleus
AT1G71500.1		F	T	121	d3-Ac	R	SPAEGAYSEG	2.889	2.889	2.889	1	0						plastid
AT1G71500.1		F	T	65	d3-Ac	E	ATEVSSSSSV	326.4	326.4	326.4	1	0						plastid
AT1G71500.1		F	T	64	d3-Ac	C	EATEVSSSSS	447.3	447.3	447.3	4	2	5.851	1.013	14.6	14.44	14.76	plastid
AT1G71790.1		F	T	1	d0-Ac	-	MEAALGLLRR	331.5	331.5	331.5	1	0						nucleus
AT1G71820.1	AT1G71820.2	T	T	1	d0-Ac	-	MMVEDLGVEA	478.7	478.7	478.7	1	0						plasma membrane
AT1G71860.1	AT1G71860.2 | AT1G71860.3	T	T	2	d0-Ac	M	ATGKTSSAAN	753	753	753	5	1	2e-05	1	100			plasma membrane
AT1G72125.1		F	T	221	d0-Ac	V	FMVISLVLFV	2.526	2.526	2.526	1	0						plasma membrane
AT1G72150.1		F	T	255	d3-Ac	R	SDVILTKFLR	1.887	1.887	1.887	3	0						plasma membrane
AT1G72160.1	AT4G09160.1	F	F	340	d3-Ac	R	SKSKLVFAGP	3.128	3.128	3.128	1	0						cytosol
AT1G72330.1	AT1G17290.1 | AT1G72330.2 | AT1G72330.3	T	F	166	d3-Ac	R	ATGAYSHSQG	4.006	4.006	4.006	1	0						mitochondrion
AT1G72370.1	AT1G72370.2	T	T	2	d0-Ac	M	ATNGSASSAQ	838.7	838.7	838.7	9	7	1.715e-05	6.181	100	99.99	100	cytosol
AT1G72370.1	AT1G72370.2 | AT3G04770.2 | AT3G04770.1	T	F	125	d3-Ac	R	LLILTDPRTD	3.306	3.306	3.306	4	0						cytosol
AT1G72370.1	AT1G72370.2	T	T	90	d3-Ac	R	AVLKFAQYTG	30.52	30.52	30.52	2	0						cytosol
AT1G72610.1		F	T	18	d3-Ac	A	SVQDFCVANL	103.8	103.8	103.8	1	0						extracellular
AT1G72730.1		F	T	2	d0-Ac	M	AGMASDGTQY	560.3	560.3	560.3	2	0						nucleus
AT1G72730.1	AT3G13920.1 | AT3G13920.2 | AT1G54270.1	F	F	120	d3-Ac	R	ELAQQIEKVM	4.233	4.233	4.233	1	0						nucleus
AT1G72730.1	AT1G54270.1 | AT3G13920.1 | AT3G13920.2 | AT3G13920.3	F	F	55	d3-Ac	R	GIYAYGFEKP	38.37	38.37	38.37	3	0						nucleus
AT1G72730.1		F	T	181	d3-Ac	R	ADAIKMFVLD	4.718	4.718	4.718	1	0						nucleus
AT1G72730.1	AT1G54270.1 | AT3G13920.1 | AT3G13920.2 | AT3G13920.3	F	F	333	d3-Ac	R	VLITTDLLAR	4.014	4.014	4.014	2	0						nucleus
AT1G72880.1	AT1G72880.2	T	T	2	d0-Ac	M	TSKNNGLSAA	651.1	651.1	651.1	3	1	0.003878	1	99.61			cytosol
AT1G73030.1	AT1G17730.1	F	F	42	d3-Ac	K	AIEKGNMDGA	50.39	50.39	50.39	1	0						nucleus
AT1G73060.1		F	T	26	d3-Ac	G	ATANSGGAIS	1046	1046	1046	1	0						plastid
AT1G73060.1		F	T	25	d3-Ac	C	GATANSGGAI	1326	1326	1326	4	1	2.65	1	27.4			plastid
AT1G73060.1		F	T	29	d0-Ac	A	NSGGAISSTS	1589	1589	1589	1	0						plastid
AT1G73110.1		F	T	244	d3-Ac	R	FGETQMTVNN	1.815	1.815	1.815	2	0						plastid
AT1G73110.1		F	T	41	d3-Ac	C	SKPSSNDGGK	371.2	371.2	371.2	5	3	137.4	1.948	0.7224	0.3722	1.398	plastid
AT1G73180.1	AT1G73180.2	T	T	2	d0-Ac	M	SSSPSLEILV	775.4	775.4	775.4	1	0						cytosol
AT1G73230.1	AT1G17880.1	F	F	8	d3-Ac	M	KMANTVRTGG	29.22	29.22	29.22	1	0						nucleus
AT1G73230.1		F	T	24	d3-Ac	R	KKKAVHKTTT	100.5	100.5	100.5	5	0						nucleus
AT1G73230.1	AT1G17880.1	F	F	4	d3-Ac	R	EKLMKMANTV	12.97	12.97	12.97	2	0						nucleus
AT1G73230.1		F	T	30	d3-Ac	H	KTTTTDDKRL	118	118	118	1	0						nucleus
AT1G73700.1		F	T	303	d0-Ac	V	GLGGAASIRV	5.545	5.545	5.545	1	0						plasma membrane
AT1G73980.1		F	T	2	d0-Ac	M	ALDSSVALSP	609.5	609.5	609.5	1	0						peroxisome
AT1G74020.1		F	T	23	d3-Ac	S	DDASFQKLPV	278.6	278.6	278.6	3	0						vacuole
AT1G74040.1	AT1G18500.1	F	F	417	d3-Ac	R	SNDAGIVLGK	2.095	2.095	2.095	1	0						plastid
AT1G74050.1	AT1G18540.1 | AT1G74060.1	F	F	33	d3-Ac	R	GLWAIKAKNG	113.8	113.8	113.8	1	0						cytosol
AT1G74050.1	AT1G18540.1 | AT1G74060.1	F	F	19	d3-Ac	R	GVGKYSRSQM	46.47	46.47	46.47	3	0						cytosol
AT1G74050.1	AT1G18540.1 | AT1G74060.1	F	F	36	d3-Ac	W	AIKAKNGGVF	155.7	155.7	155.7	1	0						cytosol
AT1G74060.1	AT1G18540.1 | AT1G74050.1	F	F	33	d3-Ac	R	GLWAIKAKNG	113.8	113.8	113.8	1	0						cytosol
AT1G74060.1	AT1G18540.1 | AT1G74050.1	F	F	36	d3-Ac	W	AIKAKNGGVF	155.7	155.7	155.7	1	0						cytosol
AT1G74060.1	AT1G18540.1 | AT1G74050.1	F	F	19	d3-Ac	R	GVGKYSRSQM	44.27	44.27	44.27	3	0						cytosol
AT1G74110.1	AT1G11600.1 | AT1G13710.1 | AT2G45580.1	F	F	393	d3-Ac	R	AIVKETLRMH	2.94	2.94	2.94	1	0						endoplasmic reticulum
AT1G74310.1		F	T	411	d3-Ac	P	EEIDNLERKR	1.495	1.495	1.495	2	0						cytosol
AT1G74320.1		F	T	2	d3-Ac	M	TMGGTEKNVE	440.4	440.4	440.4	1	0						cytosol
AT1G74470.1		F	T	148	d3-Ac	R	EVLDAYLRER	2.738	2.738	2.738	1	0						plastid
AT1G74470.1		F	T	298	d3-Ac	R	AKDKILGGKI	2.099	2.099	2.099	4	0						plastid
AT1G74690.1		F	T	13	d3-Ac	L	LGKKTSKSSG	49.7	49.7	49.7	2	0						nucleus
AT1G74690.1		F	T	17	d3-Ac	K	TSKSSGSKDK	194.5	194.5	194.5	1	0						nucleus
AT1G74730.1		F	T	80	d3-Ac	D	VFKKLEKRKV	23.97	23.97	23.97	3	0						plastid
AT1G74920.1	AT1G74920.2	T	T	80	d3-Ac	R	AIAAKVNERK	36.4	36.4	36.4	1	0						peroxisome
AT1G74920.2	AT1G74920.1	T	T	75	d3-Ac	R	AIAAKVNERK	72.8	72.8	72.8	1	0						peroxisome
AT1G74960.1	AT1G74960.2 | AT1G74960.3	T	T	112	d0-/d3-Ac	A	VMEMEKEAAV	91.01	91.01	91.01	2	0						plastid
AT1G74970.1		F	T	74	d3-Ac	R	LPGGFAAQKI	27.75	27.75	27.75	1	0						plastid
AT1G74970.1		F	T	201	d3-Ac	R	KAPQFSKR	1.102	1.102	1.102	2	0						plastid
AT1G74970.1		F	T	192	d3-Ac	R	KKAGLKKARK	6.336	6.336	6.336	3	0						plastid
AT1G74970.1		F	T	174	d3-Ac	R	SPLKKEGLLT	4.543	4.543	4.543	5	0						plastid
AT1G74970.1		F	T	53	d0-Ac	A	TVSAPPEEEE	370	370	370	1	1	5e-06	1	100			plastid
AT1G75780.1	AT1G20010.1 | AT2G29550.1 | AT4G20890.1 | AT5G12250.1 | AT5G23860.1 | AT5G23860.2 | AT5G44340.1 | AT5G62690.1 | AT5G62700.1	F	F	253	d3-Ac	R	KLAVNLIPFP	2.851	2.851	2.851	3	0						cytosol
AT1G75780.1	AT1G20010.1	F	F	64	d3-Ac	R	AVLMDLEPGT	65.06	65.06	65.06	1	0						cytosol
AT1G76030.1	AT1G20260.1 | AT4G38510.1 | AT4G38510.2 | AT4G38510.3 | AT4G38510.4 | AT4G38510.5	F	F	471	d3-Ac	R	IPAKTLDQFY	2.805	2.805	2.805	1	0						vacuole,golgi
AT1G76030.1		F	T	2	d3-Ac	M	GTNDLDIEEG	580.7	580.7	580.7	3	1	34.06	1	2.852			vacuole,golgi
AT1G76030.1	AT1G20260.1 | AT4G38510.1 | AT4G38510.2 | AT4G38510.3 | AT4G38510.4 | AT4G38510.5	F	F	363	d3-Ac	R	QIYPPINVLP	1.919	1.919	1.919	1	0						vacuole,golgi
AT1G76030.1	AT1G20260.1 | AT4G38510.1 | AT4G38510.2 | AT4G38510.3 | AT4G38510.4 | AT4G38510.5	F	F	377	d3-Ac	R	LMKSAIGEGM	3.168	3.168	3.168	4	0						vacuole,golgi
AT1G76080.1		F	T	235	d3-Ac	R	SMSETVVFAR	2.733	2.733	2.733	1	0						plastid
AT1G76140.1	AT1G76140.2	T	T	66	d0-Ac	M	GSSSVFGEQL	141	141	141	4	1	0.06048	1	94.3			mitochondrion
AT1G76180.1	AT1G76180.2	T	T	2	d0-Ac	M	AEEIKNVPEQ	572.2	572.2	572.2	5	4	0.001044	4.805	99.9	99.5	99.98	nucleus
AT1G76180.1	AT1G76180.2	T	T	19	d3-Ac	T	EESSAEVTDR	73.8	73.8	73.8	1	0						nucleus
AT1G76400.1		F	T	26	d3-Ac	S	DLVLSKVERR	121.9	121.9	121.9	4	0						endoplasmic reticulum
AT1G76450.1		F	T	81	d3-Ac	A	ETNASEAFRV	61.95	61.95	61.95	4	0						plastid
AT1G76550.1	AT1G20950.1	F	F	10	d3-Ac	R	ELSPLQQLRS	9.272	9.272	9.272	1	0						cytosol
AT1G76550.1	AT1G20950.1	F	F	1	d0-Ac	-	MDSDFGIPRE	333.5	333.5	333.5	3	1	7.5e-05	1	99.99			cytosol
AT1G76680.1	AT1G76680.2	T	T	1	d0-Ac	-	MENGEAKQSV	417.3	417.3	417.3	2	0						cytosol
AT1G77060.1		F	T	198	d3-Ac	R	ATSAKSGLED	5.154	5.154	5.154	1	0						plastid
AT1G77090.1		F	T	72	d3-Ac	A	VVKQGLLAGR	152.7	152.7	152.7	4	4	1095	1.358	0.09125	0.06719	0.1239	plastid
AT1G77210.1	AT1G77210.2	T	T	2	d3-Ac	M	AGGALTDEGG	596.5	596.5	596.5	1	0						plasma membrane
AT1G77480.1	AT1G77480.2	T	T	35	d3-Ac	A	TKDSSAQVKL	93.7	93.7	93.7	2	0						extracellular
AT1G77490.1		F	T	369	d3-Ac	K	ELSDSMKKKI	4.193	4.193	4.193	1	0						plastid
AT1G77490.1		F	T	364	d3-Ac	Y	STGKKELSDS	9.393	9.393	9.393	2	0						plastid
AT1G77490.1		F	T	79	d3-Ac	C	AASDAAQLIS	110.9	110.9	110.9	2	0						plastid
AT1G77670.1		F	T	40	d3-Ac	A	TMTTVSTQNE	500.5	500.5	500.5	1	0						plastid
AT1G77670.1		F	T	42	d0-Ac	M	TTVSTQNEST	471.1	471.1	471.1	1	0						plastid
AT1G77840.1	AT1G36730.1	F	F	2	d0-Ac	M	ALQNIGASNR	393.5	393.5	393.5	1	0						cytosol
AT1G77940.1		F	T	2	d3-Ac	M	VTEKKTKKSH	627.2	627.2	627.2	4	3	68.6	1.639	1.437	0.8816	2.334	cytosol
AT1G78020.1	AT1G22160.1 | AT2G07180.1 | AT2G07180.2	F	F	1	d0-Ac	-	MLLGKRQRPP	278.8	278.8	278.8	1	0						nucleus
AT1G78300.1	AT1G35160.1 | AT1G35160.2 | AT3G02520.1 | AT4G09000.1 | AT4G09000.2 | AT5G16050.1 | AT5G38480.1 | AT5G38480.2	F	F	46	d3-Ac	R	NLLSVAYKNV	36.43	36.43	36.43	2	0						cytosol
AT1G78300.1	AT1G35160.1 | AT1G35160.2 | AT3G02520.1 | AT4G09000.1 | AT4G09000.2	F	F	65	d3-Ac	R	IISSIEQKEE	90.08	90.08	90.08	1	0						cytosol
AT1G78370.1		F	T	2	d0-Ac	M	ANLPILLDYW	396.5	396.5	396.5	1	0						peroxisome
AT1G78610.1		F	T	109	d0-Ac	L	GMDELQSRGL	25.18	25.18	25.18	1	0						cytosol
AT1G78630.1		F	T	58	d3-Ac	C	EAEPTTTTSL	191.7	191.7	191.7	3	2	25010	15.46	0.003998	0.0002586	0.06179	plastid
AT1G78680.1	AT1G78680.2	T	T	25	d3-Ac	A	ATILLPSQTG	240.7	240.7	240.7	1	0						vacuole
AT1G78850.1	AT1G78860.1	F	F	23	d3-Ac	A	KVPVDDQFRV	108.5	108.5	108.5	1	0						extracellular
AT1G78860.1	AT1G78850.1	F	F	23	d3-Ac	A	KVPVDDQFRV	122	122	122	1	0						extracellular
AT1G78870.1	AT1G16890.2 | AT1G16890.3 | AT1G78870.2 | AT1G78870.3	T	F	2	d0-Ac	M	ANSNLPRRII	424.4	424.4	424.4	6	1	3.5e-05	1	100			mitochondrion
AT1G78900.1	AT1G78900.2	T	T	368	d3-Ac	R	LAEMPADSGY	3.744	3.744	3.744	1	0						vacuole,golgi
AT1G78900.1	AT1G78900.2	T	T	115	d3-Ac	R	ISGDVYIPRG	3.6	3.6	3.6	1	0						vacuole,golgi
AT1G78900.1	AT1G78900.2	T	T	2	d3-Ac	M	PAFYGGKLTT	523.8	523.8	523.8	3	0						vacuole,golgi
AT1G78900.1	AT1G78900.2	T	T	215	d3-Ac	R	TPRPVASKLA	4.197	4.197	4.197	1	0						vacuole,golgi
AT1G78900.1	AT1G78900.2	T	T	312	d3-Ac	R	TTLVANTSNM	4.758	4.758	4.758	4	0						vacuole,golgi
AT1G79010.1		F	T	67	d3-Ac	R	SINTLFLTEM	52	52	52	1	0						mitochondrion
AT1G79040.1		F	T	43	d3-Ac	S	GVKKIKTDKP	1676	1676	1676	3	2	95.67	1.217	1.034	0.8516	1.256	plastid
AT1G79040.1		F	T	47	d3-Ac	K	IKTDKPFGIN	2353	2353	2353	1	1	93.6	1	1.057			plastid
AT1G79040.1		F	T	46	d3-Ac	K	KIKTDKPFGI	1926	1926	1926	2	2	68.28	1.029	1.443	1.403	1.485	plastid
AT1G79040.1		F	T	42	d3-Ac	A	SGVKKIKTDK	2389	2389	2389	21	14	57.12	2.178	1.721	0.7974	3.673	plastid
AT1G79040.1		F	T	49	d3-Ac	K	TDKPFGINGS	339.4	339.4	339.4	2	1	226.2	1	0.4401			plastid
AT1G79230.1	AT1G79230.3	T	T	123	d3-Ac	R	ALFFDLDGIS	2.275	2.275	2.275	1	0						mitochondrion,plastid
AT1G79230.3	AT1G79230.1	T	T	66	d3-Ac	R	ALFFDLDGIS	45.49	45.49	45.49	1	0						cytosol
AT1G79340.1		F	T	2	d3-Ac	M	TKKAVLIGIN	480.7	480.7	480.7	7	6	410.7	94.34	0.2429	0.002581	18.68	cytosol
AT1G79370.1		F	T	202	d3-Ac	K	MRLLFGRRHF	1.624	1.624	1.624	2	0						endoplasmic reticulum
AT1G79440.1		F	T	35	d3-Ac	M	SMDAQSVSEK	198.5	198.5	198.5	4	1	29.09	1	3.323			mitochondrion
AT1G79530.1		F	T	70	d0-Ac	A	TATEVPSAVR	343.3	343.3	343.3	1	0						plastid
AT1G79550.1	AT1G79550.2	T	T	44	d3-Ac	R	AAVPTIKYLM	77.91	77.91	77.91	3	0						cytosol
AT1G79550.1	AT1G79550.2	T	T	6	d3-Ac	R	SVGTLKEADL	14.6	14.6	14.6	1	0						cytosol
AT1G79650.1	AT1G16190.1 | AT1G79650.2 | AT1G79650.3 | AT1G79650.4	T	F	10	d3-Ac	K	GSHFEIRVLP	15.19	15.19	15.19	4	0						nucleus
AT1G79850.1		F	T	85	d3-Ac	R	MKKKYQAHDP	31.84	31.84	31.84	1	0						plastid
AT1G79850.1		F	T	50	d3-Ac	A	MKTMQGRVVC	154	154	154	3	2	13500	33.52	0.007407	0.000221	0.2477	plastid
AT1G79920.1	AT1G79920.2 | AT1G79930.1 | AT1G79930.2	T	F	615	d3-Ac	R	VMEETKDRKN	1.545	1.545	1.545	1	0						cytosol
AT1G79920.1	AT1G79930.1 | AT1G79930.2 | AT1G79920.2	T	F	595	d3-Ac	L	KTVEVEKAVE	3.93	3.93	3.93	2	0						cytosol
AT1G79930.1	AT1G79920.1 | AT1G79920.2 | AT1G79930.2	T	F	615	d3-Ac	R	VMEETKDRKN	1.545	1.545	1.545	1	0						cytosol
AT1G79930.1	AT1G79930.2 | AT1G79920.1 | AT1G79920.2	T	F	595	d3-Ac	L	KTVEVEKAVE	3.93	3.93	3.93	2	0						cytosol
AT1G80050.1		F	T	1	d0-Ac	-	MFAVENGLQG	358.8	358.8	358.8	2	0						cytosol
AT1G80050.1		F	T	121	d3-Ac	E	AVKSEERALI	3.132	3.132	3.132	1	0						cytosol
AT1G80230.1		F	T	57	d3-Ac	S	AAADTAVKKR	1422	1422	1422	1	0						mitochondrion
AT1G80230.1		F	T	58	d3-Ac	A	AADTAVKKRV	1747	1747	1747	1	0						mitochondrion
AT1G80230.1		F	T	55	d3-Ac	I	GSAAADTAVK	1527	1527	1527	4	0						mitochondrion
AT1G80230.1		F	T	54	d3-Ac	L	IGSAAADTAV	1965	1965	1965	7	5	4522	2387	0.02211	9.265e-06	34.55	mitochondrion
AT1G80300.1		F	T	579	d3-Ac	R	SEEELEKEME	3.765	3.765	3.765	1	0						plastid
AT1G80360.1		F	T	2	d0-Ac	M	GSFGMLSRRT	398.2	398.2	398.2	2	0						mitochondrion
AT1G80380.2	AT1G80380.3 | AT1G80380.4	T	T	259	d3-Ac	R	KKNPGNALLE	2.26	2.26	2.26	3	0						plastid
AT1G80380.3	AT1G80380.2 | AT1G80380.4	T	T	167	d3-Ac	R	KKNPGNALLE	2.26	2.26	2.26	3	0						cytosol
AT1G80410.1	AT1G80410.2	T	T	607	d3-Ac	R	AKKEAESKSE	5.553	5.553	5.553	3	0						nucleus
AT1G80460.1	AT1G80460.2	T	T	2	d0-Ac	M	AKENGFIGSI	498.7	498.7	498.7	4	3	0.0001826	3.084	99.98	99.94	99.99	cytosol
AT1G80560.1		F	T	34	d3-Ac	C	AVASPGKKRY	263.4	263.4	263.4	3	1	4.934	1	16.85			plastid
AT1G80750.1		F	T	2	d0-Ac	M	AEEEAKGLDY	629.7	629.7	629.7	1	0						cytosol
AT1G80890.1		F	T	2	d3-Ac	M	GNESKSNLGG	555.8	555.8	555.8	2	0						cytosol
AT2G01110.1		F	T	61	d3-Ac	S	ALNDDDSPTE	266.2	266.2	266.2	2	2	40.24	1.354	2.425	1.803	3.254	plastid
AT2G01140.1		F	T	166	d3-Ac	R	SAEYYKQGAR	3.206	3.206	3.206	1	0						plastid
AT2G01140.1		F	T	42	d3-Ac	A	GAYSDELVKT	478.5	478.5	478.5	1	1	2707	1	0.03693			plastid
AT2G01250.1	AT2G01250.2	T	T	2	d3-Ac	M	VESKVVVPES	686.8	686.8	686.8	7	6	107.3	1.479	0.9233	0.626	1.36	cytosol
AT2G02510.1	AT1G14450.1	F	F	2	d3-Ac	M	AKPLGTTGEF	495.6	495.6	495.6	3	2	30.23	1.06	3.202	3.027	3.387	cytosol
AT2G02570.1	AT2G02570.2 | AT2G02570.3 | AT2G02570.4	T	T	242	d3-Ac	K	AKTKKVGFFT	2.236	2.236	2.236	1	0						nucleus
AT2G02570.3	AT2G02570.1 | AT2G02570.2 | AT2G02570.4	T	T	230	d3-Ac	K	AKTKKVGFFT	2.427	2.427	2.427	1	0						nucleus
AT2G03420.1		F	T	66	d3-Ac	A	GLMSGSPGIE	160.6	160.6	160.6	1	1	654.7	1	0.1525			plastid
AT2G03430.1		F	T	1	d0-Ac	-	MEIATDTAKQ	348.2	348.2	348.2	2	0						cytosol
AT2G03550.1		F	T	1	d0-Ac	-	MDSVIAFDRS	331.3	331.3	331.3	4	0						peroxisome
AT2G03890.1	AT2G03890.2	T	T	593	d0-Ac	K	SANEQLPVSA	6.678	6.678	6.678	1	0						nucleus
AT2G03890.2	AT2G03890.1	T	T	473	d0-Ac	K	SANEQLPVSA	6.678	6.678	6.678	1	0						cytosol
AT2G04030.1	AT2G04030.2	T	T	62	d3-Ac	C	DAAVAEKETT	228.5	228.5	228.5	1	0						plastid
AT2G04390.1	AT2G05220.1 | AT2G05220.2 | AT3G10610.1 | AT5G04800.1 | AT5G04800.2 | AT5G04800.3 | AT5G04800.4	F	F	6	d3-Ac	R	TKTVKKSSRQ	12.79	12.79	12.79	2	0						cytosol
AT2G04520.1	AT5G35680.1 | AT5G35680.2 | AT5G35680.3	F	F	2	d3-Ac	M	PKNKGKGGKN	416.3	416.3	416.3	5	1	91.75	1	1.078			nucleus
AT2G04700.1		F	T	32	d3-Ac	R	AKTEPSEKSV	547.1	547.1	547.1	1	0						plastid
AT2G04700.1		F	T	33	d3-Ac	A	KTEPSEKSVE	789.1	789.1	789.1	9	6	1144	11.36	0.08736	0.007694	0.9839	plastid
AT2G05070.1	AT2G05100.1 | AT3G27690.1	F	F	83	d3-Ac	A	GLSADPETFA	1418	1418	1418	2	0						plastid
AT2G05070.1	AT2G05100.1 | AT3G27690.1	F	F	86	d3-Ac	S	ADPETFAKNR	350.7	350.7	350.7	2	0						plastid
AT2G05070.1	AT2G05100.1 | AT3G27690.1	F	F	85	d3-Ac	L	SADPETFAKN	908.4	908.4	908.4	1	0						plastid
AT2G05070.1	AT1G29910.1 | AT1G29920.1 | AT1G29930.1 | AT2G34420.1 | AT2G34430.1 | AT2G05100.1 | AT3G27690.1	F	F	211	d3-Ac	K	VKELKNGRLA	4.446	4.446	4.446	4	0						plastid
AT2G05070.1	AT2G05100.1 | AT3G27690.1	F	F	88	d3-Ac	D	PETFAKNREL	133.7	133.7	133.7	3	0						plastid
AT2G05070.1	AT2G05100.1 | AT3G27690.1	F	F	80	d3-Ac	W	DTAGLSADPE	312.9	312.9	312.9	3	1	173.5	1	0.5731			plastid
AT2G05070.1	AT2G05100.1 | AT3G27690.1	F	F	81	d3-Ac	D	TAGLSADPET	341.7	341.7	341.7	3	0						plastid
AT2G05070.1	AT1G29910.1 | AT1G29920.1 | AT1G29930.1 | AT2G34420.1 | AT2G34430.1 | AT2G05100.1 | AT3G27690.1	F	F	210	d3-Ac	L	KVKELKNGRL	3.007	3.007	3.007	1	0						plastid
AT2G05100.1	AT2G05070.1 | AT3G27690.1	F	F	83	d3-Ac	A	GLSADPETFA	1418	1418	1418	2	0						plastid
AT2G05100.1	AT2G05070.1 | AT3G27690.1	F	F	88	d3-Ac	D	PETFAKNREL	133.7	133.7	133.7	3	0						plastid
AT2G05100.1	AT2G05070.1 | AT3G27690.1	F	F	81	d3-Ac	D	TAGLSADPET	341.7	341.7	341.7	3	0						plastid
AT2G05100.1	AT2G05070.1 | AT3G27690.1	F	F	80	d3-Ac	W	DTAGLSADPE	312.9	312.9	312.9	3	1	173.5	1	0.5731			plastid
AT2G05100.1	AT2G05070.1 | AT3G27690.1	F	F	86	d3-Ac	S	ADPETFAKNR	350.7	350.7	350.7	2	0						plastid
AT2G05100.1	AT1G29910.1 | AT1G29920.1 | AT1G29930.1 | AT2G34420.1 | AT2G34430.1 | AT2G05070.1 | AT3G27690.1	F	F	210	d3-Ac	L	KVKELKNGRL	3.007	3.007	3.007	1	0						plastid
AT2G05100.1	AT2G05070.1 | AT3G27690.1	F	F	85	d3-Ac	L	SADPETFAKN	908.4	908.4	908.4	1	0						plastid
AT2G05100.1	AT1G29910.1 | AT1G29920.1 | AT1G29930.1 | AT2G34420.1 | AT2G34430.1 | AT2G05070.1 | AT3G27690.1	F	F	211	d3-Ac	K	VKELKNGRLA	4.446	4.446	4.446	4	0						plastid
AT2G05210.1	AT2G05210.2 | AT2G05210.3	T	T	167	d0-Ac	E	VFSFLREIKI	4.266	4.266	4.266	2	0						plasma membrane
AT2G05220.1	AT2G04390.1 | AT2G05220.2 | AT3G10610.1 | AT5G04800.1 | AT5G04800.2 | AT5G04800.3 | AT5G04800.4	T	F	6	d3-Ac	R	TKTVKKSSRQ	12.79	12.79	12.79	2	0						cytosol
AT2G05620.1		F	T	61	d3-Ac	M	KNVNEGKGLF	179.2	179.2	179.2	6	4	165.5	1.94	0.6005	0.3104	1.158	plastid
AT2G05710.1	AT4G35830.1 | AT4G35830.2	F	F	231	d3-Ac	R	SENAVQANME	3.414	3.414	3.414	1	0						mitochondrion
AT2G05710.1	AT4G26970.1 | AT4G35830.1	F	F	137	d3-Ac	R	ILLESAIRNC	2.26	2.26	2.26	2	0						mitochondrion
AT2G05990.1	AT2G05990.2	T	T	77	d3-Ac	M	SESSENKAPS	310.7	310.7	310.7	9	6	196.8	1.439	0.5057	0.3518	0.7263	plastid
AT2G06050.1	AT2G06050.2 | AT2G06050.3	T	T	155	d3-Ac	R	ALEASEIPRV	3.156	3.156	3.156	1	0						peroxisome
AT2G06050.1	AT2G06050.2 | AT2G06050.3	T	T	2	d0-/d3-Ac	M	TAAQGNSNET	590.5	590.5	590.5	3	0						peroxisome
AT2G06530.1		F	T	1	d0-Ac	-	MMNSIFGKRK	311	311	311	3	0						cytosol
AT2G06850.1		F	T	29	d3-Ac	R	KAIDVPFGRN	58.47	58.47	58.47	2	0						extracellular
AT2G06990.1		F	T	2	d0-Ac	M	SAQMEEPETL	810.8	810.8	810.8	3	0						nucleus
AT2G07180.1	AT1G22160.1 | AT1G78020.1 | AT2G07180.2	T	F	290	d0-Ac	E	MLLGKRAMDK	2.204	2.204	2.204	1	0						cytosol
AT2G07698.1	ATMG01190.1	F	F	450	d3-Ac	T	IAIDTILNQK	3.019	3.019	3.019	2	0						mitochondrion,plastid
AT2G07698.1		F	T	437	d3-Ac	R	ELLIGDRQTG	2.47	2.47	2.47	3	0						mitochondrion,plastid
AT2G07698.1	ATMG01190.1	F	F	400	d3-Ac	R	RVEVKAPGIL	1.896	1.896	1.896	3	0						mitochondrion,plastid
AT2G07698.1	ATMG01190.1	F	F	277	d3-Ac	R	AAELTNLFES	3.35	3.35	3.35	5	0						mitochondrion,plastid
AT2G07698.1	ATMG01190.1	F	F	363	d3-Ac	R	TGSIVDVPAG	3.896	3.896	3.896	2	0						mitochondrion,plastid
AT2G07707.1	ATMG00480.1	F	F	57	d3-Ac	R	SKDPNSLEDL	112.9	112.9	112.9	1	0						extracellular
AT2G13360.1	AT2G13360.2	T	T	1	d0-Ac	-	MDYMYGPGRH	242.8	242.8	242.8	5	4	8.166e-05	1.58	99.99	99.99	99.99	peroxisome
AT2G13540.1		F	T	2	d0-Ac	M	SNWKTLLLRI	463.8	463.8	463.8	1	0						cytosol
AT2G13560.1		F	T	404	d3-Ac	R	KTKEMERQGL	2.883	2.883	2.883	1	0						mitochondrion
AT2G14260.1	AT2G14260.2	T	T	52	d0-Ac	T	MEPHEAETFV	60.65	60.65	60.65	3	0						endoplasmic reticulum
AT2G14260.2	AT2G14260.1	T	T	1	d0-Ac	-	MEPHEAETFV	370.5	370.5	370.5	3	0						cytosol
AT2G14720.1	AT2G14720.2 | AT2G14740.1 | AT2G14740.2 | AT3G52850.1	T	F	369	d3-Ac	R	GDVTILPTLV	2.769	2.769	2.769	1	0						vacuole
AT2G14740.1	AT2G14720.1 | AT2G14720.2 | AT2G14740.2 | AT3G52850.1	T	F	369	d3-Ac	R	GDVTILPTLV	2.788	2.788	2.788	1	0						vacuole
AT2G14880.1		F	T	48	d3-Ac	S	ATESSEPTAT	5514	5514	5514	3	1	4857	1	0.02058			plastid
AT2G14880.1		F	T	44	d3-Ac	R	AVTSATESSE	4619	4619	4619	5	5	186.7	3.2	0.5326	0.1671	1.685	plastid
AT2G14880.1		F	T	49	d3-Ac	A	TESSEPTATN	3222	3222	3222	4	1	13.61	1	6.843			plastid
AT2G14880.1		F	T	46	d3-Ac	V	TSATESSEPT	6004	6004	6004	2	1	4.507	1	18.16			plastid
AT2G14880.1		F	T	45	d3-Ac	A	VTSATESSEP	7804	7804	7804	4	1	13.55	1	6.873			plastid
AT2G15430.1		F	T	1	d0-Ac	-	MDGATYQRFP	322.8	322.8	322.8	1	0						nucleus
AT2G15620.1		F	T	28	d3-Ac	A	AAQTTAPAES	1476	1476	1476	2	2	95.73	2.08	1.034	0.4996	2.127	plastid
AT2G15620.1		F	T	29	d3-Ac	A	AQTTAPAEST	1292	1292	1292	1	0						plastid
AT2G15620.1		F	T	410	d3-Ac	R	LADTYGSGEL	2.274	2.274	2.274	1	0						plastid
AT2G15620.1		F	T	481	d3-Ac	R	ALKVTEEVER	3.187	3.187	3.187	3	0						plastid
AT2G15620.1		F	T	361	d3-Ac	R	GSSEDLVNKQ	2.448	2.448	2.448	1	0						plastid
AT2G15620.1		F	T	526	d3-Ac	R	GEEGKPVEGA	2.946	2.946	2.946	2	0						plastid
AT2G16070.2		F	T	1	d0-Ac	-	MEDEEGIGLI	420.6	420.6	420.6	1	0						cytosol
AT2G16280.1		F	T	1	d0-Ac	-	MEAANEPVNG	438.6	438.6	438.6	3	0						plasma membrane
AT2G16600.1	AT2G16600.2	T	T	149	d3-Ac	R	DIEKVGSDSG	3.994	3.994	3.994	3	0						cytosol
AT2G16600.1	AT2G16600.2	T	T	2	d0-Ac	M	ATNPKVYFDM	708.9	708.9	708.9	13	6	0.0005534	8.753	99.94	99.52	99.99	cytosol
AT2G16600.1	AT2G16600.2	T	T	21	d3-Ac	R	IVMELYADTT	45.08	45.08	45.08	1	0						cytosol
AT2G16600.2	AT2G16600.1	T	T	127	d3-Ac	R	DIEKVGSDSG	3.994	3.994	3.994	3	0						cytosol
AT2G16930.1	AT2G16930.2 | AT2G16930.3 | AT5G15220.1	T	F	47	d3-Ac	W	ATKKTAGSTK	230.9	230.9	230.9	1	0						mitochondrion
AT2G16950.1	AT2G16950.2	T	T	2	d0-Ac	M	AATAVVWQPR	544.3	544.3	544.3	2	0						nucleus
AT2G17120.1		F	T	54	d3-Ac	R	NIQTLFAVKN	72.14	72.14	72.14	1	0						plasma membrane
AT2G17200.1		F	T	2	d3-Ac	M	GGEGDSSQPQ	706.7	706.7	706.7	1	1	130.8	1	0.7585			nucleus
AT2G17240.1	AT3G24506.1	F	F	63	d3-Ac	A	PEEEKLTRRN	129.3	129.3	129.3	5	0						plastid
AT2G17360.1	AT2G17360.2 | AT5G07090.1 | AT5G07090.2 | AT5G58420.1	T	F	101	d3-Ac	R	LLYDTKGRFR	19.43	19.43	19.43	1	0						cytosol
AT2G17560.1	AT2G17560.2 | AT2G17560.3	T	T	1	d3-Ac	-	MKGGESKAEA	524.1	524.1	524.1	3	2	41.68	2.197	2.343	1.081	5.006	nucleus
AT2G17630.1		F	T	51	d3-Ac	C	ASASTTVGSE	441.2	441.2	441.2	3	0						plastid
AT2G17630.1		F	T	52	d3-Ac	A	SASTTVGSEQ	501.2	501.2	501.2	3	0						plastid
AT2G17720.1		F	T	64	d3-Ac	R	KSETSSGDEE	97.66	97.66	97.66	1	0						endoplasmic reticulum
AT2G17870.1		F	T	2	d0-Ac	M	AMEDQSAARS	525	525	525	3	2	1.499e-156	6.737e+151	100	99.99	100	nucleus
AT2G17972.1		F	T	41	d0-Ac	C	VNSGGDEEKI	216.4	216.4	216.4	1	0						plastid
AT2G18020.1	AT4G36130.1	F	F	31	d3-Ac	R	SLDFGERNGY	68.09	68.09	68.09	1	0						cytosol
AT2G18020.1	AT3G51190.1 | AT4G36130.1	F	F	164	d3-Ac	R	AMIGQVAGGG	4.903	4.903	4.903	4	0						cytosol
AT2G18040.1		F	T	39	d3-Ac	R	EAAVEQLKSI	86.92	86.92	86.92	2	0						cytosol
AT2G18110.1		F	T	2	d0-Ac	M	AAFPNLNSGS	580.1	580.1	580.1	4	3	0.001673	9.05	99.83	98.51	99.98	cytosol
AT2G18230.1		F	T	2	d0-Ac	M	AEIKDEGSAK	547.3	547.3	547.3	2	0						cytosol
AT2G18600.1	AT4G36800.1 | AT4G36800.2	F	F	1	d0-Ac	-	MIGLFKVKEK	550.7	550.7	550.7	6	0						cytosol
AT2G18600.1	AT4G36800.1 | AT4G36800.2	F	F	6	d3-Ac	F	KVKEKQREES	22.66	22.66	22.66	3	0						cytosol
AT2G18740.1	AT2G18740.2 | AT4G30330.1	T	F	2	d0-Ac	M	ASTKVQRIMT	586	586	586	3	0						cytosol
AT2G18940.1		F	T	176	d3-Ac	H	QVIEIFVRIL	5.551	5.551	5.551	2	0						plastid
AT2G18940.1		F	T	179	d3-Ac	I	EIFVRILGRE	6.048	6.048	6.048	1	0						plastid
AT2G18960.1	AT3G42640.1 | AT4G30190.1 | AT4G30190.2	F	F	605	d3-Ac	A	VADATDAARG	4.747	4.747	4.747	1	0						plasma membrane
AT2G18960.1	AT3G42640.1 | AT4G30190.1 | AT4G30190.2	F	F	902	d3-Ac	R	ELSEIAEQAK	2.543	2.543	2.543	3	0						plasma membrane
AT2G19080.1		F	T	1	d0-Ac	-	MEGDQETNVY	381	381	381	4	0						cytosol
AT2G19210.1		F	T	723	d0-Ac	R	SVALDGNNQD	3.927	3.927	3.927	1	0						plasma membrane
AT2G19320.1	AT1G15230.1	F	F	1	d0-Ac	-	MEATKERMEK	398.3	398.3	398.3	1	0						nucleus
AT2G19480.1	AT2G19480.2 | AT2G19480.3	T	T	2	d0-Ac	M	SNDKDSMNMS	482.5	482.5	482.5	2	1	5.8e-05	1	99.99			nucleus
AT2G19520.1		F	T	1	d0-Ac	-	MESDEAAAVS	475.3	475.3	475.3	1	0						nucleus
AT2G19600.1		F	T	37	d3-Ac	S	AESDNETDSV	206.1	206.1	206.1	1	0						plasma membrane
AT2G19630.1		F	T	95	d0-Ac	K	SSPVVVNYHM	20.43	20.43	20.43	2	0						plasma membrane
AT2G19740.1		F	T	1	d0-Ac	-	MEKGKGRKEE	352.7	352.7	352.7	4	2	3.13e-05	1.565	100	100	100	cytosol
AT2G19750.1	AT4G29390.1 | AT5G56670.1	F	F	16	d3-Ac	R	GQTPKVAKQD	75.8	75.8	75.8	4	0						cytosol,nucleus
AT2G19940.1	AT2G19940.2	T	T	296	d3-Ac	R	GMQSTIYVEM	4.535	4.535	4.535	1	0						plastid
AT2G19940.1	AT2G19940.2	T	T	50	d3-Ac	A	SSSVKPEKDI	324.6	324.6	324.6	1	1	1.747	1	36.41			plastid
AT2G20140.1	AT4G29040.1	F	F	42	d3-Ac	R	KQKGPEAAAR	71.95	71.95	71.95	1	0						cytosol,nucleus
AT2G20190.1		F	T	1	d0-Ac	-	MEEALEMARA	372.2	372.2	372.2	3	0						nucleus
AT2G20260.1		F	T	65	d3-Ac	T	AAAAPAKVPA	359.9	359.9	359.9	2	1	47.87	1	2.046			plastid
AT2G20260.1		F	T	47	d3-Ac	R	AAEDTPPATA	275.4	275.4	275.4	1	0						plastid
AT2G20260.1		F	T	67	d3-Ac	A	AAPAKVPAAK	1071	1071	1071	1	0						plastid
AT2G20260.1	AT4G28750.1	F	F	87	d3-Ac	R	GSKVKILRKE	33.29	33.29	33.29	7	0						plastid
AT2G20260.1		F	T	71	d3-Ac	A	KVPAAKAKPP	423.3	423.3	423.3	1	1	134.8	1	0.7364			plastid
AT2G20360.1		F	T	171	d0-Ac	V	AKEHGGIMRY	1.841	1.841	1.841	1	0						mitochondrion
AT2G20450.1	AT4G27090.1	F	F	92	d3-Ac	R	KLIVQKRRAA	17.39	17.39	17.39	1	0						cytosol
AT2G20450.1	AT4G27090.1	F	F	36	d3-Ac	R	ALVDAPDMER	48.85	48.85	48.85	2	0						cytosol
AT2G20560.1	AT3G08910.1 | AT4G28480.1 | AT4G28480.2	F	F	2	d3-Ac	M	GVDYYKVLQV	471	471	471	2	0						cytosol
AT2G20610.1	AT2G20610.2	T	T	2	d0-Ac	M	SEEQPHANLA	568.1	568.1	568.1	2	1	0.000204	1	99.98			cytosol
AT2G20990.1	AT2G20990.2 | AT2G20990.3	T	T	43	d3-Ac	R	SIADQDPKAM	52.11	52.11	52.11	1	0						plasma membrane
AT2G21060.1		F	T	2	d0-Ac	M	SGGGDVNMSG	665.6	665.6	665.6	3	0						nucleus
AT2G21150.1		F	T	2	d0-Ac	M	SGMGDGYVGT	558.2	558.2	558.2	2	0						nucleus
AT2G21170.1	AT2G21170.2	T	T	250	d3-Ac	R	GWLKKNVSEE	3.645	3.645	3.645	2	0						plastid
AT2G21170.2	AT2G21170.1	T	T	241	d3-Ac	R	GWLKKNVSEE	3.645	3.645	3.645	2	0						plastid
AT2G21330.1	AT2G21330.2 | AT2G21330.3	T	T	282	d3-Ac	R	ATPEQVASYT	4.802	4.802	4.802	3	0						plastid
AT2G21330.1	AT4G38970.1 | AT4G38970.2 | AT2G21330.2 | AT2G21330.3	T	F	174	d3-Ac	R	TAAYYQQGAR	2.734	2.734	2.734	2	0						plastid
AT2G21330.1	AT2G21330.2 | AT2G21330.3	T	T	84	d3-Ac	R	LASIGLENTE	26.75	26.75	26.75	4	0						plastid
AT2G21385.1	AT2G21385.3 | AT2G21385.4	T	T	61	d3-Ac	C	AVKGDPEDAF	489.3	489.3	489.3	3	2	89.69	2.049	1.103	0.5412	2.234	plastid
AT2G21385.1	AT2G21385.3 | AT2G21385.4	T	T	62	d0-/d3-Ac	A	VKGDPEDAFK	591.5	591.5	591.5	3	2	0.4519	1.031	68.87	68.21	69.53	plastid
AT2G21390.1	AT1G62020.1	F	F	1	d3-Ac	-	MLTKFETKSN	332.3	332.3	332.3	5	0						cytosol
AT2G21510.1		F	T	192	d3-Ac	R	KAAKEIGKDK	2.195	2.195	2.195	1	0						cytosol
AT2G21530.1		F	T	72	d0-/d3-Ac	R	ASLDENQSPT	205.8	205.8	205.8	3	2	1.157	1.245	46.36	40.97	51.83	plastid
AT2G21530.1		F	T	73	d3-Ac	A	SLDENQSPTS	365.6	365.6	365.6	4	4	62.94	1.2	1.564	1.307	1.871	plastid
AT2G21620.1	AT2G21620.2	T	T	1	d0-Ac	-	MEALPEDEEY	437.4	437.4	437.4	4	4	3.536e-05	3.321	100	99.99	100	cytosol
AT2G21660.1	AT2G21660.2	T	T	61	d3-Ac	K	AMKDAIEGMN	149.3	149.3	149.3	2	1	259.4	1	0.3841			nucleus
AT2G21660.1		F	T	105	d3-Ac	R	SGGGGGYSGG	43.32	43.32	43.32	1	0						nucleus
AT2G21660.1	AT2G21660.2	T	T	2	d0-Ac	M	ASGDVEYRCF	430.8	430.8	430.8	10	8	4.649e-05	6.076	100	99.97	100	nucleus
AT2G21660.1	AT2G21660.2	T	T	23	d3-Ac	R	ALETAFAQYG	53.56	53.56	53.56	3	0						nucleus
AT2G21660.1	AT2G21660.2	T	T	50	d3-Ac	R	GFGFVTFKDE	51.38	51.38	51.38	1	0						nucleus
AT2G21660.1	AT2G21660.2	T	T	78	d3-Ac	R	SITVNEAQSR	41.64	41.64	41.64	6	0						nucleus
AT2G21660.1	AT2G21660.2	T	T	57	d3-Ac	F	KDEKAMKDAI	203.2	203.2	203.2	1	0						nucleus
AT2G21730.1	AT2G21890.1	F	F	215	d3-Ac	E	KEREAIDRLG	3.265	3.265	3.265	1	0						cytosol
AT2G21870.1	AT2G21870.2	T	T	56	d3-Ac	K	NKFQAAVDIL	36.92	36.92	36.92	1	0						mitochondrion
AT2G21870.1	AT2G21870.2	T	T	103	d3-Ac	R	IKHDIDTETQ	24.68	24.68	24.68	6	0						mitochondrion
AT2G21870.1	AT2G21870.2	T	T	92	d3-Ac	R	QKADMFSESQ	25.39	25.39	25.39	1	0						mitochondrion
AT2G21870.1	AT2G21870.2	T	T	119	d3-Ac	R	AYLLKLQEIR	1.914	1.914	1.914	3	0						mitochondrion
AT2G21870.1	AT2G21870.2	T	T	161	d3-Ac	R	SDKKGMDLLV	2.76	2.76	2.76	1	0						mitochondrion
AT2G21890.1	AT2G21730.1	F	F	214	d3-Ac	E	KEREAIDRLG	3.265	3.265	3.265	1	0						cytosol
AT2G22070.1		F	T	169	d3-Ac	V	HSFIVKLGLR	3.669	3.669	3.669	1	0						plastid
AT2G22090.1	AT2G22090.2	T	T	73	d0-Ac	K	DQLVDLVCSA	51.16	51.16	51.16	1	0						nucleus
AT2G22250.1	AT2G22250.2 | AT2G22250.3	T	T	9	d3-Ac	M	AKPNDAETLS	36.2	36.2	36.2	1	0						plastid
AT2G22250.2	AT2G22250.1 | AT2G22250.3	T	T	56	d3-Ac	M	AKPNDAETLS	229.2	229.2	229.2	1	0						plastid
AT2G23000.1		F	T	22	d3-Ac	S	AAIVKSLPGL	196.5	196.5	196.5	4	4	325.3	1.432	0.3065	0.2143	0.4382	vacuole
AT2G23070.1		F	T	86	d0-Ac	L	AQKIGKSIRR	27.73	27.73	27.73	2	0						plastid
AT2G23090.1		F	T	2	d3-Ac	M	GGGNAQKSAM	509.2	509.2	509.2	3	0						nucleus
AT2G23140.1	AT2G23140.2	T	T	145	d3-Ac	S	SVIDGALRDQ	3.935	3.935	3.935	1	0						nucleus
AT2G23140.2	AT2G23140.1	T	T	142	d3-Ac	S	SVIDGALRDQ	3.935	3.935	3.935	1	0						nucleus
AT2G23350.1		F	T	567	d3-Ac	L	ANATPAQQRT	4.124	4.124	4.124	1	0						cytosol
AT2G23670.1		F	T	72	d3-Ac	A	ENIPLFGIRK	111.4	111.4	111.4	5	0						plastid
AT2G23940.1	AT4G30500.1	F	F	2	d3-Ac	M	ANQGAKKRKE	473.2	473.2	473.2	3	3	843.9	2.452	0.1184	0.0483	0.2897	mitochondrion,plasma membrane
AT2G24060.1		F	T	157	d3-Ac	R	KKDQQKKTTR	2.02	2.02	2.02	1	0						plastid
AT2G24090.1		F	T	100	d3-Ac	R	SGKQHLLAKK	69.07	69.07	69.07	2	0						plastid
AT2G24220.1	AT2G24220.2	T	T	216	d3-Ac	E	LLFVKLLGRR	1.735	1.735	1.735	1	0						plasma membrane
AT2G24240.1		F	T	113	d3-Ac	S	DSVKGIAPGD	5.922	5.922	5.922	1	0						cytosol
AT2G24420.1	AT2G24420.2	T	T	179	d3-Ac	R	ALKISEEEML	1.969	1.969	1.969	1	0						endoplasmic reticulum
AT2G24420.1	AT2G24420.2	T	T	26	d3-Ac	A	DAGIDGGDEP	222.1	222.1	222.1	5	5	577.9	2.077	0.1728	0.08325	0.3582	endoplasmic reticulum
AT2G24440.1		F	T	2	d0-Ac	M	ASKKVDGEGK	780.4	780.4	780.4	2	1	0.02955	1	97.13			nucleus
AT2G24820.1		F	T	51	d0-Ac	S	AVAGTAVSDQ	386.7	386.7	386.7	4	1	0.06531	1	93.87			plastid
AT2G24940.1		F	T	1	d0-Ac	-	MEFTAEQLSQ	394.8	394.8	394.8	4	3	0.01259	1.32	98.76	98.37	99.06	nucleus
AT2G25060.1	AT1G63750.1 | AT1G63750.2 | AT1G63750.3	F	F	130	d3-Ac	L	VVISPRHSVI	2.45	2.45	2.45	1	0						plasma membrane
AT2G25310.1	AT4G32130.1	F	F	35	d3-Ac	G	SEDSYTITGR	110.9	110.9	110.9	4	0						endoplasmic reticulum
AT2G25450.1		F	T	19	d3-Ac	K	IGVKGLVDAG	84.99	84.99	84.99	2	0						cytosol
AT2G25450.1		F	T	2	d0-Ac	M	AENYDRASEL	518.9	518.9	518.9	4	0						cytosol
AT2G25450.1		F	T	23	d3-Ac	K	GLVDAGVTKV	71.81	71.81	71.81	3	0						cytosol
AT2G25840.1	AT2G25840.2 | AT2G25840.3	T	T	53	d0-/d3-Ac	C	SVATDDTSPS	377.5	377.5	377.5	3	1	0.7265	1	57.92			plastid
AT2G25970.1		F	T	2	d0-Ac	M	ADESQYSSDT	671.9	671.9	671.9	6	4	0.0001435	8.164	99.99	99.88	100	nucleus
AT2G26080.1	AT4G33010.1 | AT4G33010.2	F	F	898	d3-Ac	R	GFKNTAGIEP	2.753	2.753	2.753	7	0						mitochondrion
AT2G26080.1	AT4G33010.1	F	F	996	d3-Ac	R	EYAAFPAPWL	2.51	2.51	2.51	1	0						mitochondrion
AT2G26080.1		F	T	73	d3-Ac	S	ISVDALKPSD	141	141	141	7	2	1067	1.194	0.09366	0.07842	0.1118	mitochondrion
AT2G26230.1		F	T	2	d0-Ac	M	AQEADGIRLD	539.3	539.3	539.3	2	0						peroxisome
AT2G26340.1	AT2G26340.2	T	T	81	d3-Ac	A	GGLMDKLDKY	103.3	103.3	103.3	3	0						plastid
AT2G26590.1	AT2G26590.2 | AT2G26590.3	T	T	2	d0-Ac	M	SSSEAFPVMQ	612.3	612.3	612.3	1	0						cytosol
AT2G26670.1	AT2G26670.2	T	T	56	d3-Ac	A	ATTAAEKQKK	494	494	494	6	5	63.73	1.979	1.545	0.7867	3.012	plastid
AT2G26670.1	AT2G26670.2	T	T	57	d0-/d3-Ac	A	TTAAEKQKKR	480	480	480	4	1	2.075	1	32.52			plastid
AT2G26690.1	AT5G08130.2 | AT5G08130.4 | AT5G08130.5 | AT5G08130.6	F	F	263	d3-Ac	K	MELPQSIVYL	3.753	3.753	3.753	1	0						vacuole
AT2G26910.1	AT1G15210.1 | AT1G15520.1 | AT1G59870.1 | AT1G66950.1 | AT3G16340.1 | AT3G16340.2 | AT3G53480.1 | AT2G37280.1 | AT3G30842.1	F	F	306	d3-Ac	K	GISGGQKKRL	2.565	2.565	2.565	1	0						plasma membrane
AT2G26940.1		F	T	105	d3-Ac	K	EKEIDLARTD	25.84	25.84	25.84	1	0						nucleus
AT2G27020.1		F	T	2	d0-Ac	M	SSIGTGYDLS	760.9	760.9	760.9	1	0						cytosol,nucleus
AT2G27030.1	AT1G66410.1 | AT1G66410.2 | AT2G27030.2 | AT2G27030.3 | AT2G41110.1 | AT2G41110.2 | AT3G43810.1 | AT3G56800.1 | AT5G21274.1 | AT5G37780.1 | AT5G37780.2 | AT5G37780.3	T	F	76	d3-Ac	R	KMKDTDSEEE	125.3	125.3	125.3	3	0						cytosol
AT2G27030.1	AT1G66410.1 | AT1G66410.2 | AT2G27030.2 | AT2G27030.3 | AT2G41110.1 | AT2G41110.2 | AT3G43810.1 | AT3G56800.1 | AT5G21274.1 | AT5G37780.1 | AT5G37780.2 | AT5G37780.3	T	F	92	d3-Ac	R	VFDKDQNGFI	18.05	18.05	18.05	1	0						cytosol
AT2G27030.1	AT1G66410.1 | AT1G66410.2 | AT2G27030.2 | AT2G27030.3 | AT2G41110.1 | AT2G41110.2 | AT3G43810.1 | AT3G56800.1 | AT5G21274.1 | AT5G37780.1 | AT5G37780.2 | AT5G37780.3	T	F	79	d3-Ac	K	DTDSEEELKE	91.45	91.45	91.45	2	0						cytosol
AT2G27030.2	AT1G66410.1 | AT1G66410.2 | AT2G27030.1 | AT2G27030.3 | AT2G41110.1 | AT2G41110.2 | AT3G43810.1 | AT3G56800.1 | AT5G21274.1 | AT5G37780.1 | AT5G37780.2 | AT5G37780.3	T	F	40	d3-Ac	R	KMKDTDSEEE	125.3	125.3	125.3	3	0						cytosol
AT2G27030.2	AT1G66410.1 | AT1G66410.2 | AT2G27030.1 | AT2G27030.3 | AT2G41110.1 | AT2G41110.2 | AT3G43810.1 | AT3G56800.1 | AT5G21274.1 | AT5G37780.1 | AT5G37780.2 | AT5G37780.3	T	F	56	d3-Ac	R	VFDKDQNGFI	36.09	36.09	36.09	1	0						cytosol
AT2G27030.2	AT1G66410.1 | AT1G66410.2 | AT2G27030.1 | AT2G27030.3 | AT2G41110.1 | AT2G41110.2 | AT3G43810.1 | AT3G56800.1 | AT5G21274.1 | AT5G37780.1 | AT5G37780.2 | AT5G37780.3	T	F	43	d3-Ac	K	DTDSEEELKE	182.9	182.9	182.9	2	1	435.2	1	0.2293			cytosol
AT2G27530.1	AT1G08360.1 | AT2G27530.2 | AT5G22440.1 | AT5G22440.2	T	F	2	d0-Ac	M	SKLQSEAVRE	569.3	569.3	569.3	8	7	9.722e-05	7.819	99.99	99.92	100	cytosol
AT2G27680.1		F	T	37	d3-Ac	C	SVEITEADRS	237.2	237.2	237.2	8	3	102.3	1.282	0.9682	0.7569	1.238	plastid
AT2G27710.1	AT2G27710.2 | AT2G27710.3 | AT2G27710.4 | AT2G27720.1 | AT2G27720.2 | AT2G27720.3	T	F	45	d3-Ac	K	EVKGKDLAEL	66.3	66.3	66.3	1	0						cytosol
AT2G27720.1	AT2G27710.1 | AT2G27710.2 | AT2G27710.3 | AT2G27710.4 | AT2G27720.2 | AT2G27720.3	T	F	45	d3-Ac	K	EVKGKDLAEL	66.3	66.3	66.3	1	0						cytosol
AT2G27720.2	AT2G27710.1 | AT2G27710.2 | AT2G27710.3 | AT2G27710.4 | AT2G27720.1 | AT2G27720.3	T	F	60	d3-Ac	K	EVKGKDLAEL	46.88	46.88	46.88	1	0						extracellular
AT2G27720.3	AT2G27710.1 | AT2G27710.2 | AT2G27710.3 | AT2G27710.4 | AT2G27720.1 | AT2G27720.2	T	F	57	d3-Ac	K	EVKGKDLAEL	54.78	54.78	54.78	1	0						extracellular
AT2G27730.1		F	T	26	d3-Ac	R	AAENVFIKKM	84.77	84.77	84.77	1	0						mitochondrion
AT2G27730.1		F	T	16	d3-Ac	S	SGKVLSEEER	257.8	257.8	257.8	1	0						mitochondrion
AT2G27730.1		F	T	15	d3-Ac	F	SSGKVLSEEE	205.6	205.6	205.6	1	0						mitochondrion
AT2G27880.1		F	T	244	d0-Ac	R	ADGSSGKDRP	4.857	4.857	4.857	1	0						nucleus
AT2G28000.1		F	T	103	d3-Ac	R	AIELPNAMEN	38.38	38.38	38.38	6	0						plastid
AT2G28000.1		F	T	366	d3-Ac	R	KVTISKDSTT	5.671	5.671	5.671	1	0						plastid
AT2G28000.1		F	T	120	d3-Ac	R	EVASKTNDSA	3.608	3.608	3.608	5	0						plastid
AT2G28000.1		F	T	83	d3-Ac	N	VVLDEFGSPK	92.54	92.54	92.54	2	0						plastid
AT2G28000.1		F	T	82	d3-Ac	R	NVVLDEFGSP	58.21	58.21	58.21	1	0						plastid
AT2G28000.1		F	T	151	d3-Ac	S	VTSGANPVSL	6.068	6.068	6.068	1	0						plastid
AT2G28000.1		F	T	163	d3-Ac	R	GIDKTVQGLI	5.104	5.104	5.104	1	0						plastid
AT2G28000.1		F	T	313	d3-Ac	R	GVLNVVAVKA	3.012	3.012	3.012	4	0						plastid
AT2G28190.1		F	T	63	d3-Ac	S	AAKKAVAVLK	664.6	664.6	664.6	13	11	78.71	2.185	1.254	0.5781	2.701	plastid
AT2G28190.1		F	T	64	d3-Ac	A	AKKAVAVLKG	792	792	792	5	3	61.3	1.654	1.605	0.9767	2.627	plastid
AT2G28720.1	AT1G07790.1 | AT2G37470.1 | AT3G09480.1 | AT3G45980.1 | AT3G46030.1 | AT3G53650.1 | AT5G02570.1 | AT5G22880.1 | AT5G59910.1	F	F	120	d3-Ac	R	EIQTAVRLVL	3.551	3.551	3.551	4	0						nucleus
AT2G28740.1	AT1G07660.1 | AT1G07820.1 | AT1G07820.2 | AT3G45930.1 | AT3G46320.1 | AT3G53730.1 | AT5G59690.1 | AT5G59970.1	F	F	5	d3-Ac	R	GKGGKGLGKG	8.44	8.44	8.44	3	0						nucleus
AT2G28800.1	AT2G28800.4	T	T	378	d3-Ac	R	SIAQPDDAGE	4.304	4.304	4.304	1	0						plastid
AT2G28800.4	AT2G28800.1	T	T	348	d3-Ac	R	SIAQPDDAGE	4.304	4.304	4.304	1	0						plastid
AT2G29350.1	AT2G29350.2	T	T	2	d0-Ac	M	AKEGGLGENS	511.2	511.2	511.2	3	1	0.002139	1	99.79			peroxisome
AT2G29360.1		F	T	2	d0-Ac	M	AKTGESLRDK	553.7	553.7	553.7	3	0						cytosol
AT2G29400.1		F	T	2	d0-Ac	M	AEKPAQEQEQ	595	595	595	4	0						cytosol
AT2G29550.1	AT1G20010.1 | AT1G75780.1 | AT4G20890.1 | AT5G12250.1 | AT5G23860.1 | AT5G23860.2 | AT5G44340.1 | AT5G62690.1 | AT5G62700.1	F	F	252	d3-Ac	R	KLAVNLIPFP	2.375	2.375	2.375	1	0						cytosol
AT2G29630.1	AT2G29630.2 | AT2G29630.3	T	T	55	d0-Ac	A	TLTFDPPTTN	153.5	153.5	153.5	4	2	0.24	1.219	80.65	77.37	83.55	plastid
AT2G29960.1	AT2G29960.2	T	T	48	d3-Ac	R	VVIGLFGKAV	36.26	36.26	36.26	1	0						endoplasmic reticulum
AT2G30110.1		F	T	64	d0-/d3-Ac	M	AFGNSNRQEI	88.22	88.22	88.22	3	0						cytosol
AT2G30520.1		F	T	2	d0-Ac	M	ATEGKNPINM	681.7	681.7	681.7	3	2	0.0004997	9.428	99.95	99.53	99.99	plasma membrane
AT2G30530.1		F	T	17	d0-Ac	E	METEKDKERM	28.06	28.06	28.06	1	0						nucleus
AT2G30600.1	AT2G30600.2 | AT2G30600.3 | AT2G30600.4 | AT2G30600.5	T	T	287	d3-Ac	F	EVMSLVRQCE	3.704	3.704	3.704	3	0						nucleus
AT2G30860.1	AT2G30860.2	T	T	79	d3-Ac	R	SQGPDLLGKT	40.16	40.16	40.16	4	0						cytosol
AT2G30860.1	AT2G30860.2	T	T	2	d3-Ac	M	VLKVYGPHFA	466.4	466.4	466.4	6	3	94.38	1.079	1.048	0.9724	1.13	cytosol
AT2G30870.1		F	T	79	d3-Ac	R	SQGPDLLGKT	34.22	34.22	34.22	2	0						vacuole,endoplasmic reticulum
AT2G30870.1		F	T	2	d3-Ac	M	VLTIYAPLFA	566	566	566	4	3	339.3	3.239	0.2939	0.09092	0.9457	vacuole,endoplasmic reticulum
AT2G30880.1		F	T	477	d0-Ac	R	NSLDIPVVSP	3.709	3.709	3.709	3	0						nucleus
AT2G30950.1		F	T	83	d3-Ac	A	DEQGVSSSRM	56.87	56.87	56.87	9	0						plastid
AT2G30950.1	AT1G06430.1	F	F	336	d3-Ac	R	GTGIGGGNDE	1.996	1.996	1.996	2	0						plastid
AT2G30950.1	AT1G06430.1	F	F	136	d3-Ac	R	VQLPGLSQEL	3.265	3.265	3.265	1	0						plastid
AT2G30950.1	AT1G06430.1	F	F	428	d3-Ac	R	TPGFSGADLA	3.403	3.403	3.403	1	0						plastid
AT2G30950.1	AT1G06430.1	F	F	391	d3-Ac	R	QVSVDVPDVK	5.575	5.575	5.575	2	0						plastid
AT2G30950.1	AT1G06430.1	F	F	540	d3-Ac	R	IVGGLGGRAA	2.774	2.774	2.774	1	0						plastid
AT2G30950.1		F	T	453	d3-Ac	R	TSISSKEIDD	6.177	6.177	6.177	3	0						plastid
AT2G30950.1		F	T	77	d3-Ac	A	SGKANADEQG	157	157	157	1	0						plastid
AT2G31610.1	AT5G35530.1	F	F	2	d0-Ac	M	ATQISKKRKF	516.1	516.1	516.1	5	1	6.3e-05	1	99.99			cytosol
AT2G31690.1	AT1G05800.1 | AT1G51440.1	F	F	347	d3-Ac	E	ELGVKVLRIT	3.308	3.308	3.308	2	0						plastid
AT2G31800.1		F	T	2	d0-Ac	M	ANVVGQLKRG	453.2	453.2	453.2	1	0						mitochondrion
AT2G31900.1	AT1G17420.1 | AT2G46225.1 | AT2G46225.2 | AT2G46225.3 | AT3G22400.1	F	F	872	d3-Ac	K	ELKNLRMAAR	4.541	4.541	4.541	1	0						nucleus,peroxisome
AT2G32080.1	AT2G32080.2	T	T	1	d0-Ac	-	MEANSGGGGG	441.2	441.2	441.2	5	3	7.32e-05	1.221	99.99	99.99	99.99	plasma membrane
AT2G32220.1	AT3G22230.1 | AT4G15000.1 | AT4G15000.2	F	F	56	d3-Ac	R	KDSAKKTAKK	77.31	77.31	77.31	4	0						cytosol
AT2G32230.1		F	T	71	d3-Ac	A	AAKQSAASPS	283.6	283.6	283.6	3	3	793.7	1.46	0.1258	0.08624	0.1836	mitochondrion
AT2G32240.1		F	T	198	d3-Ac	R	KKLIELEEGL	2.198	2.198	2.198	1	0						cytosol
AT2G32240.1		F	T	1267	d3-Ac	R	DIDLSFSSPT	3.2	3.2	3.2	3	0						cytosol
AT2G32410.1	AT2G32410.2	T	T	2	d0-Ac	M	AEPKTKYDRQ	493	493	493	1	0						nucleus
AT2G32500.1		F	T	40	d3-Ac	C	AADDQIASSK	173.9	173.9	173.9	3	0						plastid
AT2G32670.1	AT1G04750.1 | AT1G04750.2 | AT1G04760.1 | AT2G33120.1 | AT2G33120.2 | AT2G33120.3	F	F	221	d3-Ac	R	GEKIELLVDK	2.15	2.15	2.15	1	0						endoplasmic reticulum
AT2G32930.1	AT2G32930.2	T	T	330	d0-Ac	K	FDHSMLLNPY	2.09	2.09	2.09	1	0						nucleus
AT2G33040.1		F	T	67	d3-Ac	K	MVAASKLRAV	70.11	70.11	70.11	4	0						mitochondrion
AT2G33040.1		F	T	43	d3-Ac	S	ISTQVVRNRM	135	135	135	3	0						mitochondrion
AT2G33120.1	AT1G04750.1 | AT1G04750.2 | AT2G33120.2	T	F	2	d0-Ac	M	AQQSLIYSFV	530.6	530.6	530.6	4	1	4.5e-05	1	100			plasma membrane
AT2G33120.1	AT1G04750.1 | AT1G04750.2 | AT1G04760.1 | AT2G32670.1 | AT2G33120.2 | AT2G33120.3	T	F	156	d3-Ac	R	GEKIELLVDK	2.362	2.362	2.362	1	0						plasma membrane
AT2G33120.2	AT1G04750.1 | AT1G04750.2 | AT1G04760.1 | AT2G32670.1 | AT2G33120.1 | AT2G33120.3	T	F	164	d3-Ac	R	GEKIELLVDK	2.362	2.362	2.362	1	0						plasma membrane
AT2G33120.3	AT1G04750.1 | AT1G04750.2 | AT1G04760.1 | AT2G32670.1 | AT2G33120.1 | AT2G33120.2	T	F	74	d3-Ac	R	GEKIELLVDK	47.24	47.24	47.24	1	0						plasma membrane,golgi
AT2G33150.1		F	T	307	d3-Ac	R	SVAMQKGLPV	4.849	4.849	4.849	1	0						peroxisome
AT2G33150.1		F	T	35	d3-Ac	C	LAGDSAAYQR	158.8	158.8	158.8	8	7	6932	5.385	0.01442	0.002679	0.07762	peroxisome
AT2G33200.1		F	T	9	d3-Ac	W	SKLCHDILRL	7.834	7.834	7.834	1	0						cytosol
AT2G33210.1	AT2G33210.2 | AT3G23990.1	T	F	50	d3-Ac	R	GVEDLADAVK	83.26	83.26	83.26	1	0						mitochondrion
AT2G33220.1	AT1G04630.1	F	F	73	d3-Ac	R	ALKEEKYAAR	51.98	51.98	51.98	1	0						mitochondrion
AT2G33240.1		F	T	1029	d3-Ac	K	QEVPVIDQGV	3.422	3.422	3.422	1	0						cytosol
AT2G33255.1		F	T	23	d0-Ac	M	ANLTTNAKTR	186.8	186.8	186.8	2	0						mitochondrion
AT2G33370.1	AT1G04480.1 | AT3G04400.1 | AT3G04400.2	F	F	74	d3-Ac	R	KKVLPAVIVR	38.7	38.7	38.7	3	0						cytosol,nucleus
AT2G33380.1	AT2G33380.2	T	T	4	d3-Ac	G	EAEALATTAP	28.85	28.85	28.85	1	0						cytosol
AT2G33380.1	AT2G33380.2	T	T	2	d0-Ac	M	AGEAEALATT	1774	1774	1774	9	5	0.001045	7.817	99.9	99.19	99.99	cytosol
AT2G33800.1		F	T	276	d3-Ac	R	ATLAAVQQMR	4.269	4.269	4.269	1	0						plastid
AT2G33800.1		F	T	222	d3-Ac	R	SEGDYGAAKV	3.417	3.417	3.417	1	0						plastid
AT2G33870.1	AT1G16920.1 | AT1G28550.1 | AT3G15060.1 | AT4G18800.1 | AT5G45750.1 | AT5G60860.1	F	F	85	d3-Ac	R	GAVGALLVYD	33.4	33.4	33.4	1	0						cytosol
AT2G34040.1	AT2G34040.2	T	T	2	d0-Ac	M	SENQSEEVQQ	458.7	458.7	458.7	1	0						cytosol
AT2G34160.1		F	T	1	d0-Ac	-	MEEITDGVNN	305.2	305.2	305.2	5	4	0.001062	7.783	99.89	99.18	99.99	nucleus
AT2G34300.1	AT1G29470.1 | AT1G29470.2 | AT2G34300.2	T	F	2	d0-/d3-Ac	M	AMGKYSRVDG	661.3	661.3	661.3	3	0						golgi
AT2G34420.1		F	T	14	d3-Ac	F	AGKAVKPAAS	341	341	341	5	2	87.32	1.366	1.132	0.8317	1.54	plastid
AT2G34420.1	AT1G29910.1 | AT1G29920.1 | AT1G29930.1	F	F	38	d3-Ac	V	AKPKGPSGSP	914	914	914	1	0						plastid
AT2G34420.1	AT1G29910.1 | AT1G29920.1 | AT1G29930.1 | AT2G34430.1	F	F	167	d3-Ac	L	MGAVEGYRVA	4.645	4.645	4.645	3	0						plastid
AT2G34420.1		F	T	7	d3-Ac	M	ALSSPAFAGK	21.12	21.12	21.12	1	0						plastid
AT2G34420.1	AT1G29910.1 | AT1G29920.1 | AT1G29930.1 | AT2G34430.1	F	F	82	d3-Ac	A	GLSADPETFA	763.6	763.6	763.6	6	2	722.9	4.055	0.1381	0.0341	0.5578	plastid
AT2G34420.1	AT1G29930.1	F	F	198	d3-Ac	L	GLATDPEAFA	8.674	8.674	8.674	1	0						plastid
AT2G34420.1	AT1G29930.1	F	F	203	d3-Ac	D	PEAFAELKVK	6.455	6.455	6.455	3	0						plastid
AT2G34420.1	AT1G29930.1 | AT1G29910.1 | AT1G29920.1 | AT2G34430.1	F	F	79	d3-Ac	W	DTAGLSADPE	767.5	767.5	767.5	5	4	78.91	5.383	1.251	0.2348	6.387	plastid
AT2G34420.1	AT1G29910.1 | AT1G29920.1 | AT1G29930.1 | AT2G34430.1	F	F	80	d3-Ac	D	TAGLSADPET	398.4	398.4	398.4	3	1	8665	1	0.01154			plastid
AT2G34420.1	AT1G29910.1 | AT1G29920.1 | AT1G29930.1	F	F	34	d0-Ac	M	RKTVAKPKGP	1070	1070	1070	11	8	0.0001784	9.479	99.98	99.83	100	plastid
AT2G34420.1	AT1G29930.1 | AT1G29910.1 | AT1G29920.1	F	F	37	d3-Ac	T	VAKPKGPSGS	1445	1445	1445	5	2	120.3	1.866	0.8243	0.4434	1.527	plastid
AT2G34420.1	AT1G29910.1 | AT1G29920.1 | AT1G29930.1 | AT2G34430.1 | AT2G05070.1 | AT2G05100.1 | AT3G27690.1	F	F	210	d3-Ac	L	KVKELKNGRL	4.017	4.017	4.017	1	0						plastid
AT2G34420.1	AT1G29930.1 | AT1G29910.1 | AT1G29920.1	F	F	35	d3-Ac	R	KTVAKPKGPS	1506	1506	1506	5	3	409.9	10.71	0.2434	0.02278	2.546	plastid
AT2G34420.1	AT1G29910.1 | AT1G29920.1 | AT1G29930.1 | AT2G34430.1	F	F	84	d3-Ac	L	SADPETFARN	447.1	447.1	447.1	1	0						plastid
AT2G34420.1	AT1G29910.1 | AT1G29920.1 | AT1G29930.1 | AT2G34430.1 | AT2G05070.1 | AT2G05100.1 | AT3G27690.1	F	F	211	d3-Ac	K	VKELKNGRLA	5.732	5.732	5.732	5	0						plastid
AT2G34420.1	AT1G29910.1 | AT1G29920.1 | AT1G29930.1 | AT2G34430.1	F	F	81	d3-Ac	T	AGLSADPETF	526	526	526	1	0						plastid
AT2G34420.1		F	T	15	d3-Ac	A	GKAVKPAASD	372.8	372.8	372.8	3	1	1503	1	0.06648			plastid
AT2G34430.1	AT2G34420.1 | AT1G29910.1 | AT1G29920.1 | AT1G29930.1	F	F	83	d3-Ac	A	GLSADPETFA	763.6	763.6	763.6	5	2	722.9	4.055	0.1381	0.0341	0.5578	plastid
AT2G34430.1	AT2G34420.1 | AT1G29910.1 | AT1G29920.1 | AT1G29930.1	F	F	82	d3-Ac	T	AGLSADPETF	526	526	526	1	0						plastid
AT2G34430.1	AT1G29910.1 | AT1G29920.1 | AT1G29930.1 | AT2G34420.1	F	F	85	d3-Ac	L	SADPETFARN	447.1	447.1	447.1	1	0						plastid
AT2G34430.1	AT2G34420.1 | AT1G29910.1 | AT1G29920.1 | AT1G29930.1	F	F	81	d3-Ac	D	TAGLSADPET	398.4	398.4	398.4	2	1	8665	1	0.01154			plastid
AT2G34430.1	AT1G29910.1 | AT1G29920.1 | AT1G29930.1 | AT2G34420.1 | AT2G05070.1 | AT2G05100.1 | AT3G27690.1	F	F	212	d3-Ac	K	VKELKNGRLA	5.732	5.732	5.732	4	0						plastid
AT2G34430.1		F	T	37	d3-Ac	R	KASKPTGPSG	130	130	130	4	0						plastid
AT2G34430.1	AT2G34420.1 | AT1G29930.1 | AT1G29910.1 | AT1G29920.1	F	F	80	d3-Ac	W	DTAGLSADPE	767.5	767.5	767.5	3	2	34.96	1.255	2.78	2.229	3.464	plastid
AT2G34430.1	AT1G29910.1 | AT1G29920.1 | AT1G29930.1 | AT2G34420.1 | AT2G05070.1 | AT2G05100.1 | AT3G27690.1	F	F	211	d3-Ac	L	KVKELKNGRL	4.017	4.017	4.017	1	0						plastid
AT2G34430.1	AT1G29910.1 | AT1G29920.1 | AT1G29930.1 | AT2G34420.1	F	F	168	d3-Ac	L	MGAVEGYRVA	4.645	4.645	4.645	2	0						plastid
AT2G34460.1		F	T	70	d3-Ac	R	GFAVKAGVRD	57.3	57.3	57.3	1	0						plastid
AT2G34460.1		F	T	36	d3-Ac	M	EKGEAENAVK	431.5	431.5	431.5	6	3	57.61	1.336	1.706	1.283	2.267	plastid
AT2G34460.1		F	T	35	d0-Ac	K	MEKGEAENAV	341.8	341.8	341.8	1	0						plastid
AT2G34560.1	AT2G34560.2	T	T	2	d0-Ac	M	ATDEPSQTRW	604.5	474.1	604.5	1	0						cytosol,peroxisome
AT2G34585.1		F	T	39	d3-Ac	R	SLNPDYDPDD	103.3	103.3	103.3	1	0						extracellular
AT2G34690.1		F	T	2	d0-Ac	M	ADSEADKPLR	800	800	800	1	0						plasma membrane,peroxisome
AT2G34750.1		F	T	253	d3-Ac	R	GMFDMELEDA	1.286	1.286	1.286	1	0						nucleus
AT2G35330.1	AT2G35330.2	T	T	410	d3-Ac	K	KQLKERKDWA	1.804	1.804	1.804	1	0						endoplasmic reticulum
AT2G35330.1	AT2G35330.2	T	T	452	d3-Ac	K	KGKQTREDST	5.8	5.8	5.8	1	0						endoplasmic reticulum
AT2G35330.2	AT2G35330.1	T	T	425	d3-Ac	K	KGKQTREDST	5.8	5.8	5.8	1	0						nucleus
AT2G35330.2	AT2G35330.1	T	T	383	d3-Ac	K	KQLKERKDWA	1.804	1.804	1.804	1	0						nucleus
AT2G35410.1		F	T	226	d3-Ac	R	VVFADPEGRS	3.965	3.965	3.965	1	0						plastid
AT2G35410.1		F	T	183	d3-Ac	N	DLPSPAPGDT	4.113	4.113	4.113	2	0						plastid
AT2G35410.1		F	T	212	d3-Ac	R	ELFTAADFNP	4.518	4.518	4.518	1	0						plastid
AT2G35410.1		F	T	70	d3-Ac	A	EKETSADEET	965.5	965.5	965.5	1	0						plastid
AT2G35410.1		F	T	67	d3-Ac	C	SVAEKETSAD	1796	1796	1796	3	3	28.22	1.394	3.422	2.479	4.707	plastid
AT2G35410.1		F	T	68	d3-Ac	S	VAEKETSADE	1516	1516	1516	4	3	45.16	1.042	2.167	2.081	2.256	plastid
AT2G35450.1		F	T	46	d0-Ac	M	AAFAGSDSET	442.3	442.3	442.3	2	1	0.2756	1	78.39			plastid
AT2G35450.1		F	T	47	d0-Ac	A	AFAGSDSETT	486.3	486.3	486.3	1	0						plastid
AT2G35490.1		F	T	359	d3-Ac	R	GDGGLFVLAR	4.249	4.249	4.249	1	0						plastid
AT2G35605.1		F	T	13	d3-Ac	M	AKAASSTGAK	61.69	61.69	61.69	4	0						mitochondrion
AT2G35635.1	AT2G36170.1 | AT3G52590.1 | AT1G23410.1 | AT2G47110.1 | AT2G47110.2 | AT3G09790.1 | AT3G62250.1 | AT5G37640.1 | Contaminant_UBIQUITIN08 | P62988ups|UBIQ_HUMAN_UPS | AT1G31340.1 | AT1G55060.1 | AT4G05050.4 | AT1G65350.1 | AT4G02890.1 | AT4G02890.2 | AT4G05050.1 | AT4G05050.2 | AT4G05050.3 | AT4G02890.3 | AT4G02890.4 | AT4G05320.5 | AT5G03240.1 | AT5G03240.2 | AT5G03240.3 | AT4G05320.1 | AT4G05320.…	F	F	43	d3-Ac	R	LIFAGKQLED	29.71	29.71	29.71	1	0						cytosol
AT2G35720.1		F	T	1	d0-Ac	-	MMGQEAAPTG	336.3	336.3	336.3	1	0						cytosol
AT2G35830.1	AT2G35830.2	T	T	2	d0-Ac	M	AKSPVEVNLI	606.9	606.9	606.9	1	0						cytosol
AT2G35840.1	AT2G35840.2 | AT2G35840.3	T	T	341	d3-Ac	R	KYHGDKQGKK	2.75	2.75	2.75	4	0						cytosol
AT2G36060.1	AT2G36060.2 | AT2G36060.3	T	T	2	d3-Ac	M	TLGSGSSVVV	453.5	453.5	453.5	5	1	364900	1	0.000274			cytosol,nucleus
AT2G36145.1		F	T	157	d3-Ac	R	KKDKAPPGEE	2.358	2.358	2.358	1	0						plastid
AT2G36160.1	AT3G11510.1 | AT3G52580.1	F	F	98	d3-Ac	R	ATGGNKTKTP	40.46	40.46	40.46	3	0						cytosol
AT2G36160.1	AT3G11510.1 | AT3G52580.1	F	F	121	d3-Ac	R	SGMKIGRIED	3.551	3.551	3.551	1	0						cytosol
AT2G36170.1	AT3G52590.1	F	F	77	d3-Ac	G	IIEPSLMMLA	53.36	53.36	53.36	6	0						cytosol,nucleus
AT2G36170.1	AT3G52590.1 | AT1G23410.1 | AT2G47110.1 | AT2G47110.2 | AT3G09790.1 | AT3G62250.1 | AT5G37640.1 | Contaminant_UBIQUITIN08 | P62988ups|UBIQ_HUMAN_UPS | AT1G31340.1 | AT1G55060.1 | AT2G35635.1 | AT4G05050.4 | AT1G65350.1 | AT4G02890.1 | AT4G02890.2 | AT4G05050.1 | AT4G05050.2 | AT4G05050.3 | AT4G02890.3 | AT4G02890.4 | AT4G05320.5 | AT5G03240.1 | AT5G03240.2 | AT5G03240.3 | AT4G05320.1 | AT4G05320.…	F	F	43	d3-Ac	R	LIFAGKQLED	29.71	29.71	29.71	5	0						cytosol,nucleus
AT2G36250.1	AT2G36250.2	T	T	50	d3-Ac	A	AQKSESSPIR	203.3	203.3	203.3	2	0						plastid
AT2G36250.1	AT2G36250.2	T	T	177	d3-Ac	R	GLGAGGNPEI	3.246	3.246	3.246	1	0						plastid
AT2G36410.1	AT2G36410.2 | AT2G36410.3 | AT3G52920.1 | AT3G52920.2	T	F	70	d3-Ac	R	AKEDEIEKRR	67.28	67.28	67.28	1	0						nucleus
AT2G36460.1	AT2G36460.2 | AT3G52930.1	T	F	254	d3-Ac	R	TVPAAVPAIV	3.272	3.272	3.272	2	0						cytosol
AT2G36460.2	AT2G36460.1 | AT3G52930.1	T	F	163	d3-Ac	R	TVPAAVPAIV	3.272	3.272	3.272	2	0						cytosol
AT2G36530.1		F	T	2	d0-Ac	M	ATITVVKARQ	573.2	573.2	573.2	9	8	2.063e-05	2.968	100	99.99	100	cytosol
AT2G36530.1		F	T	413	d3-Ac	R	LAKYNQLLRI	3.603	3.603	3.603	4	0						cytosol
AT2G36620.1	AT3G53020.1	F	F	88	d3-Ac	G	ATLEVIQKKR	172.1	172.1	172.1	1	0						cytosol
AT2G36620.1	AT3G53020.1	F	F	59	d3-Ac	R	KQHKKDAAQE	48.37	48.37	48.37	6	0						cytosol
AT2G36620.1	AT3G53020.1	F	F	84	d3-Ac	R	SIVGATLEVI	110.1	110.1	110.1	3	0						cytosol
AT2G36660.1		F	T	512	d0-Ac	K	KSIQQRQSET	3.063	3.063	3.063	1	0						nucleus
AT2G36835.1		F	T	2	d0-Ac	M	AKKGGATLAE	660.9	660.9	660.9	3	0						plastid,peroxisome
AT2G36880.1	AT3G17390.1 | AT2G36880.2	T	F	149	d3-Ac	L	GAKLTEVRKN	4.851	4.851	4.851	1	0						cytosol
AT2G36880.1	AT1G02500.1 | AT1G02500.2 | AT2G36880.2 | AT4G01850.1 | AT4G01850.2 | AT5G20280.1 | AT3G17390.1	T	F	281	d3-Ac	R	SGAYIVRQAA	3.718	3.718	3.718	2	0						cytosol
AT2G36880.1	AT2G36880.2 | AT3G17390.1	T	F	145	d3-Ac	L	ATKLGAKLTE	6.174	6.174	6.174	2	0						cytosol
AT2G36880.1	AT2G36880.2	T	T	288	d3-Ac	R	QAAKSVVAAG	5.148	5.148	5.148	1	0						cytosol
AT2G36885.1	AT2G36885.2	T	T	96	d3-Ac	A	SLPGAETVRS	115.1	115.1	115.1	3	0						plastid
AT2G37170.1		F	T	2	d0-/d3-Ac	M	AKDVEGPEGF	642.2	642.2	642.2	4	4	1.485	1.086	40.25	38.28	42.25	plasma membrane
AT2G37180.1		F	T	2	d0-/d3-Ac	M	AKDVEGPDGF	625.3	625.3	625.3	2	2	1.029	1.049	49.29	48.08	50.49	plasma membrane
AT2G37190.1	AT3G53430.1	F	F	121	d3-Ac	R	SIAKELSGTV	4.256	4.256	4.256	2	0						cytosol
AT2G37220.1		F	T	183	d3-Ac	R	SSFGSSGSGY	5.316	5.316	5.316	3	0						plastid
AT2G37270.1	AT2G37270.2	T	T	2	d0-Ac	M	AASAEIDAEI	733.9	733.9	733.9	6	4	0.001948	8.914	99.81	98.29	99.98	cytosol
AT2G37280.1	AT2G26910.1 | AT1G15210.1 | AT1G15520.1 | AT1G59870.1 | AT1G66950.1 | AT3G16340.1 | AT3G16340.2 | AT3G53480.1 | AT3G30842.1	F	F	310	d3-Ac	R	GISGGQKKRL	2.765	2.765	2.765	1	0						plasma membrane
AT2G37470.1	AT1G07790.1 | AT2G28720.1 | AT3G09480.1 | AT3G45980.1 | AT3G46030.1 | AT3G53650.1 | AT5G02570.1 | AT5G22880.1 | AT5G59910.1	F	F	108	d3-Ac	R	EIQTAVRLVL	37.94	37.94	37.94	4	0						nucleus
AT2G37550.1	AT2G37550.2	T	T	184	d3-Ac	R	GAPAKSKSSE	4.97	4.97	4.97	1	0						nucleus,golgi
AT2G37600.1	AT2G37600.2 | AT3G53740.2 | AT3G53740.3 | AT3G53740.4 | AT5G02450.1	T	F	60	d3-Ac	R	ITELLKVGKD	58.28	58.28	58.28	1	0						cytosol,nucleus
AT2G37620.1	AT1G49240.1 | AT2G37620.2 | AT2G42100.1 | AT3G12110.1 | AT3G18780.1 | AT3G18780.2 | AT3G46520.1 | AT3G53750.1 | AT5G09810.1 | AT5G59370.1 | AT5G59370.2	T	F	22	d3-Ac	A	GFAGDDAPRA	109.9	109.9	109.9	2	0						cytosol
AT2G37620.1	AT5G09810.1 | AT2G37620.2 | AT3G12110.1 | AT3G46520.1 | AT3G53750.1 | AT5G59370.1 | AT5G59370.2	T	F	45	d3-Ac	G	VMVGMGQKDA	192.9	192.9	192.9	1	1	15.82	1	5.947			cytosol
AT2G37620.1	AT2G37620.2 | AT3G12110.1 | AT3G46520.1 | AT3G53750.1 | AT5G59370.1 | AT5G59370.2 | AT5G09810.1 | AT1G49240.1 | AT3G18780.1 | AT3G18780.2	T	F	51	d3-Ac	G	QKDAYVGDEA	184.6	184.6	184.6	1	0						cytosol
AT2G37620.1	AT2G37620.2 | AT3G12110.1 | AT3G46520.1 | AT3G53750.1 | AT5G59370.1 | AT5G59370.2 | AT5G09810.1	T	F	50	d3-Ac	M	GQKDAYVGDE	413.7	413.7	413.7	2	1	26.77	1	3.601			cytosol
AT2G37660.1		F	T	70	d3-Ac	S	AAATTEPLTV	3180	3180	3180	9	8	99.57	1.791	0.9943	0.5576	1.767	plastid
AT2G37660.1		F	T	71	d3-Ac	A	AATTEPLTVL	3481	3481	3481	8	7	65.37	2.562	1.507	0.5936	3.771	plastid
AT2G37660.1		F	T	88	d3-Ac	R	TGQIVYKKLK	26.44	26.44	26.44	2	0						plastid
AT2G37660.1		F	T	258	d3-Ac	R	ELLVGKDDEL	1.764	1.764	1.764	1	0						plastid
AT2G37660.1		F	T	100	d3-Ac	R	SEQFVARGLV	31.06	31.06	31.06	3	0						plastid
AT2G37660.1		F	T	246	d3-Ac	R	AGGLQDKDGG	3.556	3.556	3.556	3	0						plastid
AT2G37660.1		F	T	69	d3-Ac	V	SAAATTEPLT	2355	2355	2355	1	0						plastid
AT2G37660.1		F	T	73	d3-Ac	A	TTEPLTVLVT	2011	2011	2011	3	0						plastid
AT2G38040.1	AT2G38040.2	T	T	549	d3-Ac	R	AKAASEATSL	7.015	7.015	7.015	2	0						plastid
AT2G38120.1		F	T	2	d0-Ac	M	SEGVEAIVAN	525.3	525.3	525.3	3	1	0.001831	1	99.82			plasma membrane,golgi
AT2G38140.1		F	T	61	d3-Ac	R	KTAKGKRFNH	92.18	92.18	92.18	2	0						plastid
AT2G38140.1		F	T	2	d0-Ac	M	ASLILGAPPR	580	580	580	1	0						plastid
AT2G38210.1	AT2G38230.1	F	F	2	d0-Ac	M	AGTGVVAVYG	614.8	614.8	614.8	1	0						cytosol
AT2G38230.1	AT2G38210.1	F	F	2	d0-Ac	M	AGTGVVAVYG	614.8	614.8	614.8	1	0						cytosol
AT2G38230.1		F	T	265	d3-Ac	R	AKAIVQAVTN	3.989	3.989	3.989	4	0						cytosol
AT2G38230.1	AT5G01410.1	F	F	36	d3-Ac	R	GGVIMDVVNA	66.79	66.79	66.79	4	0						cytosol
AT2G38270.1		F	T	206	d3-Ac	K	VVAFIKGSRS	2.872	2.872	2.872	4	0						plastid
AT2G38540.1		F	T	83	d3-Ac	R	ALGSGLNAGR	30.57	30.57	30.57	2	0						extracellular
AT2G38690.1		F	T	67	d0-Ac	K	LSPQNPIFTT	84.98	84.98	84.98	1	0						nucleus
AT2G38880.1	AT2G38880.2 | AT2G38880.3 | AT2G38880.4 | AT2G38880.5 | AT2G38880.6 | AT2G38880.7 | AT2G38880.8	T	T	2	d0-Ac	M	ADTPSSPAGD	1026	1026	1026	2	1	0.000136	1	99.99			nucleus
AT2G39590.1	AT1G07770.1 | AT1G07770.2 | AT3G46040.1 | AT5G59850.1	F	F	64	d3-Ac	R	SGKIVVELNG	28.94	28.94	28.94	1	0						cytosol
AT2G39670.1	AT2G39670.2	T	T	39	d3-Ac	A	ATTVVPSPKP	289.3	289.3	289.3	2	1	23.14	1	4.143			plastid
AT2G39730.1	AT2G39730.2 | AT2G39730.3	T	T	252	d3-Ac	N	ATLMNIADNP	166.5	166.5	166.5	1	1	2363	1	0.0423			plastid
AT2G39730.1	AT2G39730.2 | AT2G39730.3	T	T	59	d3-Ac	L	AVKEDKQTDG	523.6	523.6	523.6	2	1	556.5	1	0.1794			plastid
AT2G39730.1	AT2G39730.2 | AT2G39730.3	T	T	75	d3-Ac	L	AYDTSDDQQD	1234	1234	4934	2	1	278.7	1	0.3575			plastid
AT2G39730.1	AT2G39730.2 | AT2G39730.3	T	T	257	d3-Ac	N	IADNPTNVQL	20.16	20.16	20.16	1	0						plastid
AT2G39730.1	AT2G39730.2 | AT2G39730.3	T	T	189	d3-Ac	M	MSAGELESGN	34.34	8.584	34.34	4	0						plastid
AT2G39730.1	AT2G39730.2	T	T	225	d3-Ac	C	LFINDLDAGA	2.633	2.633	5.266	1	0						plastid
AT2G39730.1	AT2G39730.2 | AT2G39730.3	T	T	256	d3-Ac	M	NIADNPTNVQ	19.32	19.32	19.32	5	0						plastid
AT2G39730.1	AT2G39730.2 | AT2G39730.3	T	T	186	d3-Ac	N	PIMMSAGELE	18.58	4.646	18.58	1	0						plastid
AT2G39730.1	AT2G39730.2 | AT2G39730.3	T	T	401	d3-Ac	L	VMEQENVKRV	2.945	1.472	5.89	1	0						plastid
AT2G39730.1	AT2G39730.2 | AT2G39730.3	T	T	237	d3-Ac	R	MGGTTQYTVN	2.04	2.04	2.04	1	0						plastid
AT2G39730.1	AT2G39730.2	T	T	421	d3-Ac	A	ALGDANADAI	8.686	8.686	8.686	1	0						plastid
AT2G39730.1	AT2G39730.2 | AT2G39730.3	T	T	63	d3-Ac	E	DKQTDGDRWR	383.7	383.7	383.7	1	0						plastid
AT2G39730.1	AT2G39730.2 | AT2G39730.3	T	T	250	d3-Ac	M	VNATLMNIAD	46.84	46.84	46.84	1	0						plastid
AT2G39730.1	AT2G39730.2	T	T	420	d3-Ac	Q	AALGDANADA	5.984	5.984	5.984	1	0						plastid
AT2G39730.1	AT2G39730.2 | AT2G39730.3	T	T	413	d3-Ac	L	AETYLSQAAL	14.29	14.29	14.29	2	0						plastid
AT2G39730.1	AT2G39730.2	T	T	191	d3-Ac	S	AGELESGNAG	31.44	31.44	31.44	1	0						plastid
AT2G39730.1	AT2G39730.2	T	T	399	d3-Ac	N	MLVMEQENVK	2.733	2.733	5.466	1	0						plastid
AT2G39730.1		F	T	454	d3-Ac	D	PVAENFDPTA	4.589	4.589	4.589	1	0						plastid
AT2G39730.1	AT2G39730.2 | AT2G39730.3	T	T	249	d3-Ac	Q	MVNATLMNIA	20.28	20.28	20.28	1	0						plastid
AT2G39730.1	AT2G39730.2 | AT2G39730.3	T	T	412	d3-Ac	Q	LAETYLSQAA	13.53	13.53	13.53	4	0						plastid
AT2G39730.1	AT2G39730.2	T	T	190	d3-Ac	M	SAGELESGNA	56.57	56.57	56.57	1	0						plastid
AT2G39730.1	AT2G39730.2 | AT2G39730.3	T	T	255	d3-Ac	L	MNIADNPTNV	33.63	33.63	33.63	2	0						plastid
AT2G39730.1	AT2G39730.2	T	T	107	d3-Ac	H	AVLSSYEYVS	29.57	29.57	118.3	1	0						plastid
AT2G39730.1	AT2G39730.2 | AT2G39730.3	T	T	359	d3-Ac	R	KFVESLGVEK	2.918	2.918	2.918	4	0						plastid
AT2G39730.1	AT2G39730.2 | AT2G39730.3	T	T	352	d3-Ac	R	VYDDEVRKFV	3.402	3.402	3.402	1	0						plastid
AT2G39730.1	AT2G39730.2 | AT2G39730.3	T	T	81	d3-Ac	D	DQQDITRGKG	78.6	78.6	314.4	1	0						plastid
AT2G39730.1	AT2G39730.2	T	T	279	d0-Ac	V	PIICTGNDFS	2.25	2.25	2.25	1	0						plastid
AT2G39730.1	AT2G39730.2 | AT2G39730.3	T	T	247	d3-Ac	N	NQMVNATLMN	16.31	16.31	16.31	3	0						plastid
AT2G39730.1	AT2G39730.2 | AT2G39730.3	T	T	410	d3-Ac	R	VQLAETYLSQ	10.03	10.03	10.03	12	0						plastid
AT2G39730.1	AT2G39730.2 | AT2G39730.3	T	T	77	d3-Ac	Y	DTSDDQQDIT	1880	1880	7520	2	1	668.1	1	0.1495			plastid
AT2G39730.1	AT2G39730.2 | AT2G39730.3	T	T	73	d3-Ac	R	GLAYDTSDDQ	986.6	986.6	1973	4	3	6713	20.23	0.01489	0.0007363	0.3004	plastid
AT2G39730.1	AT2G39730.2 | AT2G39730.3	T	T	74	d3-Ac	G	LAYDTSDDQQ	1044	1044	2089	2	2	40580	31.44	0.002464	7.836e-05	0.07742	plastid
AT2G39730.1	AT2G39730.2 | AT2G39730.3	T	T	60	d0-/d3-Ac	A	VKEDKQTDGD	685.1	685.1	685.1	2	2	65.07	3.083	1.513	0.4959	4.524	plastid
AT2G39730.1	AT2G39730.2 | AT2G39730.3	T	T	76	d3-Ac	A	YDTSDDQQDI	2586	2586	10340	3	2	3688	4.241	0.02711	0.006394	0.1149	plastid
AT2G39730.2		F	T	80	d3-Ac	S	DDQQDITRGK	828.8	828.8	828.8	1	0						plastid
AT2G39730.2		F	T	400	d3-Ac	M	LVMEQENVKR	5.339	5.339	5.339	1	0						plastid
AT2G39730.2		F	T	229	d3-Ac	N	DLDAGAGRMG	4.245	4.245	4.245	1	0						plastid
AT2G39730.2		F	T	433	d3-Ac	R	GTFYGKTEEK	2.244	2.244	2.244	6	0						plastid
AT2G39730.2		F	T	110	d3-Ac	L	SSYEYVSQGL	120.1	120.1	120.1	2	0						plastid
AT2G39730.2		F	T	111	d3-Ac	S	SYEYVSQGLR	129.3	129.3	129.3	4	0						plastid
AT2G39730.2		F	T	78	d3-Ac	D	TSDDQQDITR	9298	9298	9298	2	0						plastid
AT2G39770.1	AT2G39770.2 | AT3G55590.1	T	F	1	d3-Ac	-	MKALILVGGF	332.9	332.9	332.9	2	0						cytosol
AT2G39800.1	AT2G39800.2 | AT2G39800.3 | AT2G39800.4 | AT3G55610.1	T	F	308	d3-Ac	R	KLQALSSEDR	3.415	3.415	3.415	3	0						cytosol
AT2G39800.1	AT2G39800.2 | AT2G39800.3 | AT2G39800.4 | AT3G55610.1	T	F	679	d3-Ac	R	GPVGVEGLLT	4.209	4.209	4.209	4	0						cytosol
AT2G39800.1	AT2G39800.2 | AT2G39800.3 | AT2G39800.4	T	T	375	d3-Ac	R	KLADMEDPIG	5.034	5.034	5.034	1	0						cytosol
AT2G39800.2	AT2G39800.1 | AT2G39800.3 | AT2G39800.4 | AT3G55610.1	T	F	576	d3-Ac	R	GPVGVEGLLT	4.209	4.209	4.209	3	0						cytosol
AT2G39800.2	AT2G39800.1 | AT2G39800.3 | AT2G39800.4 | AT3G55610.1	T	F	205	d3-Ac	R	KLQALSSEDR	3.415	3.415	3.415	2	0						cytosol
AT2G39800.2	AT2G39800.1 | AT2G39800.3 | AT2G39800.4	T	T	272	d3-Ac	R	KLADMEDPIG	5.034	5.034	5.034	1	0						cytosol
AT2G39800.3	AT2G39800.1 | AT2G39800.2 | AT2G39800.4 | AT3G55610.1	T	F	676	d3-Ac	R	GPVGVEGLLT	4.209	4.209	4.209	4	0						cytosol
AT2G39850.1		F	T	679	d3-Ac	R	TVTNVNDGEF	3.597	3.597	3.597	1	0						extracellular
AT2G39890.1	AT2G39890.2	T	T	2	d3-Ac	M	TATEAKNRKI	634.7	634.7	634.7	1	0						plasma membrane
AT2G39940.1		F	T	1	d0-Ac	-	MEDPDIKRCK	314.9	314.9	314.9	2	0						cytosol
AT2G40100.1	AT2G40100.2	T	T	30	d0-Ac	A	RFGFSFGKKK	112.1	112.1	112.1	3	0						plastid
AT2G40100.1		F	T	238	d3-Ac	T	LKLAEIKHSR	1.838	1.838	1.838	1	0						plastid
AT2G40490.1		F	T	47	d3-Ac	R	KVSATSEPLL	220.4	220.4	220.4	3	0						plastid
AT2G40490.1		F	T	37	d3-Ac	C	SVEGTTVTER	307.3	307.3	307.3	7	7	739.8	19.68	0.135	0.006867	2.592	plastid
AT2G40490.1		F	T	51	d3-Ac	A	TSEPLLLRAV	293.5	293.5	293.5	2	0						plastid
AT2G40840.1		F	T	928	d3-Ac	R	SVPANVSGED	5.54	5.54	5.54	1	0						cytosol
AT2G41100.1	AT2G41100.3 | AT2G41100.4	T	T	2	d0-Ac	M	ADKLTDDQIT	625.7	625.7	625.7	3	0						cytosol
AT2G41100.3	AT2G41100.1 | AT2G41100.4	T	T	56	d0-Ac	M	ADKLTDDQIT	97.18	97.18	97.18	3	0						cytosol
AT2G41110.1	AT1G66410.1 | AT1G66410.2 | AT2G27030.1 | AT2G27030.2 | AT2G27030.3 | AT2G41110.2 | AT3G43810.1 | AT3G56800.1 | AT5G21274.1 | AT5G37780.1 | AT5G37780.2 | AT5G37780.3	T	F	79	d3-Ac	K	DTDSEEELKE	91.45	91.45	91.45	2	0						cytosol
AT2G41110.1	AT1G66410.1 | AT1G66410.2 | AT2G27030.1 | AT2G27030.2 | AT2G27030.3 | AT2G41110.2 | AT3G43810.1 | AT3G56800.1 | AT5G21274.1 | AT5G37780.1 | AT5G37780.2 | AT5G37780.3	T	F	76	d3-Ac	R	KMKDTDSEEE	125.3	125.3	125.3	3	0						cytosol
AT2G41110.1	AT1G66410.1 | AT1G66410.2 | AT2G27030.1 | AT2G27030.2 | AT2G27030.3 | AT2G41110.2 | AT3G43810.1 | AT3G56800.1 | AT5G21274.1 | AT5G37780.1 | AT5G37780.2 | AT5G37780.3	T	F	92	d3-Ac	R	VFDKDQNGFI	18.05	18.05	18.05	1	0						cytosol
AT2G41110.2	AT1G66410.1 | AT1G66410.2 | AT2G27030.1 | AT2G27030.2 | AT2G27030.3 | AT2G41110.1 | AT3G43810.1 | AT3G56800.1 | AT5G21274.1 | AT5G37780.1 | AT5G37780.2 | AT5G37780.3	T	F	91	d3-Ac	K	DTDSEEELKE	91.45	91.45	91.45	2	0						cytosol
AT2G41110.2	AT1G66410.1 | AT1G66410.2 | AT2G27030.1 | AT2G27030.2 | AT2G27030.3 | AT2G41110.1 | AT3G43810.1 | AT3G56800.1 | AT5G21274.1 | AT5G37780.1 | AT5G37780.2 | AT5G37780.3	T	F	88	d3-Ac	R	KMKDTDSEEE	62.64	62.64	62.64	3	0						cytosol
AT2G41110.2	AT1G66410.1 | AT1G66410.2 | AT2G27030.1 | AT2G27030.2 | AT2G27030.3 | AT2G41110.1 | AT3G43810.1 | AT3G56800.1 | AT5G21274.1 | AT5G37780.1 | AT5G37780.2 | AT5G37780.3	T	F	104	d3-Ac	R	VFDKDQNGFI	18.05	18.05	18.05	1	0						cytosol
AT2G41380.1		F	T	2	d0-Ac	M	AKLFIKQAEQ	431.8	431.8	431.8	1	0						mitochondrion
AT2G41530.1		F	T	2	d0-Ac	M	ASGLSEIGST	693.8	693.8	693.8	11	3	0.0008324	12.28	99.92	98.99	99.99	cytosol
AT2G41560.1		F	T	7	d3-Ac	R	DFEVEAKNPS	9.84	9.84	9.84	1	0						vacuole
AT2G41680.1		F	T	511	d3-Ac	R	TISGVKMKKE	2.45	2.45	2.45	1	0						plastid
AT2G41680.1		F	T	266	d3-Ac	R	ASKAMQDRVI	4.247	4.247	4.247	3	0						plastid
AT2G41740.1		F	T	840	d3-Ac	L	VAENKKSPDT	6.33	6.33	6.33	1	0						cytosol
AT2G41760.1		F	T	2	d0-Ac	M	SGVTSEPIAM	550.6	550.6	550.6	1	0						cytosol
AT2G42100.1	AT1G49240.1 | AT2G37620.1 | AT2G37620.2 | AT3G12110.1 | AT3G18780.1 | AT3G18780.2 | AT3G46520.1 | AT3G53750.1 | AT5G09810.1 | AT5G59370.1 | AT5G59370.2	F	F	23	d3-Ac	A	GFAGDDAPRA	120.4	120.4	120.4	2	0						cytosol
AT2G42130.1	AT2G42130.2 | AT2G42130.3 | AT2G42130.4	T	T	51	d0-/d3-Ac	M	VQETVQGSPL	142.5	142.5	142.5	4	1	0.7978	1	55.62			plastid
AT2G42130.3	AT2G42130.1 | AT2G42130.2 | AT2G42130.4	T	T	2	d0-/d3-Ac	M	VQETVQGSPL	509.6	509.6	509.6	4	1	0.7978	1	55.62			cytosol
AT2G42210.1	AT2G42210.2 | AT2G42210.3 | AT2G42210.4	T	T	1	d0-Ac	-	MDPAEMRYLE	353.1	353.1	353.1	3	3	0.0001777	5.242	99.98	99.91	100	mitochondrion
AT2G42210.2	AT2G42210.1 | AT2G42210.3 | AT2G42210.4	T	T	15	d0-Ac	I	MDPAEMRYLE	37.45	37.45	37.45	3	0						mitochondrion
AT2G42220.1		F	T	48	d3-Ac	A	ELKFVNAEEA	335.4	335.4	335.4	4	2	162.1	1.57	0.613	0.3914	0.9589	plastid
AT2G42480.1		F	T	644	d0-Ac	K	SKLELVSIKN	4.873	4.873	4.873	4	0						nucleus
AT2G42590.1	AT2G42590.2 | AT2G42590.3 | AT4G09000.1 | AT4G09000.2 | AT1G35160.1 | AT1G35160.2	T	F	220	d3-Ac	D	STLIMQLLRD	1.81	1.81	1.81	1	0						cytosol
AT2G42590.1	AT2G42590.2 | AT2G42590.3	T	T	134	d3-Ac	R	YLAEFKSGNE	2.818	2.818	2.818	1	0						cytosol
AT2G42600.1	AT2G42600.2	T	T	723	d3-Ac	R	SVVFKEPRFV	1.546	1.546	1.546	1	0						cytosol
AT2G42600.1	AT1G53310.1 | AT1G53310.2 | AT1G53310.3 | AT2G42600.2 | AT3G14940.1	T	F	215	d3-Ac	R	EIQAAFRTDE	1.654	1.654	1.654	1	0						cytosol
AT2G42600.1	AT2G42600.2	T	T	180	d3-Ac	R	SLLQKFGRIR	2.321	2.321	2.321	1	0						cytosol
AT2G42600.1	AT2G42600.2	T	T	840	d3-Ac	R	LLVSEELQPF	2.082	2.082	2.082	1	0						cytosol
AT2G42740.1	AT3G58700.1 | AT4G18730.1 | AT5G45775.1 | AT5G45775.2	F	F	35	d3-Ac	R	ASKVLEQLSG	116	116	116	1	0						cytosol
AT2G42740.1	AT3G58700.1 | AT4G18730.1 | AT5G45775.2	F	F	2	d0-Ac	M	ASEKKLSNPM	639.7	639.7	639.7	4	4	0.0002581	2.193	99.97	99.94	99.99	cytosol
AT2G42790.1		F	T	34	d3-Ac	T	SADTSVAPLG	98.44	98.44	98.44	2	0						peroxisome
AT2G42810.1	AT2G42810.2	T	T	1	d0-Ac	-	METKNENSDV	386.8	386.8	386.8	4	4	0.001162	3.47	99.88	99.6	99.97	cytosol,nucleus
AT2G43040.1		F	T	82	d3-Ac	F	EGIDLQAAIQ	33.3	33.3	33.3	4	0						nucleus
AT2G43090.1	AT2G43090.2	T	T	61	d3-Ac	S	AAEPQERKTF	389	389	389	1	0						plastid
AT2G43090.1	AT2G43090.2	T	T	60	d3-Ac	R	SAAEPQERKT	332.5	332.5	332.5	1	0						plastid
AT2G43160.1	AT2G43160.2 | AT2G43160.3 | AT2G43160.4	T	T	1	d0-Ac	-	MKKVFGQTVR	308	308	308	4	0						nucleus
AT2G43180.1	AT2G43180.2 | AT2G43180.3 | AT2G43180.4	T	T	56	d3-Ac	N	STVVSDESGN	323.6	323.6	323.6	2	2	20.77	1.079	4.593	4.271	4.938	plastid
AT2G43235.1		F	T	262	d0-Ac	I	TDDDIIQLRR	2.787	2.787	2.787	1	0						plastid
AT2G43360.1		F	T	26	d3-Ac	C	YSSLSAASAE	227.6	227.6	227.6	1	0						mitochondrion
AT2G43410.1	AT2G43410.2 | AT2G43410.3 | AT2G43410.4	T	T	2	d0-Ac	M	ALSMKPFRAD	507.5	507.5	507.5	1	0						nucleus
AT2G43460.1	AT3G59540.1	F	F	2	d3-Ac	M	PKQIHEIKDF	383	383	383	5	0						cytosol
AT2G43560.1		F	T	77	d3-Ac	A	AGLPPEDKPR	205.4	205.4	205.4	1	0						plastid
AT2G43720.1		F	T	1	d0-Ac	-	MDQTAEEKMV	478.4	478.4	478.4	1	0						nucleus
AT2G43750.1	AT2G43750.2	T	T	241	d3-Ac	R	GKIDILVAGI	1.49	1.49	1.49	1	0						plastid
AT2G43910.1		F	T	215	d3-Ac	R	KGKEKLGRWK	1.57	1.57	1.57	1	0						cytosol
AT2G43940.1		F	T	1	d0-Ac	-	MENAGKATSL	392.5	392.5	392.5	3	1	0.000716	1	99.93			cytosol
AT2G43945.1		F	T	96	d3-Ac	C	VLESDEDSGL	33.38	33.38	33.38	1	0						plastid
AT2G43945.1	AT3G59870.1	F	F	139	d3-Ac	L	LAIQQQGPRS	1.764	1.764	1.764	2	0						plastid
AT2G44060.1	AT2G44060.2	T	T	303	d3-Ac	K	LPIIKEGGET	4.592	4.592	4.592	3	0						cytosol
AT2G44060.1	AT2G44060.2	T	T	302	d3-Ac	M	KLPIIKEGGE	5.432	5.432	5.432	1	0						cytosol
AT2G44060.1	AT2G44060.2	T	T	2	d0-Ac	M	STSEDKPEII	607.6	607.6	607.6	6	4	0.0001379	1.309	99.99	99.98	99.99	cytosol
AT2G44120.1	AT2G44120.2	T	T	2	d0-Ac	M	AESKVVVPES	816.9	816.9	816.9	5	4	0.0005959	4.34	99.94	99.74	99.99	cytosol
AT2G44120.2	AT2G44120.1	T	T	7	d0-Ac	M	AESKVVVPES	16.77	16.77	16.77	5	0						cytosol
AT2G44160.1	AT3G59970.1 | AT3G59970.2 | AT3G59970.3	F	F	101	d3-Ac	R	SNGIQNVLAL	20.11	20.11	20.11	3	0						cytosol
AT2G44270.1	AT2G44270.2	T	T	1	d0-Ac	-	MEAKNKKAVA	270.5	270.5	270.5	1	0						mitochondrion
AT2G44310.1		F	T	2	d0-/d3-Ac	M	GVVLIDGSTV	517.1	517.1	517.1	9	7	25.26	1.633	3.809	2.368	6.072	nucleus
AT2G44640.1		F	T	2	d0-Ac	M	ANLNSAIDSV	448.8	448.8	448.8	1	0						plastid
AT2G44650.1	AT3G58650.1 | AT3G60210.1	F	F	80	d3-Ac	A	AVKFERYLTG	92.04	92.04	92.04	1	0						plastid
AT2G44650.1		F	T	43	d3-Ac	A	ISTKWEPTKV	221.7	221.7	221.7	3	0						plastid
AT2G44920.1	AT2G44920.2	T	T	82	d3-Ac	A	FKGGGPYGQG	93.4	93.4	93.4	4	0						plastid
AT2G44950.1		F	T	793	d3-Ac	I	AKKKVSRLRS	4.366	4.366	4.366	1	0						nucleus
AT2G45070.1	AT2G45070.2 | AT2G45070.3 | AT2G45070.4	T	T	2	d3-Ac	M	VGSGAPQRGS	726.7	726.7	726.7	4	3	8594	13.97	0.01164	0.0008332	0.1623	endoplasmic reticulum
AT2G45070.1	AT2G45070.2 | AT2G45070.3 | AT2G45070.4	T	T	10	d3-Ac	R	GSAAATASMR	17.11	17.11	17.11	1	0						endoplasmic reticulum
AT2G45120.1		F	T	41	d0-Ac	E	AEEEVEERPS	104.3	104.3	104.3	2	0						nucleus
AT2G45140.1		F	T	179	d3-Ac	R	ALVTKLTEEK	4.746	4.746	4.746	1	0						endoplasmic reticulum
AT2G45290.1		F	T	67	d3-Ac	A	AAVEAIVTSS	435.3	435.3	435.3	1	0						plastid
AT2G45290.1	AT3G60750.1 | AT3G60750.2	F	F	341	d3-Ac	H	GAALGEKEVE	4.221	4.221	4.221	1	0						plastid
AT2G45300.1	AT1G48860.1 | AT1G48860.2	F	F	71	d3-Ac	S	SVSTAEKASE	208.4	208.4	208.4	2	1	12.37	1	7.481			plastid
AT2G45580.1	AT1G11600.1 | AT1G13710.1 | AT1G74110.1	F	F	366	d3-Ac	Q	AIVKETLRLH	3.772	3.772	3.772	1	0						endoplasmic reticulum
AT2G45630.1	AT2G45630.2	T	T	13	d0-Ac	M	ATSSSTEKLP	64.78	64.78	64.78	1	0						plastid
AT2G45710.1	AT3G61110.1 | AT3G61111.1	F	F	2	d3-Ac	M	VLQNDIDLLN	567.1	567.1	567.1	4	4	409	1.626	0.2439	0.1502	0.3959	cytosol
AT2G45740.1	AT2G45740.2 | AT2G45740.3	T	T	2	d0-Ac	M	GTTLDVSRAE	538.4	538.4	538.4	2	1	1.8e-05	1	100			peroxisome
AT2G45770.1	AT2G45770.2	T	T	44	d0-Ac	A	GPSGFFTRLG	342.4	342.4	342.4	1	0						plastid
AT2G45770.1	AT2G45770.2	T	T	42	d0-Ac	C	SAGPSGFFTR	320.2	320.2	320.2	2	0						plastid
AT2G45790.1		F	T	2	d0-Ac	M	AAKIPGVIAL	619.5	619.5	619.5	1	1	0.0349	1	96.63			cytosol,mitochondrion
AT2G45790.1		F	T	23	d3-Ac	R	KEATPELLDF	83.07	83.07	83.07	1	0						cytosol,mitochondrion
AT2G45820.1		F	T	156	d3-Ac	R	AMVEAKKGEE	3.002	3.002	3.002	1	0						plasma membrane
AT2G45960.1	AT1G01620.1 | AT2G45960.2 | AT2G45960.3 | AT3G61430.1 | AT3G61430.2 | AT4G00430.1 | AT4G00430.2	T	F	1	d0-Ac	-	MEGKEEDVRV	399.6	399.6	399.6	13	6	6.897e-05	2.085	99.99	99.99	100	plasma membrane
AT2G46110.1		F	T	22	d3-Ac	M	SNLPENTVYG	165.8	165.8	165.8	1	1	1794	1	0.05572			mitochondrion
AT2G46225.1	AT1G17420.1 | AT2G31900.1 | AT2G46225.2 | AT2G46225.3 | AT3G22400.1	T	F	32	d3-Ac	Q	ELKNLRPQLY	66.5	66.5	66.5	1	0						nucleus
AT2G46540.1		F	T	2	d3-Ac	M	PVMEKLRMFV	388.6	388.6	388.6	3	0						mitochondrion
AT2G46820.1	AT2G46820.2	T	T	64	d3-Ac	R	ATTEVGEAPA	166.1	166.1	166.1	1	0						plastid
AT2G47110.1	AT2G36170.1 | AT3G52590.1 | AT1G23410.1 | AT2G47110.2 | AT3G09790.1 | AT3G62250.1 | AT5G37640.1 | Contaminant_UBIQUITIN08 | P62988ups|UBIQ_HUMAN_UPS | AT1G31340.1 | AT1G55060.1 | AT2G35635.1 | AT4G05050.4 | AT1G65350.1 | AT4G02890.1 | AT4G02890.2 | AT4G05050.1 | AT4G05050.2 | AT4G05050.3 | AT4G02890.3 | AT4G02890.4 | AT4G05320.5 | AT5G03240.1 | AT5G03240.2 | AT5G03240.3 | AT4G05320.1 | AT4G05320.…	T	F	43	d3-Ac	R	LIFAGKQLED	29.71	29.71	29.71	1	0						nucleus
AT2G47240.1	AT2G47240.2	T	T	1	d0-Ac	-	MKSFAAKVEE	559.6	559.6	559.6	1	0						peroxisome
AT2G47450.1		F	T	280	d3-Ac	R	GKGKDVEYLV	1.768	1.768	1.768	3	0						plastid
AT2G47450.1		F	T	227	d3-Ac	R	GLTALELARE	2.056	2.056	2.056	2	0						plastid
AT2G47470.1	AT2G47470.4	T	T	334	d3-Ac	R	VLGKSISPVK	2.796	2.796	2.796	1	0						endoplasmic reticulum
AT2G47470.4	AT2G47470.1	T	T	308	d3-Ac	R	VLGKSISPVK	3.046	3.046	3.046	1	0						endoplasmic reticulum
AT2G47610.1	AT3G62870.1	F	F	247	d3-Ac	R	VIAKEAAQRM	1.282	1.282	1.282	4	0						cytosol
AT2G47730.1		F	T	50	d0-Ac	M	ASIKVHGVPM	459	459	459	1	0						plastid
AT2G47730.1		F	T	51	d3-Ac	A	SIKVHGVPMS	551	551	551	1	0						plastid
AT2G48020.1	AT2G48020.2	T	T	2	d0-Ac	M	SKASDAVREP	597.8	597.8	597.8	1	0						vacuole
AT3G01060.1	AT3G01060.2 | AT3G01060.3	T	T	55	d3-Ac	S	ASSTSKTVLT	366.8	366.8	366.8	3	0						plastid
AT3G01280.1	AT5G15090.1 | AT5G15090.2	F	F	2	d3-Ac	M	VKGPGLYTEI	512.1	512.1	512.1	12	9	214.2	3.547	0.4647	0.1315	1.629	mitochondrion
AT3G01380.1		F	T	906	d0-Ac	A	FSAITKLVRV	7.162	7.162	7.162	1	0						endoplasmic reticulum
AT3G01390.1	AT3G01390.2	T	T	60	d3-Ac	R	KLEETSGDSG	35.68	35.68	35.68	4	0						vacuole
AT3G01390.1	AT3G01390.2	T	T	75	d3-Ac	R	LEQETDTKIE	64.4	64.4	64.4	1	0						vacuole
AT3G01435.1		F	T	1	d0-Ac	-	MDPQTQNTSL	289.6	289.6	289.6	1	0						nucleus
AT3G01450.1	AT3G18530.1	F	F	2	d0-Ac	M	AAKALKDLKN	689.4	689.4	689.4	1	0						cytosol
AT3G01480.1	AT3G01480.2	T	T	260	d3-Ac	R	IVLDGYNAPV	2.002	2.002	2.002	1	0						plastid
AT3G01480.1	AT3G01480.2	T	T	93	d3-Ac	S	VLISGPPIKD	43.37	43.37	43.37	7	0						plastid
AT3G01480.1	AT3G01480.2	T	T	109	d3-Ac	R	YALPIDNKAI	29.16	29.16	29.16	1	0						plastid
AT3G01500.1	AT3G01500.2 | AT3G01500.3 | AT5G14740.1 | AT5G14740.2	T	F	206	d3-Ac	R	EAVNVSLANL	3.377	3.377	3.377	1	0						plastid
AT3G01500.1	AT3G01500.2 | AT3G01500.3	T	T	100	d3-Ac	H	VLDFQPGDAF	45.18	45.18	45.18	1	0						plastid
AT3G01500.2	AT3G01500.1 | AT3G01500.3 | AT5G14740.1 | AT5G14740.2	T	F	283	d3-Ac	R	EAVNVSLANL	3.377	3.377	3.377	1	0						plastid
AT3G01500.2	AT3G01500.1 | AT3G01500.3	T	T	177	d3-Ac	H	VLDFQPGDAF	4.518	4.518	4.518	1	0						plastid
AT3G01590.1	AT3G01590.2	T	T	2	d3-Ac	M	PLNLGNDGDG	463.9	463.9	463.9	1	0						cytosol
AT3G01790.1	AT3G01790.2	T	T	2	d0-Ac	M	ATQAAAAASF	953.9	953.9	953.9	2	1	4.9e-05	1	100			mitochondrion
AT3G01910.1		F	T	78	d3-Ac	R	KLFIKDIRSL	47.29	47.29	47.29	1	0						peroxisome
AT3G01980.1	AT3G01980.2 | AT3G01980.3 | AT3G01980.4	T	T	1	d0-Ac	-	MENPAKRVLM	480.2	480.2	480.2	1	0						peroxisome
AT3G02020.1		F	T	424	d0-Ac	K	LGISVDVVAT	3.362	3.362	3.362	3	0						plastid
AT3G02090.1	AT3G02090.2	T	T	250	d3-Ac	R	TILGPAQNVK	2.426	2.426	2.426	3	0						mitochondrion
AT3G02200.1	AT3G02200.2	T	T	2	d0-Ac	M	TTIVPTSEEN	592.6	592.6	592.6	1	0						cytosol,nucleus
AT3G02350.1	AT1G53840.1 | AT3G14300.1 | AT4G02300.1 | AT5G09760.1 | AT5G47500.1 | AT5G64640.1 | AT5G57710.1	F	F	2	d0-Ac	M	AVAFRGGRGG	509.2	509.2	509.2	1	0						mitochondrion
AT3G02520.1	AT1G35160.1 | AT1G35160.2 | AT1G78300.1 | AT4G09000.1 | AT4G09000.2 | AT5G16050.1 | AT5G38480.1 | AT5G38480.2	F	F	46	d3-Ac	R	NLLSVAYKNV	38.96	38.96	38.96	2	0						cytosol
AT3G02520.1	AT1G35160.1 | AT1G35160.2 | AT1G78300.1 | AT4G09000.1 | AT4G09000.2	F	F	65	d3-Ac	R	IISSIEQKEE	90.08	90.08	90.08	1	0						cytosol
AT3G02630.1		F	T	39	d3-Ac	S	ATTEVTNGRK	274.7	274.7	274.7	4	0						plastid
AT3G02660.1		F	T	93	d3-Ac	R	GLLESITSEN	19.51	19.51	19.51	1	0						plastid
AT3G02710.1		F	T	1	d0-Ac	-	MEVSNQTRKR	353.2	353.2	353.2	2	0						cytosol
AT3G02780.1		F	T	46	d0-Ac	R	AFSGTAMTDT	456	456	456	3	1	0.001114	1	99.89			plastid
AT3G02780.1		F	T	48	d3-Ac	F	SGTAMTDTKD	1379	1379	1379	5	5	38.5	1.593	2.532	1.604	3.973	plastid
AT3G02780.1		F	T	53	d0-Ac	M	TDTKDAGMDA	407.4	407.4	407.4	4	3	0.0001235	1.562	99.99	99.98	99.99	plastid
AT3G02875.1		F	T	24	d3-Ac	A	GSYDSGSGLE	165.9	165.9	165.9	1	0						endoplasmic reticulum
AT3G03100.1	AT3G03100.2	T	T	2	d0-Ac	M	ALTVAKSALE	898.1	898.1	898.1	3	2	7.987e-05	2.754	99.99	99.98	100	mitochondrion
AT3G03305.1		F	T	549	d3-Ac	K	KGPITLVLWI	2.219	2.219	2.219	3	0						cytosol
AT3G03420.1		F	T	1	d0-Ac	-	MEDAAAPNSG	538.6	538.6	538.6	1	0						cytosol
AT3G03520.1		F	T	2	d3-Ac	M	VEETSSGGGS	695.8	695.8	695.8	2	0						cytosol
AT3G03630.1		F	T	57	d0-Ac	G	AISGKSSTGT	456.7	456.7	456.7	6	6	0.0005848	23.24	99.94	98.66	100	plastid
AT3G03780.1	AT3G03780.2 | AT3G03780.3 | AT5G17920.1 | AT5G17920.2	T	F	675	d3-Ac	R	SDEKLLSVFR	2.297	2.297	2.297	5	0						cytosol
AT3G03780.1	AT3G03780.2 | AT3G03780.3 | AT5G17920.1 | AT5G17920.2 | AT5G20980.1 | AT5G20980.2	T	F	685	d3-Ac	R	EGVKYGAGIG	3.156	3.156	3.156	4	0						cytosol
AT3G03910.1	AT5G07440.1 | AT5G07440.2 | AT5G07440.3 | AT5G18170.1	F	F	1	d0-Ac	-	MNALAATNRN	328.2	328.2	328.2	5	3	0.0006921	6.347	99.93	99.56	99.99	mitochondrion
AT3G03960.1		F	T	382	d3-Ac	R	GSTDSILDDL	5.561	5.561	5.561	1	0						cytosol
AT3G03960.1		F	T	2	d3-Ac	M	VGMSMQPYGI	424.5	424.5	424.5	2	1	118.7	1	0.8354			cytosol
AT3G04120.1	AT1G13440.1 | AT1G13440.2	F	F	74	d3-Ac	F	GEKPVTVFGI	69.23	69.23	69.23	2	0						cytosol
AT3G04120.1	AT1G13440.1	F	F	161	d3-Ac	C	LAPLAKVIND	4.113	4.113	4.113	1	0						cytosol
AT3G04120.1		F	T	214	d3-Ac	S	STGAAKAVGK	7.614	7.614	7.614	1	0						cytosol
AT3G04120.1	AT1G13440.1 | AT1G13440.2	F	F	8	d3-Ac	R	IGINGFGRIG	5.648	5.648	5.648	1	0						cytosol
AT3G04120.1	AT1G13440.1 | AT1G13440.2	F	F	75	d3-Ac	G	EKPVTVFGIR	77.29	77.29	77.29	2	0						cytosol
AT3G04120.1	AT1G13440.1 | AT1G13440.2	F	F	2	d0-Ac	M	ADKKIRIGIN	473.7	473.7	473.7	3	2	5.568e-06	5.568	100	100	100	cytosol
AT3G04260.1		F	T	31	d3-Ac	C	SISAPEKKPR	204.5	204.5	204.5	1	0						plastid
AT3G04400.1	AT1G04480.1 | AT2G33370.1 | AT3G04400.2	T	F	74	d3-Ac	R	KKVLPAVIVR	38.7	38.7	38.7	3	0						cytosol,nucleus
AT3G04400.2	AT1G04480.1 | AT2G33370.1 | AT3G04400.1	T	F	59	d3-Ac	R	KKVLPAVIVR	38.7	38.7	38.7	3	0						cytosol
AT3G04550.1		F	T	49	d3-Ac	R	SSANMIPKNP	110.9	110.9	110.9	1	0						plastid
AT3G04590.1	AT3G04590.2	T	T	125	d3-Ac	K	KLASSASSSS	6.218	6.218	6.218	1	0						nucleus
AT3G04600.1	AT3G04600.2 | AT3G04600.3	T	T	1	d0-Ac	-	MEVDKKDERE	493.4	493.4	493.4	4	1	9.4e-05	1	99.99			cytosol
AT3G04650.1		F	T	40	d3-Ac	C	DSQNNTGKSN	104.1	104.1	104.1	2	0						plastid
AT3G04710.1	AT3G04710.2 | AT3G04710.3	T	T	2	d3-Ac	M	APDASTALAA	592.2	592.2	592.2	3	0						cytosol
AT3G04710.3	AT3G04710.1 | AT3G04710.2	T	T	226	d3-Ac	M	APDASTALAA	6.639	6.639	6.639	3	0						mitochondrion
AT3G04770.1	AT3G04770.2	T	T	2	d0-Ac	M	AANGVATAGR	698.3	698.3	698.3	1	0						cytosol
AT3G04770.1	AT1G72370.1 | AT1G72370.2 | AT3G04770.2	T	F	126	d3-Ac	R	LLILTDPRTD	3.306	3.306	3.306	1	0						cytosol
AT3G04790.1		F	T	122	d3-Ac	R	IDLAIDGADE	3.505	3.505	3.505	1	0						plastid
AT3G04790.1		F	T	108	d3-Ac	R	SLGIPLVGLD	36.53	36.53	36.53	2	0						plastid
AT3G04840.1		F	T	71	d3-Ac	L	ADLQGDEDNA	93.08	93.08	93.08	2	0						cytosol
AT3G04840.1	AT4G34670.1	F	F	2	d3-Ac	M	AVGKNKRISK	652.9	652.9	652.9	3	1	1785	1	0.05599			cytosol
AT3G04890.1		F	T	203	d3-Ac	A	IGQIFTVKSF	2.792	2.792	2.792	1	0						plastid
AT3G04920.1	AT5G28060.1	F	F	2	d0-Ac	M	AEKAVTIRTR	530.5	530.5	530.5	6	2	0.0001587	2.174	99.98	99.97	99.99	cytosol
AT3G04920.1	AT5G28060.1	F	F	22	d3-Ac	R	KQFVIDVLHP	62.44	62.44	62.44	1	0						cytosol
AT3G04920.1	AT5G28060.1 | AT4G27080.1	F	F	107	d3-Ac	R	KQIKERKNRA	29.8	29.8	29.8	1	0						cytosol
AT3G05060.1		F	T	474	d3-Ac	E	EEPSEKKKKK	2.595	2.595	2.595	6	0						nucleus
AT3G05070.1		F	T	2	d0-/d3-Ac	M	ASEDESIEQK	758.8	758.8	758.8	2	1	0.5938	1	62.74			nucleus
AT3G05210.1		F	T	2	d3-Ac	M	ANEDDDGEKS	458.5	458.5	458.5	1	0						nucleus
AT3G05420.1	AT3G05420.2	T	T	527	d3-Ac	R	EIVMDNVNPG	2.816	2.816	2.816	2	0						cytosol,nucleus
AT3G05420.2	AT3G05420.1	T	T	528	d3-Ac	R	EIVMDNVNPG	2.816	2.816	2.816	2	0						cytosol
AT3G05530.1		F	T	38	d3-Ac	R	ILKEDAQRTN	62.06	62.06	62.06	1	0						cytosol,nucleus
AT3G05560.1	AT3G05560.2 | AT3G05560.3 | AT5G27770.1	T	F	98	d3-Ac	R	VIAANKDRNL	23.08	23.08	23.08	2	0						cytosol
AT3G05590.1	AT5G27850.1	F	F	2	d3-Ac	M	GIDLIAGGKS	457.8	457.8	457.8	13	7	111.9	2.368	0.8861	0.3761	2.073	cytosol
AT3G05590.1	AT5G27850.1	F	F	129	d3-Ac	R	APLGQNTVLL	3.062	3.062	3.062	2	0						cytosol
AT3G05760.1	AT3G05760.2	T	T	2	d0-Ac	M	ASSNTTTGVD	765.4	765.4	765.4	1	0						nucleus
AT3G05900.1		F	T	646	d3-Ac	L	VKAKKAIIGR	3.26	3.26	3.26	1	0						plasma membrane
AT3G05910.1	AT3G05910.2	T	T	44	d3-Ac	K	YSSNLNPLMV	49.44	49.44	49.44	1	0						extracellular
AT3G05970.1		F	T	608	d3-Ac	S	EGIKGGDLRE	4.673	4.673	4.673	3	0						peroxisome
AT3G06035.1		F	T	25	d3-Ac	S	DTDEEDILLT	289	289	289	5	2	3242	1.247	0.03084	0.02473	0.03845	extracellular
AT3G06050.1		F	T	30	d3-Ac	G	FSKLAEGTDI	498.5	498.5	498.5	1	0						mitochondrion
AT3G06050.1		F	T	31	d3-Ac	F	SKLAEGTDIT	421.4	421.4	421.4	8	6	176.2	1.539	0.5643	0.3675	0.8657	mitochondrion
AT3G06070.1		F	T	38	d3-Ac	S	SVSFQGLFRG	64.98	64.98	64.98	2	0						nucleus
AT3G06280.1		F	T	58	d0-Ac	I	MNLVNLIVLR	49.73	49.73	49.73	1	0						cytosol
AT3G06300.1		F	T	25	d3-Ac	C	LISSPSSIIN	175.8	175.8	175.8	1	0						endoplasmic reticulum
AT3G06430.1		F	T	35	d3-Ac	C	VLAASKSSPG	208.4	208.4	208.4	2	0						plastid
AT3G06480.1		F	T	2	d0-Ac	M	ATTEDTPASA	901.5	901.5	901.5	1	0						nucleus
AT3G06580.1		F	T	37	d3-Ac	K	ANFNDVFGAS	76.17	76.17	76.17	2	0						cytosol
AT3G06650.1	AT5G49460.1	F	F	2	d0-Ac	M	ATGQLFSRNT	404.6	404.6	404.6	6	2	0.0006058	13.77	99.94	99.17	100	cytosol
AT3G06650.1	AT5G49460.1	F	F	500	d3-Ac	R	VELLQKFARS	3.076	3.076	3.076	2	0						cytosol
AT3G06670.1	AT3G06670.2	T	T	2	d3-Ac	M	GAPEKSQSNT	604.6	604.6	604.6	1	1	47.3	1	2.07			nucleus
AT3G06680.1	AT3G06680.2 | AT3G06680.3	T	T	70	d3-Ac	R	KHNVKSGENA	49.84	49.84	49.84	1	0						cytosol,nucleus
AT3G06680.2	AT3G06680.1 | AT3G06680.3	T	T	48	d3-Ac	R	KHNVKSGENA	49.84	49.84	49.84	1	0						cytosol,mitochondrion
AT3G06700.1	AT3G06700.2 | AT3G06700.3	T	T	48	d3-Ac	R	KHNVKAGENA	50.78	50.78	50.78	1	0						cytosol,nucleus
AT3G06720.1	AT4G02150.1 | AT4G16143.1 | AT4G16143.2 | AT4G26380.1 | AT5G49310.1 | AT3G06720.2	T	F	20	d3-Ac	A	VDAEEGRRRR	123.6	123.6	123.6	2	0						nucleus
AT3G06810.1		F	T	2	d0-Ac	M	GSSTGDLVTR	521	521	521	2	1	0.000103	1	99.99			peroxisome
AT3G07050.1		F	T	525	d3-Ac	K	QKAEKKKRKK	3.751	3.751	3.751	1	0						nucleus
AT3G07170.1		F	T	1	d0-Ac	-	MYADKLEAES	536	536	536	1	1	0.004712	1	99.53			nucleus
AT3G07230.1		F	T	1	d3-Ac	-	MIYDVNSGLF	351.9	351.9	351.9	4	3	847	6.046	0.1179	0.01952	0.7087	cytosol
AT3G07230.1		F	T	12	d3-Ac	R	SFLSQKGSSS	18.02	18.02	18.02	2	0						cytosol
AT3G07480.1		F	T	28	d3-Ac	S	ATSAPSPSLG	575.1	575.1	575.1	3	1	201.2	1	0.4946			mitochondrion
AT3G07770.1		F	T	78	d3-Ac	N	ESSAAASDSS	124.6	124.6	124.6	1	0						mitochondrion
AT3G07880.1		F	T	2	d0-Ac	M	SLVSGARDMG	465.4	465.4	465.4	2	1	0.000141	1	99.99			cytosol
AT3G07880.1		F	T	9	d3-Ac	R	DMGFDDNNNN	11.43	11.43	11.43	1	0						cytosol
AT3G08030.1		F	T	22	d3-Ac	G	APASEGYLRN	106.4	106.4	106.4	4	0						extracellular
AT3G08530.1	AT3G11130.1	F	F	368	d3-Ac	R	GNLPGAENLV	3.234	3.234	3.234	1	0						cytosol
AT3G08580.1	AT3G08580.2	T	T	134	d3-Ac	R	TIKDEGFGSL	2.466	2.466	2.466	1	0						mitochondrion
AT3G08580.1	AT3G08580.2 | AT4G28390.1	T	F	108	d3-Ac	L	IQNQDEMIKA	330.8	330.8	330.8	2	0						mitochondrion
AT3G08580.1	AT3G08580.2	T	T	87	d3-Ac	M	GGVSAAVSKT	64.66	64.66	64.66	1	0						mitochondrion
AT3G08580.1	AT3G08580.2	T	T	219	d3-Ac	K	AAKKGGGGRQ	3.958	3.958	3.958	3	0						mitochondrion
AT3G08580.1	AT3G08580.2 | AT4G28390.1 | AT5G13490.1 | AT5G13490.2	T	F	146	d3-Ac	R	GNTANVIRYF	1.719	1.719	1.719	3	0						mitochondrion
AT3G08580.1	AT3G08580.2 | AT4G28390.1	T	F	110	d3-Ac	Q	NQDEMIKAGR	131.5	131.5	131.5	3	0						mitochondrion
AT3G08580.1	AT3G08580.2	T	T	81	d3-Ac	F	ALDFLMGGVS	45.52	45.52	45.52	1	0						mitochondrion
AT3G08580.1	AT3G08580.2 | AT4G28390.1	T	F	104	d3-Ac	R	VKLLIQNQDE	134.8	134.8	134.8	3	0						mitochondrion
AT3G08580.1	AT3G08580.2	T	T	213	d3-Ac	R	LANDAKAAKK	5.796	5.796	5.796	4	0						mitochondrion
AT3G08580.1	AT3G08580.2	T	T	96	d3-Ac	K	TAAAPIERVK	39.55	39.55	39.55	2	0						mitochondrion
AT3G08580.1	AT3G08580.2	T	T	107	d3-Ac	L	LIQNQDEMIK	315.5	315.5	315.5	3	0						mitochondrion
AT3G08590.1	AT1G09780.1 | AT3G08590.2	T	F	413	d3-Ac	R	DAILSGKFDQ	2.542	2.542	2.542	1	0						cytosol
AT3G08590.1	AT3G08590.2	T	T	194	d3-Ac	R	AKGVDAQVAS	6.064	6.064	6.064	2	0						cytosol
AT3G08740.1		F	T	52	d3-Ac	C	SMSANDIKAG	302.3	302.3	302.3	1	0						plastid
AT3G08780.1	AT3G08780.2	T	T	1	d0-Ac	-	MDDLSLEKIE	339.1	339.1	339.1	1	0						nucleus
AT3G08840.1	AT3G08840.2 | AT3G08840.3	T	T	66	d0-Ac	S	KAVGYGQEMS	134.3	134.3	134.3	1	0						plastid
AT3G08910.1	AT2G20560.1 | AT4G28480.1 | AT4G28480.2	F	F	2	d3-Ac	M	GVDYYKVLQV	429.2	429.2	429.2	2	0						nucleus
AT3G08920.1		F	T	34	d3-Ac	A	VSGKELILSG	347.8	347.8	347.8	5	2	285.6	1.035	0.349	0.3371	0.3613	plastid
AT3G08940.1	AT3G08940.2	T	T	93	d3-Ac	D	SLDQNLAKNL	25.68	25.68	25.68	2	0						plastid
AT3G08940.1	AT3G08940.2	T	T	99	d3-Ac	L	AKNLYGEVIG	50.33	50.33	50.33	1	0						plastid
AT3G08940.1	AT3G08940.2	T	T	111	d3-Ac	R	TEAVDPKSTP	93.33	93.33	93.33	2	0						plastid
AT3G08940.1	AT3G08940.2	T	T	125	d3-Ac	Y	SEVFGLQRFR	1.984	1.984	1.984	1	0						plastid
AT3G08940.1	AT3G08940.2	T	T	102	d3-Ac	N	LYGEVIGTRT	56.05	56.05	56.05	4	0						plastid
AT3G08940.1	AT3G08940.2	T	T	116	d3-Ac	D	PKSTPFQPYS	5.673	5.673	5.673	1	0						plastid
AT3G08943.1	AT3G08947.1	F	F	2	d0-Ac	M	AMEITQFLLA	703.8	703.8	703.8	4	2	0.0001185	1.097	99.99	99.99	99.99	cytosol,nucleus
AT3G08947.1	AT3G08943.1	F	F	2	d0-Ac	M	AMEITQFLLA	703.8	703.8	703.8	4	2	0.0001185	1.097	99.99	99.99	99.99	cytosol,nucleus
AT3G09090.1	AT3G09090.2 | AT3G09090.3	T	T	333	d3-Ac	L	EEDGSKESVD	6.699	6.699	6.699	1	0						plasma membrane
AT3G09150.1	AT3G09150.2	T	T	49	d3-Ac	A	VSYKEFAESA	302.5	302.5	302.5	1	0						plastid
AT3G09440.1	AT3G09440.2	T	T	53	d3-Ac	R	LIGDAAKNQV	46.08	46.08	46.08	1	0						cytosol
AT3G09440.1	AT5G02500.1 | AT5G02500.2 | AT3G09440.2 | AT5G28540.1 | AT5G42020.1 | AT5G42020.2	T	F	29	d3-Ac	R	VEIIANDQGN	44.55	44.55	44.55	2	0						cytosol
AT3G09440.1	AT3G09440.2	T	T	254	d3-Ac	R	KNKKDISGNP	1.811	1.811	1.811	3	0						cytosol
AT3G09480.1	AT1G07790.1 | AT2G28720.1 | AT2G37470.1 | AT3G45980.1 | AT3G46030.1 | AT3G53650.1 | AT5G02570.1 | AT5G22880.1 | AT5G59910.1	F	F	95	d3-Ac	R	EIQTAVRLVL	45.18	45.18	45.18	4	0						nucleus
AT3G09630.1	AT3G09630.2	T	T	298	d3-Ac	R	IINSDEIQSV	3.611	3.611	3.611	1	0						cytosol
AT3G09630.1	AT3G09630.2 | AT5G02870.1 | AT5G02870.2	T	F	288	d3-Ac	R	AKMVNADLAR	2.839	2.839	2.839	3	0						cytosol
AT3G09740.1		F	T	2	d3-Ac	M	TVIDILTRVD	386.6	386.6	386.6	5	2	75.35	1.061	1.31	1.236	1.388	plasma membrane
AT3G09790.1	AT2G36170.1 | AT3G52590.1 | AT1G23410.1 | AT2G47110.1 | AT2G47110.2 | AT3G62250.1 | AT5G37640.1 | Contaminant_UBIQUITIN08 | P62988ups|UBIQ_HUMAN_UPS | AT1G31340.1 | AT1G55060.1 | AT2G35635.1 | AT4G05050.4 | AT1G65350.1 | AT4G02890.1 | AT4G02890.2 | AT4G05050.1 | AT4G05050.2 | AT4G05050.3 | AT4G02890.3 | AT4G02890.4 | AT4G05320.5 | AT5G03240.1 | AT5G03240.2 | AT5G03240.3 | AT4G05320.1 | AT4G05320.…	F	F	121	d3-Ac	R	LIFAGKQLED	1.711	1.711	1.711	1	0						cytosol
AT3G09810.1	AT5G03290.1	F	F	121	d3-Ac	R	SLNLTLRKEL	2.093	2.093	2.093	2	0						mitochondrion
AT3G09840.1	AT5G03340.1	F	F	771	d3-Ac	R	GFGSEFRFEN	1.905	1.905	1.905	1	0						cytosol
AT3G09840.1		F	T	2	d0-Ac	M	STPAESSDSK	910.4	910.4	910.4	4	2	0.0137	1.287	98.65	98.27	98.95	cytosol
AT3G09840.1	AT5G03340.1 | AT3G53230.1	F	F	758	d3-Ac	R	KYQAFAQTLQ	3.366	3.366	3.366	3	0						cytosol
AT3G09840.1	AT3G53230.1 | AT5G03340.1	F	F	58	d3-Ac	R	GDTILIKGKK	55.01	55.01	55.01	2	0						cytosol
AT3G09980.1		F	T	1	d0-Ac	-	MKEMQAIETS	425.4	425.4	425.4	1	0						nucleus
AT3G10020.1	AT3G10020.2	T	T	47	d3-Ac	R	KLMEKGVQRM	39.6	39.6	39.6	1	0						nucleus
AT3G10020.1	AT3G10020.2	T	T	1	d0-Ac	-	MQAVSVDETK	473.6	473.6	473.6	2	1	0.003891	1	99.61			nucleus
AT3G10090.1	AT5G03850.1 | AT5G64140.1	F	F	1	d0-Ac	-	MDSQIKHAVV	317.5	317.5	317.5	1	0						cytosol
AT3G10370.1		F	T	34	d3-Ac	S	DKGGGPILDS	122.3	122.3	122.3	3	0						mitochondrion
AT3G10610.1	AT2G04390.1 | AT2G05220.1 | AT2G05220.2 | AT5G04800.1 | AT5G04800.2 | AT5G04800.3 | AT5G04800.4	F	F	6	d3-Ac	R	TKTVKKSSRQ	12.79	12.79	12.79	2	0						cytosol
AT3G10690.1		F	T	111	d0-Ac	A	TESYMSYALS	56.23	56.23	56.23	1	0						plastid
AT3G10940.1		F	T	49	d0-Ac	C	KFSGENPGTN	211.6	211.6	211.6	1	0						plastid
AT3G11130.1	AT3G08530.1	F	F	368	d3-Ac	R	GNLPGAENLV	3.234	3.234	3.234	1	0						plasma membrane
AT3G11170.1		F	T	66	d0-Ac	N	VSTPLTTPIF	136.3	136.3	136.3	1	1	0.05079	1	95.17			plastid
AT3G11200.1		F	T	2	d0-Ac	M	AAAAVSSNPR	870	870	870	7	5	5.216e-05	2.113	99.99	99.99	100	nucleus
AT3G11270.1	AT3G11270.2 | AT5G05780.1 | AT5G05780.2	T	F	1	d0-Ac	-	MDVIKTQQIS	383.1	383.1	383.1	2	2	2.468e-05	1.175	100	100	100	cytosol,nucleus
AT3G11330.1		F	T	2	d0-Ac	M	AAEPNPKNFP	618	618	618	4	2	0.006785	1.232	99.33	99.17	99.45	plastid
AT3G11400.1	AT3G11400.2	T	T	2	d3-Ac	M	TIDSQQKTSK	430.5	430.5	430.5	3	3	78.18	1.723	1.263	0.7369	2.156	cytosol
AT3G11400.1	AT3G11400.2	T	T	255	d3-Ac	R	GFGFVNFVSR	1.887	1.887	1.887	1	0						cytosol
AT3G11400.2	AT3G11400.1	T	T	282	d3-Ac	R	GFGFVNFVSR	1.887	1.887	1.887	1	0						cytosol
AT3G11510.1	AT2G36160.1 | AT3G52580.1	F	F	98	d3-Ac	R	ATGGNKTKTP	40.46	40.46	40.46	3	0						cytosol
AT3G11510.1		F	T	5	d3-Ac	R	KTKEPKVETV	12.38	12.38	12.38	2	0						cytosol
AT3G11510.1	AT2G36160.1 | AT3G52580.1	F	F	121	d3-Ac	R	SGMKIGRIED	3.551	3.551	3.551	1	0						cytosol
AT3G11560.1	AT3G11560.2 | AT3G11560.3 | AT3G11560.4	T	T	74	d3-Ac	A	SAEDGVAING	192.6	192.6	192.6	1	0						mitochondrion
AT3G11630.1	AT5G06290.1	F	F	196	d3-Ac	R	GLFIIDKEGV	2.388	2.388	2.388	1	0						plastid
AT3G11630.1	AT5G06290.1	F	F	219	d3-Ac	R	SVDETMRTLQ	2.698	2.698	2.698	4	0						plastid
AT3G11710.1		F	T	25	d3-Ac	N	AAESSAGDGA	158.9	158.9	158.9	2	0						cytosol
AT3G11710.1		F	T	512	d3-Ac	R	SKSGLTERFE	2.137	2.137	2.137	3	0						cytosol
AT3G11710.1		F	T	17	d0-Ac	A	MDSSTTLNAA	124.4	124.4	124.4	1	0						cytosol
AT3G11820.1		F	T	1	d0-Ac	-	MNDLFSSSFS	391.3	391.3	391.3	3	0						plasma membrane
AT3G11930.1	AT3G11930.2 | AT3G11930.3 | AT3G11930.4	T	T	2	d0-Ac	M	AEEQAATAME	702.6	702.6	702.6	3	3	0.004973	2.279	99.51	98.88	99.78	nucleus
AT3G11940.1	AT3G11940.2	T	T	2	d0-Ac	M	ATAADVDAEI	764.3	764.3	764.3	2	1	0.00299	1	99.7			cytosol
AT3G12012.1		F	T	1	d3-Ac	-	MKEKNSTTAS	431.7	431.7	431.7	1	0						cytosol
AT3G12050.1	AT3G12050.2	T	T	2	d0-Ac	M	AKFGEGDKRW	435.9	435.9	435.9	3	1	0.000115	1	99.99			cytosol
AT3G12110.1	AT2G37620.1 | AT2G37620.2 | AT3G46520.1 | AT3G53750.1 | AT5G59370.1 | AT5G59370.2 | AT5G09810.1 | AT1G49240.1 | AT3G18780.1 | AT3G18780.2	F	F	51	d3-Ac	G	QKDAYVGDEA	184.6	184.6	184.6	1	0						cytosol
AT3G12110.1	AT1G49240.1 | AT2G37620.1 | AT2G37620.2 | AT2G42100.1 | AT3G18780.1 | AT3G18780.2 | AT3G46520.1 | AT3G53750.1 | AT5G09810.1 | AT5G59370.1 | AT5G59370.2	F	F	22	d3-Ac	A	GFAGDDAPRA	109.9	109.9	109.9	2	0						cytosol
AT3G12110.1	AT2G37620.1 | AT2G37620.2 | AT3G46520.1 | AT3G53750.1 | AT5G59370.1 | AT5G59370.2 | AT5G09810.1	F	F	50	d3-Ac	M	GQKDAYVGDE	413.7	413.7	413.7	2	1	26.77	1	3.601			cytosol
AT3G12110.1	AT5G09810.1 | AT2G37620.1 | AT2G37620.2 | AT3G46520.1 | AT3G53750.1 | AT5G59370.1 | AT5G59370.2	F	F	45	d3-Ac	G	VMVGMGQKDA	192.9	192.9	192.9	1	1	15.82	1	5.947			cytosol
AT3G12345.1		F	T	33	d3-Ac	H	ATDVESTEDT	263.7	263.7	263.7	3	3	142.8	1.843	0.6956	0.3786	1.275	plastid
AT3G12345.1		F	T	73	d3-Ac	R	SGTGKKAEVR	135.7	135.7	135.7	4	0						plastid
AT3G12345.1		F	T	34	d3-Ac	A	TDVESTEDTQ	343.3	343.3	343.3	1	1	159	1	0.6252			plastid
AT3G12390.1	AT5G13850.1	F	F	68	d3-Ac	R	KAMLKLGMKP	67.2	67.2	67.2	1	0						cytosol
AT3G12490.1	AT3G12490.2	T	T	2	d0-Ac	M	ALVGGVGDVP	686.1	686.1	686.1	11	7	0.001023	5.219	99.9	99.47	99.98	cytosol
AT3G12490.1	AT3G12490.2	T	T	153	d3-Ac	H	AKAEVTGEAA	5.513	5.513	5.513	1	0						cytosol
AT3G12490.2	AT3G12490.1	T	T	35	d0-Ac	M	ALVGGVGDVP	109.5	109.5	109.5	11	0						extracellular
AT3G12490.2	AT3G12490.1	T	T	186	d3-Ac	H	AKAEVTGEAA	5.513	5.513	5.513	1	0						extracellular
AT3G12640.1		F	T	245	d3-Ac	K	AVAEAAEDAK	8.062	8.062	8.062	1	0						nucleus
AT3G12740.1		F	T	2	d0-Ac	M	SSSNTPSSSA	1161	1161	1161	2	1	5.2e-05	1	99.99			plasma membrane
AT3G12780.1		F	T	78	d3-Ac	M	AKKSVGDLTS	860.9	860.9	860.9	19	16	45.42	1.843	2.154	1.181	3.899	plastid
AT3G12780.1	AT1G56190.1 | AT1G56190.2	F	F	150	d3-Ac	K	FSLAPLVPRL	4.525	4.525	4.525	1	0						plastid
AT3G12780.1		F	T	87	d3-Ac	T	SADLKGKKVF	54.23	54.23	54.23	3	0						plastid
AT3G12780.1	AT1G56190.1 | AT1G56190.2	F	F	182	d3-Ac	L	VASLPEGGVL	2.653	2.653	2.653	3	0						plastid
AT3G12780.1		F	T	99	d3-Ac	R	ADLNVPLDDN	49.19	49.19	49.19	4	0						plastid
AT3G12780.1		F	T	77	d3-Ac	S	MAKKSVGDLT	393.8	393.8	393.8	2	1	30.5	1	3.175			plastid
AT3G12800.1		F	T	46	d3-Ac	R	KQVLDDAVSA	90.34	90.34	90.34	1	0						peroxisome
AT3G12800.1		F	T	1	d0-Ac	-	MDSPFKPDVV	343.6	343.6	343.6	3	2	0.0004555	17.52	99.95	99.21	100	peroxisome
AT3G12800.1		F	T	58	d3-Ac	R	SLGIQAIGLE	84.29	84.29	84.29	1	0						peroxisome
AT3G13470.1	AT1G55490.1 | AT1G55490.2	F	F	282	d3-Ac	R	DLVGVLEDAI	2.022	2.022	2.022	2	0						plastid
AT3G13470.1	AT1G55490.1 | AT1G55490.2	F	F	51	d3-Ac	C	AAKELHFNKD	375.9	375.9	375.9	6	6	191	3.279	0.521	0.1595	1.688	plastid
AT3G13470.1	AT1G55490.1 | AT1G55490.2 | AT5G56500.1 | AT5G56500.2	F	F	73	d3-Ac	N	KLADLVGVTL	614.4	614.4	614.4	6	3	311	2.166	0.3206	0.1482	0.6919	plastid
AT3G13470.1	AT1G55490.1 | AT1G55490.2 | AT5G56500.1 | AT5G56500.2	F	F	100	d3-Ac	R	IVNDGVTVAR	32.59	32.59	32.59	3	0						plastid
AT3G13470.1	AT1G55490.1 | AT1G55490.2	F	F	161	d3-Ac	A	GANPVLITRG	7.684	7.684	7.684	1	0						plastid
AT3G13470.1	AT1G55490.1 | AT1G55490.2 | AT5G56500.1 | AT5G56500.2	F	F	110	d3-Ac	R	EVELEDPVEN	94.2	94.2	94.2	1	0						plastid
AT3G13470.1	AT1G55490.1 | AT1G55490.2 | AT5G56500.1 | AT5G56500.2	F	F	89	d3-Ac	N	VVLESKYGSP	90.72	90.72	90.72	3	0						plastid
AT3G13470.1	AT1G55490.1 | AT1G55490.2 | AT5G56500.1 | AT5G56500.2	F	F	74	d3-Ac	K	LADLVGVTLG	650.6	650.6	650.6	2	0						plastid
AT3G13470.1	AT1G55490.1 | AT1G55490.2 | AT5G56500.1 | AT5G56500.2	F	F	77	d3-Ac	D	LVGVTLGPKG	213.1	213.1	213.1	1	0						plastid
AT3G13470.1	AT1G55490.1 | AT1G55490.2 | AT5G56500.1 | AT5G56500.2	F	F	88	d3-Ac	R	NVVLESKYGS	64.83	64.83	64.83	1	0						plastid
AT3G13470.1	AT1G55490.1 | AT1G55490.2	F	F	335	d3-Ac	R	KSQYLDDIAI	3.714	3.714	3.714	1	0						plastid
AT3G13470.1		F	T	319	d3-Ac	R	GTLKIAALKA	2.668	2.668	2.668	1	0						plastid
AT3G13470.1	AT1G55490.1 | AT1G55490.2	F	F	52	d3-Ac	A	AKELHFNKDG	402.7	402.7	402.7	3	0						plastid
AT3G13470.1	AT1G55490.1 | AT1G55490.2 | AT5G56500.1 | AT5G56500.2	F	F	116	d3-Ac	D	PVENIGAKLV	2.662	2.662	2.662	3	0						plastid
AT3G13470.1	AT1G55490.1 | AT1G55490.2	F	F	109	d3-Ac	A	REVELEDPVE	136.8	136.8	136.8	1	0						plastid
AT3G13470.1		F	T	69	d3-Ac	Q	TGVNKLADLV	382	382	382	2	0						plastid
AT3G13490.1		F	T	12	d3-Ac	A	TPLKQLLRLS	16.96	16.96	16.96	1	0						mitochondrion,plastid
AT3G13580.1	AT3G13580.2 | AT3G13580.3	T	T	2	d3-Ac	M	TEAESKTVVP	743.8	743.8	743.8	3	0						cytosol
AT3G13772.1	AT1G55130.1	F	F	28	d3-Ac	A	FYLPGVAPRD	106.2	106.2	106.2	3	0						plasma membrane
AT3G13860.1		F	T	32	d3-Ac	Y	AAKDISFGIG	192.8	192.8	192.8	3	0						mitochondrion
AT3G13870.1	AT3G13870.2	T	T	526	d3-Ac	R	GIVETKAKEE	2.751	2.751	2.751	1	0						endoplasmic reticulum,golgi
AT3G13870.2	AT3G13870.1	T	T	462	d3-Ac	R	GIVETKAKEE	2.751	2.751	2.751	1	0						cytosol
AT3G13900.1	AT1G54280.1	F	F	402	d0-Ac	S	GTPAQARTSN	3.571	3.571	3.571	4	0						mitochondrion
AT3G13920.1	AT1G54270.1 | AT1G72730.1 | AT3G13920.2 | AT3G13920.3	T	F	331	d3-Ac	R	VLITTDLLAR	4.014	4.014	4.014	2	0						cytosol
AT3G13920.1	AT3G13920.2 | AT3G13920.4 | AT1G54270.1 | AT1G54270.2	T	F	232	d3-Ac	R	KFMSKPVRIL	3.239	3.239	3.239	3	0						cytosol
AT3G13920.1	AT1G54270.1 | AT1G72730.1 | AT3G13920.2 | AT3G13920.3	T	F	53	d3-Ac	R	GIYAYGFEKP	38.61	38.61	38.61	3	0						cytosol
AT3G13920.1	AT3G13920.2 | AT3G13920.4	T	T	375	d3-Ac	R	KGVAINFVTR	2.813	2.54	2.813	1	0						cytosol
AT3G13920.1	AT3G13920.2 | AT1G54270.1 | AT1G72730.1	T	F	118	d3-Ac	R	ELAQQIEKVM	4.304	4.304	4.304	1	0						cytosol
AT3G13920.1	AT3G13920.2 | AT3G13920.4	T	T	2	d0-Ac	M	AGSAPEGTQF	793.2	793.2	793.2	4	3	0.0001746	7.448	99.98	99.87	100	cytosol
AT3G13920.3	AT1G54270.1 | AT1G72730.1 | AT3G13920.1 | AT3G13920.2	T	F	321	d3-Ac	R	VLITTDLLAR	4.014	4.014	4.014	1	0						cytosol
AT3G13920.3	AT1G54270.1 | AT1G72730.1 | AT3G13920.1 | AT3G13920.2	T	F	43	d3-Ac	R	GIYAYGFEKP	38.61	38.61	38.61	2	0						cytosol
AT3G13920.4	AT3G13920.1 | AT3G13920.2 | AT1G54270.1 | AT1G54270.2	T	F	227	d3-Ac	R	KFMSKPVRIL	3.239	3.239	3.239	3	0						cytosol
AT3G13920.4	AT3G13920.1 | AT3G13920.2	T	T	370	d3-Ac	R	KGVAINFVTR	2.813	2.813	2.813	1	0						cytosol
AT3G13930.1		F	T	103	d3-Ac	F	SSSSDLPPHQ	83.56	83.56	83.56	1	0						mitochondrion
AT3G13930.1		F	T	351	d3-Ac	R	SQLNSFQEAS	2.314	2.314	2.314	2	0						mitochondrion
AT3G14067.1		F	T	241	d3-Ac	R	GTATGMASKA	4.693	4.693	4.693	3	0						vacuole
AT3G14090.1		F	T	1	d0-Ac	-	MEPPENSLDS	488.8	488.8	488.8	1	0						cytosol
AT3G14110.1	AT3G14110.2 | AT3G14110.3	T	T	248	d3-Ac	R	GLGASLQRQG	2.677	2.677	2.677	1	0						plastid
AT3G14110.2	AT3G14110.1 | AT3G14110.3	T	T	164	d3-Ac	R	GLGASLQRQG	2.677	2.677	2.677	1	0						extracellular,endoplasmic reticulum
AT3G14110.3	AT3G14110.1 | AT3G14110.2	T	T	249	d3-Ac	R	GLGASLQRQG	2.677	2.677	2.677	1	0						plastid
AT3G14210.1		F	T	319	d3-Ac	R	SYFFFDGRHN	1.556	1.556	1.556	3	0						extracellular
AT3G14210.1		F	T	355	d3-Ac	R	ELIVYPTGET	1.746	1.746	1.746	1	0						extracellular
AT3G14300.1	AT1G53840.1 | AT3G02350.1 | AT4G02300.1 | AT5G09760.1 | AT5G47500.1 | AT5G64640.1 | AT5G57710.1	F	F	766	d0-Ac	Q	AVAFRSDSDR	1.568	1.568	1.568	1	0						extracellular
AT3G14415.1	AT3G14415.2 | AT3G14415.3 | AT3G14420.1 | AT3G14420.2 | AT3G14420.3 | AT3G14420.4 | AT3G14420.5 | AT3G14420.6 | AT4G18360.1 | AT4G18360.2	T	F	147	d3-Ac	K	AGFKAIALTV	6.013	6.013	6.013	2	0						peroxisome
AT3G14415.1	AT3G14415.2 | AT3G14415.3	T	T	345	d3-Ac	R	SLSEITRNHI	3.039	3.039	3.039	1	0						peroxisome
AT3G14415.1	AT3G14415.2 | AT3G14415.3 | AT3G14420.1 | AT3G14420.2 | AT3G14420.3 | AT3G14420.4 | AT3G14420.5 | AT3G14420.6	T	F	258	d3-Ac	R	QLDYVPATIS	2.993	2.993	2.993	1	0						peroxisome
AT3G14415.1	AT3G14415.2 | AT3G14415.3	T	T	280	d3-Ac	R	VPVFLDGGVR	1.904	1.904	1.904	3	0						peroxisome
AT3G14415.1	AT3G14420.1 | AT3G14420.2 | AT3G14420.3 | AT3G14420.4 | AT3G14420.5 | AT3G14420.6 | AT3G14415.2 | AT3G14415.3	T	F	165	d3-Ac	R	ESDIKNRFTL	3.323	3.323	3.323	3	0						peroxisome
AT3G14415.2	AT3G14415.1 | AT3G14415.3	T	T	286	d3-Ac	R	VPVFLDGGVR	1.904	1.904	1.904	3	0						peroxisome
AT3G14415.2	AT3G14415.1 | AT3G14415.3	T	T	351	d3-Ac	R	SLSEITRNHI	3.039	3.039	3.039	1	0						peroxisome
AT3G14415.2		F	T	178	d0-Ac	N	LTLKNFEGLD	4.141	4.141	4.141	1	0						peroxisome
AT3G14415.2	AT3G14415.1 | AT3G14415.3 | AT3G14420.1 | AT3G14420.2 | AT3G14420.3 | AT3G14420.4 | AT3G14420.5 | AT3G14420.6	T	F	264	d3-Ac	R	QLDYVPATIS	2.993	2.993	2.993	1	0						peroxisome
AT3G14420.1	AT3G14420.2 | AT3G14420.3 | AT3G14420.4 | AT3G14420.5 | AT3G14420.6	T	T	345	d3-Ac	R	SLKEISRNHI	2.916	2.916	2.916	3	0						peroxisome
AT3G14420.1	AT3G14420.2 | AT3G14420.3 | AT3G14420.4 | AT3G14420.5 | AT3G14420.6 | AT4G18360.1 | AT4G18360.2	T	F	280	d3-Ac	R	IPVFLDGGVR	1.805	1.805	1.805	3	0						peroxisome
AT3G14420.1	AT3G14415.1 | AT3G14415.2 | AT3G14415.3 | AT3G14420.2 | AT3G14420.3 | AT3G14420.4 | AT3G14420.5 | AT3G14420.6 | AT4G18360.1 | AT4G18360.2	T	F	147	d3-Ac	R	AGFKAIALTV	5.849	5.849	5.849	2	0						peroxisome
AT3G14420.1	AT3G14420.2 | AT3G14420.3 | AT3G14420.4 | AT3G14420.5 | AT3G14420.6 | AT3G14415.1 | AT3G14415.2 | AT3G14415.3	T	F	165	d3-Ac	R	ESDIKNRFTL	3.323	3.323	3.323	3	0						peroxisome
AT3G14420.1	AT3G14415.1 | AT3G14415.2 | AT3G14415.3 | AT3G14420.2 | AT3G14420.3 | AT3G14420.4 | AT3G14420.5 | AT3G14420.6	T	F	258	d3-Ac	R	QLDYVPATIS	2.993	2.993	2.993	1	0						peroxisome
AT3G14420.1	AT3G14420.2 | AT3G14420.3	T	T	1	d0-Ac	-	MEITNVTEYD	378.8	378.8	378.8	1	1	0.05055	1	95.19			peroxisome
AT3G14420.4	AT3G14415.1 | AT3G14415.2 | AT3G14415.3 | AT3G14420.1 | AT3G14420.2 | AT3G14420.3 | AT3G14420.5 | AT3G14420.6	T	F	239	d3-Ac	R	QLDYVPATIS	2.993	2.993	2.993	1	0						peroxisome
AT3G14420.4	AT3G14420.1 | AT3G14420.2 | AT3G14420.3 | AT3G14420.5 | AT3G14420.6 | AT4G18360.1 | AT4G18360.2	T	F	261	d3-Ac	R	IPVFLDGGVR	1.805	1.805	1.805	3	0						peroxisome
AT3G14420.4	AT3G14415.1 | AT3G14415.2 | AT3G14415.3 | AT3G14420.1 | AT3G14420.2 | AT3G14420.3 | AT3G14420.5 | AT3G14420.6 | AT4G18360.1 | AT4G18360.2	T	F	128	d3-Ac	R	AGFKAIALTV	5.849	5.849	5.849	2	0						peroxisome
AT3G14420.4	AT3G14420.1 | AT3G14420.2 | AT3G14420.3 | AT3G14420.5 | AT3G14420.6 | AT3G14415.1 | AT3G14415.2 | AT3G14415.3	T	F	146	d3-Ac	R	ESDIKNRFTL	3.323	3.323	5.849	3	0						peroxisome
AT3G14420.4	AT3G14420.1 | AT3G14420.2 | AT3G14420.3 | AT3G14420.5 | AT3G14420.6	T	T	326	d3-Ac	R	SLKEISRNHI	2.916	2.916	2.916	2	0						peroxisome
AT3G14420.5	AT3G14415.1 | AT3G14415.2 | AT3G14415.3 | AT3G14420.1 | AT3G14420.2 | AT3G14420.3 | AT3G14420.4 | AT3G14420.6	T	F	251	d3-Ac	R	QLDYVPATIS	2.993	2.993	2.993	1	0						peroxisome
AT3G14420.5	AT3G14420.1 | AT3G14420.2 | AT3G14420.3 | AT3G14420.4 | AT3G14420.6 | AT4G18360.1 | AT4G18360.2	T	F	273	d3-Ac	R	IPVFLDGGVR	1.805	1.805	1.805	3	0						peroxisome
AT3G14420.5	AT3G14420.1 | AT3G14420.2 | AT3G14420.3 | AT3G14420.4 | AT3G14420.6	T	T	338	d3-Ac	R	SLKEISRNHI	2.916	2.916	2.916	2	0						peroxisome
AT3G14420.5	AT3G14415.1 | AT3G14415.2 | AT3G14415.3 | AT3G14420.1 | AT3G14420.2 | AT3G14420.3 | AT3G14420.4 | AT3G14420.6 | AT4G18360.1 | AT4G18360.2	T	F	140	d3-Ac	R	AGFKAIALTV	5.849	5.849	5.849	2	0						peroxisome
AT3G14420.5	AT3G14420.1 | AT3G14420.2 | AT3G14420.3 | AT3G14420.4 | AT3G14420.6 | AT3G14415.1 | AT3G14415.2 | AT3G14415.3	T	F	158	d3-Ac	R	ESDIKNRFTL	3.323	3.323	3.323	3	0						peroxisome
AT3G14420.6	AT3G14420.1 | AT3G14420.2 | AT3G14420.3 | AT3G14420.4 | AT3G14420.5 | AT3G14415.1 | AT3G14415.2 | AT3G14415.3	T	F	164	d3-Ac	R	ESDIKNRFTL	3.323	3.323	3.323	3	0						peroxisome
AT3G14420.6	AT3G14420.1 | AT3G14420.2 | AT3G14420.3 | AT3G14420.4 | AT3G14420.5 | AT4G18360.1 | AT4G18360.2	T	F	279	d3-Ac	R	IPVFLDGGVR	1.805	1.805	1.805	3	0						peroxisome
AT3G14420.6	AT3G14420.1 | AT3G14420.2 | AT3G14420.3 | AT3G14420.4 | AT3G14420.5	T	T	344	d3-Ac	R	SLKEISRNHI	2.916	2.916	2.916	2	0						peroxisome
AT3G14420.6	AT3G14415.1 | AT3G14415.2 | AT3G14415.3 | AT3G14420.1 | AT3G14420.2 | AT3G14420.3 | AT3G14420.4 | AT3G14420.5	T	F	257	d3-Ac	R	QLDYVPATIS	2.993	2.993	2.993	1	0						peroxisome
AT3G14880.1	AT3G14880.2	T	T	46	d3-Ac	R	LREAVDRVME	40.65	40.65	40.65	1	0						nucleus
AT3G14920.1		F	T	206	d3-Ac	Q	DVSGYSSSKA	3.551	3.551	3.551	1	0						extracellular
AT3G14940.1	AT1G53310.1 | AT1G53310.2 | AT1G53310.3 | AT2G42600.1 | AT2G42600.2	F	F	216	d3-Ac	R	EIQAAFRTDE	1.74	1.74	1.74	1	0						cytosol
AT3G15010.1	AT3G15010.2	T	T	1	d0-Ac	-	MDMMKKRKLD	293.7	293.7	293.7	2	1	0.007973	1	99.21			nucleus
AT3G15020.1	AT3G15020.2	T	T	23	d3-Ac	F	ASESVPDRKV	174.3	174.3	174.3	3	1	156.9	1	0.6333			mitochondrion
AT3G15020.1	AT1G53240.1 | AT3G15020.2 | AT3G47520.1	T	F	174	d3-Ac	G	VTTLDVVRAR	2.884	2.884	2.884	1	0						mitochondrion
AT3G15060.1	AT1G16920.1 | AT1G28550.1 | AT2G33870.1 | AT4G18800.1 | AT5G45750.1 | AT5G60860.1	F	F	85	d3-Ac	R	GAVGALLVYD	33.4	33.4	33.4	1	0						cytosol
AT3G15190.1		F	T	80	d3-Ac	E	AAAPTKKADS	416.2	416.2	416.2	1	0						plastid
AT3G15190.1		F	T	81	d3-Ac	A	AAPTKKADSA	401.3	401.3	401.3	1	1	190.3	1	0.5228			plastid
AT3G15190.1		F	T	79	d3-Ac	C	EAAAPTKKAD	506.7	506.7	506.7	8	7	2335	680.4	0.04281	6.295e-05	22.57	plastid
AT3G15356.1	AT3G16530.1	F	F	20	d3-Ac	A	VKFNFDSFDG	99.1	99.1	99.1	1	0						extracellular
AT3G15356.1	AT3G16530.1 | AT5G03350.1 | AT1G53080.1	F	F	50	d3-Ac	R	SGALSMTRDE	103.8	103.8	103.8	2	0						extracellular
AT3G15520.1		F	T	115	d3-Ac	A	VLYSPDTKVP	8.902	8.902	8.902	5	0						plastid
AT3G15790.1		F	T	81	d3-Ac	R	ISEKTKATPS	63.49	63.49	63.49	1	0						nucleus
AT3G15820.1		F	T	2	d0-Ac	M	SAAAAETDVS	851.7	851.7	851.7	1	0						peroxisome
AT3G15840.1	AT3G15840.2 | AT3G15840.3 | AT3G15840.4 | AT3G15840.5	T	T	130	d3-Ac	R	AMLKKDRGKA	2.424	2.424	2.424	3	0						plastid
AT3G15840.2	AT3G15840.1 | AT3G15840.3 | AT3G15840.4 | AT3G15840.5	T	T	127	d3-Ac	R	AMLKKDRGKA	2.424	2.424	2.424	3	0						plastid
AT3G15840.4	AT3G15840.1 | AT3G15840.2 | AT3G15840.3 | AT3G15840.5	T	T	76	d3-Ac	R	AMLKKDRGKA	48.49	48.49	48.49	3	0						cytosol
AT3G15840.5	AT3G15840.1 | AT3G15840.2 | AT3G15840.3 | AT3G15840.4	T	T	110	d3-Ac	R	AMLKKDRGKA	24.24	24.24	24.24	3	0						cytosol
AT3G15970.1		F	T	2	d0-Ac	M	GDSDNAIPFS	552.8	552.8	552.8	1	0						nucleus
AT3G16080.1	AT1G15250.1	F	F	2	d3-Ac	M	GKGTGSFGKR	306.9	306.9	306.9	4	0						cytosol,nucleus
AT3G16140.1	AT1G52230.1	F	F	132	d3-Ac	R	GPQEPPKLGP	3.497	3.497	3.497	5	0						plastid
AT3G16240.1		F	T	2	d3-Ac	M	AGVAFGSFDD	767.3	767.3	767.3	4	4	9.47	1.268	9.551	7.686	11.81	vacuole
AT3G16290.1		F	T	80	d3-Ac	A	AAKVTERKRT	101.2	101.2	101.2	1	0						plastid
AT3G16340.1	AT2G26910.1 | AT1G15210.1 | AT1G15520.1 | AT1G59870.1 | AT1G66950.1 | AT3G16340.2 | AT3G53480.1 | AT2G37280.1 | AT3G30842.1	T	F	318	d3-Ac	R	GISGGQKKRV	2.253	2.253	2.422	1	0						plasma membrane
AT3G16400.1	AT3G16400.2	T	T	2	d0-Ac	M	AQKLEAKGGE	494.8	494.8	494.8	2	1	0.003703	1	99.63			cytosol
AT3G16470.1	AT3G16470.2 | AT3G16470.3	T	T	2	d0-/d3-Ac	M	AKKLEAQGGR	496.2	496.2	496.2	8	7	0.3431	1.185	74.46	71.1	77.54	cytosol
AT3G16530.1	AT3G15356.1 | AT5G03350.1 | AT1G53080.1	F	F	50	d3-Ac	R	SGALSMTRDE	93.63	93.63	93.63	3	0						extracellular
AT3G16530.1	AT3G15356.1	F	F	20	d3-Ac	A	VKFNFDSFDG	99.75	99.75	99.75	1	0						extracellular
AT3G16640.1		F	T	51	d3-Ac	S	AEEGGEDEGV	90.59	90.59	90.59	1	0						cytosol
AT3G16700.1	AT3G16700.2 | AT4G15940.1	T	F	2	d0-Ac	M	ATSMIQRLFK	571	571	571	3	3	0.0002327	20.26	99.98	99.53	100	mitochondrion
AT3G16780.1		F	T	127	d3-Ac	K	VKGNVFKNKR	1.709	1.709	1.709	1	0						cytosol
AT3G17240.1	AT1G48030.1 | AT1G48030.2 | AT3G17240.3	T	F	417	d3-Ac	N	VGKFPFMANS	3.363	3.363	3.363	1	0						mitochondrion
AT3G17240.1	AT3G17240.3	T	T	315	d3-Ac	R	TPFTSGLDLE	3.018	3.018	3.018	1	0						mitochondrion
AT3G17265.1		F	T	322	d3-Ac	H	QEIAQKPKGC	2.106	2.106	2.106	1	0						cytosol
AT3G17390.1	AT2G36880.1 | AT2G36880.2	F	F	145	d3-Ac	L	ATKLGAKLTE	6.383	6.383	6.383	2	0						nucleus,plasma membrane
AT3G17390.1	AT2G36880.1 | AT2G36880.2	F	F	149	d3-Ac	L	GAKLTEVRKN	4.941	4.941	4.941	1	0						nucleus,plasma membrane
AT3G17390.1	AT1G02500.1 | AT1G02500.2 | AT2G36880.1 | AT2G36880.2 | AT4G01850.1 | AT4G01850.2 | AT5G20280.1	F	F	281	d3-Ac	R	SGAYIVRQAA	3.85	3.85	3.85	2	0						nucleus,plasma membrane
AT3G17840.1		F	T	30	d3-Ac	G	DLAADKSALL	281.5	281.5	281.5	1	0						plasma membrane
AT3G17880.1	AT3G17880.2	T	T	2	d0-Ac	M	VDAIQVAELR	455.9	455.9	455.9	3	0						nucleus
AT3G18070.1	AT3G18070.2 | AT3G18080.1	T	F	197	d3-Ac	R	VVAALGYDNG	2.445	2.445	2.445	1	0						vacuole
AT3G18070.2	AT3G18070.1 | AT3G18080.1	T	F	120	d3-Ac	R	VVAALGYDNG	2.445	2.445	2.445	1	0						vacuole
AT3G18080.1	AT3G18070.1 | AT3G18070.2	F	F	208	d3-Ac	R	VVAALGYDNG	2.377	2.377	2.377	1	0						extracellular
AT3G18080.1		F	T	285	d3-Ac	R	SKADNLAAQR	2.227	2.227	2.227	2	0						extracellular
AT3G18130.1	AT1G18080.1	F	F	119	d3-Ac	R	QIVSASRDRT	3.305	3.305	3.305	1	0						cytosol
AT3G18130.1		F	T	2	d0-Ac	M	AEGLVLKGIM	397.6	397.6	397.6	5	3	0.01489	3.413	98.53	95.17	99.57	cytosol
AT3G18190.1		F	T	3	d0-Ac	A	AVAAPMASKP	32.05	32.05	32.05	1	0						cytosol
AT3G18190.1		F	T	2	d0-Ac	M	AAVAAPMASK	1789	1789	1789	5	3	4.957e-05	2.798	100	99.99	100	cytosol
AT3G18190.1		F	T	14	d3-Ac	R	GSKAESFVDN	35.75	35.75	35.75	2	0						cytosol
AT3G18420.1		F	T	61	d0-Ac	K	SAILIGAAVS	59.34	59.34	59.34	1	0						plastid
AT3G18480.1		F	T	1	d0-Ac	-	MEVSQDGSER	474.3	474.3	474.3	4	0						golgi
AT3G18490.1		F	T	147	d3-Ac	D	LTTPVVSGAS	7.551	7.551	7.551	4	0						extracellular
AT3G18490.1		F	T	146	d3-Ac	E	DLTTPVVSGA	6.861	6.861	6.861	5	0						extracellular
AT3G18530.1	AT3G01450.1	F	F	2	d0-Ac	M	AAKALKDLKN	689.4	689.4	689.4	1	0						nucleus
AT3G18600.1		F	T	161	d3-Ac	N	GTGVIVICPT	5.194	5.194	5.194	1	0						nucleus
AT3G18740.1		F	T	2	d3-Ac	M	VAEKKAKKSH	628.1	628.1	628.1	7	3	1.242	1.433	44.61	35.97	53.57	cytosol
AT3G18780.1	AT1G49240.1 | AT3G18780.2 | AT5G09810.1	T	F	104	d3-Ac	H	PVLLTEAPLN	89.08	89.08	89.08	1	0						vacuole,plasma membrane
AT3G18780.1	AT1G49240.1 | AT3G18780.2 | AT5G09810.1	T	F	199	d3-Ac	R	GYMFTTTAER	2.197	2.197	2.197	3	0						vacuole,plasma membrane
AT3G18780.1	AT1G49240.1 | AT3G18780.2 | AT5G09810.1	T	F	54	d3-Ac	D	AYVGDEAQSK	221.4	221.4	221.4	3	0						vacuole,plasma membrane
AT3G18780.1	AT1G49240.1 | AT3G18780.2	T	F	50	d3-Ac	M	NQKDAYVGDE	723.4	723.4	723.4	3	3	62.8	2.091	1.567	0.7558	3.222	vacuole,plasma membrane
AT3G18780.1	AT1G49240.1 | AT3G18780.2	T	F	98	d3-Ac	R	IAPEEHPVLL	16.32	16.32	16.32	1	0						vacuole,plasma membrane
AT3G18780.1	AT2G37620.1 | AT2G37620.2 | AT3G12110.1 | AT3G46520.1 | AT3G53750.1 | AT5G59370.1 | AT5G59370.2 | AT5G09810.1 | AT1G49240.1 | AT3G18780.2	T	F	51	d3-Ac	N	QKDAYVGDEA	364.2	364.2	364.2	1	0						vacuole,plasma membrane
AT3G18780.1	AT1G49240.1 | AT2G37620.1 | AT2G37620.2 | AT2G42100.1 | AT3G12110.1 | AT3G18780.2 | AT3G46520.1 | AT3G53750.1 | AT5G09810.1 | AT5G59370.1 | AT5G59370.2	T	F	22	d3-Ac	A	GFAGDDAPRA	107	107	107	4	0						vacuole,plasma membrane
AT3G18780.1	AT1G49240.1 | AT3G18780.2	T	F	45	d3-Ac	G	VMVGMNQKDA	353.4	353.4	353.4	1	1	72.73	1	1.356			vacuole,plasma membrane
AT3G18780.1	AT1G49240.1 | AT3G18780.2	T	F	44	d3-Ac	H	GVMVGMNQKD	118	118	118	2	0						vacuole,plasma membrane
AT3G18780.1	AT1G49240.1 | AT3G18780.2 | AT5G09810.1	T	F	108	d3-Ac	L	TEAPLNPKAN	124.1	124.1	124.1	1	0						vacuole,plasma membrane
AT3G18780.1	AT1G49240.1 | AT3G18780.2 | AT5G09810.1	T	F	109	d3-Ac	T	EAPLNPKANR	87.12	87.12	87.12	1	0						vacuole,plasma membrane
AT3G18780.1	AT1G49240.1 | AT3G18780.2	T	F	302	d0-Ac	L	SGGTTMFSGI	3.858	3.858	3.858	1	0						vacuole,plasma membrane
AT3G18780.1	AT2G37620.1 | AT2G37620.2 | AT3G12110.1 | AT3G46520.1 | AT3G53750.1 | AT5G59370.1 | AT5G59370.2 | AT5G09810.1 | AT1G49240.1 | AT3G18780.2	T	F	329	d3-Ac	K	IKVVAPPERK	5.121	5.121	5.121	2	0						vacuole,plasma membrane
AT3G18860.1	AT3G18860.2	T	T	2	d3-Ac	M	VMDIDFNEYK	245.3	245.3	245.3	1	0						cytosol
AT3G18890.1		F	T	64	d0-Ac	R	ASSVVTEASP	336.3	336.3	336.3	2	0						plastid
AT3G18890.1		F	T	100	d3-Ac	R	ELLKLGFRVR	29.15	29.15	29.15	1	0						plastid
AT3G19010.1	AT3G19010.2 | AT3G19010.3	T	T	1	d0-Ac	-	MEDLDPTYIQ	324	324	324	3	0						cytosol
AT3G19010.1	AT3G19010.2 | AT3G19010.3	T	T	16	d3-Ac	R	SDSNFIPNQP	36.36	36.36	36.36	1	0						cytosol
AT3G19130.1	AT1G47490.1 | AT1G47490.2 | AT1G47500.1 | AT1G49600.1 | AT4G27000.1 | AT5G54900.1	F	F	243	d3-Ac	R	SKGYGFVRFG	2.844	2.844	2.844	1	0						nucleus
AT3G19170.1	AT1G49630.1 | AT1G49630.2 | AT1G49630.3 | AT3G19170.2	T	F	762	d3-Ac	R	FKQFVSQSRA	1.719	1.719	1.719	1	0						mitochondrion,plastid
AT3G19170.2	AT1G49630.1 | AT1G49630.2 | AT1G49630.3 | AT3G19170.1	T	F	751	d3-Ac	R	FKQFVSQSRA	1.719	1.719	1.719	1	0						mitochondrion
AT3G19450.1		F	T	2	d0-Ac	M	GSVEAGEKKA	607.8	607.8	607.8	1	0						cytosol
AT3G19490.1		F	T	61	d3-Ac	R	AEDKIRSSSS	139.4	139.4	139.4	2	0						plastid
AT3G19800.1	AT3G19800.2	T	T	43	d3-Ac	A	AINGGGSSKT	246.6	246.6	246.6	1	0						plastid
AT3G19800.2	AT3G19800.1	T	T	40	d3-Ac	A	AINGGGSSKT	188.4	188.4	188.4	1	0						plastid
AT3G19820.1	AT3G19820.2 | AT3G19820.3	T	T	130	d3-Ac	R	VEPLVNMGQI	2.011	2.011	2.011	1	0						plasma membrane
AT3G19860.2		F	T	50	d3-Ac	A	EEEVMDVSAR	183.5	183.5	183.5	1	0						nucleus
AT3G19930.1		F	T	2	d3-Ac	M	AGGFVSQTPG	542.4	542.4	542.4	3	0						plasma membrane
AT3G20050.1		F	T	2	d0-Ac	M	SISAQNPDIS	858.2	858.2	858.2	3	3	0.0002794	3.195	99.97	99.91	99.99	cytosol
AT3G20410.1		F	T	23	d3-Ac	R	SVEVGVTNQD	46.43	46.43	46.43	1	0						plasma membrane
AT3G20560.1		F	T	2	d3-Ac	M	VSSTKLKSVD	661.8	661.8	661.8	1	0						endoplasmic reticulum
AT3G20800.1		F	T	2	d0-Ac	M	ANLPSSLSMG	593.5	593.5	593.5	1	0						plastid
AT3G20920.1	AT3G20920.2	T	T	1	d0-Ac	-	MKKPVGAEKK	475.8	475.8	475.8	4	1	3.1e-05	1	100			plasma membrane
AT3G21055.1		F	T	73	d3-Ac	A	EEEEPKRGTE	150.4	150.4	150.4	4	1	95.35	1	1.038			plastid
AT3G21200.1		F	T	43	d3-Ac	C	SVSTTLDTPA	271	271	271	1	0						plastid
AT3G21220.1		F	T	1	d0-Ac	-	MKPIQSPSGV	418.7	418.7	418.7	2	0						nucleus
AT3G21390.1		F	T	2	d0-Ac	M	SGTELDEPGK	713.7	713.7	713.7	1	0						peroxisome
AT3G21610.1		F	T	1	d0-Ac	-	MDEVMTAADV	531.1	531.1	531.1	1	0						vacuole,plasma membrane
AT3G21650.1	AT4G15415.1 | AT4G15415.2	F	F	1	d0-Ac	-	MIKQIFGKLP	326.7	326.7	326.7	3	0						plastid
AT3G22230.1	AT4G15000.1 | AT4G15000.2	F	F	2	d3-Ac	M	VKFLKQNKAV	362.6	362.6	362.6	8	2	72.13	1.101	1.367	1.244	1.503	cytosol
AT3G22230.1	AT4G15000.1 | AT4G15000.2 | AT2G32220.1	F	F	56	d3-Ac	R	KDSAKKTAKK	73.2	73.2	73.2	5	0						cytosol
AT3G22320.1		F	T	1	d3-Ac	-	MLTEEELKRL	303.7	303.7	303.7	1	0						nucleus
AT3G22400.1	AT1G17420.1 | AT2G31900.1 | AT2G46225.1 | AT2G46225.2 | AT2G46225.3	F	F	200	d3-Ac	E	ELKNLRGNEK	2.106	2.106	2.106	1	0						cytosol
AT3G22480.1	AT3G22480.2	T	T	2	d0-Ac	M	ASKSGSGGLR	679.9	679.9	679.9	2	0						nucleus
AT3G22790.1		F	T	204	d0-Ac	D	VSGLDERASK	4.627	4.627	4.627	1	0						nucleus
AT3G22960.1		F	T	49	d3-Ac	A	SSSSSPSPDL	415.3	415.3	415.3	1	1	64.69	1	1.522			plastid
AT3G23000.1		F	T	1	d3-Ac	-	MESLPQPQNQ	415.3	415.3	415.3	3	1	969.3	1	0.1031			plastid
AT3G23300.1	AT1G04430.1 | AT1G04430.2	F	F	255	d3-Ac	R	GIPAYLGVLG	3.829	3.829	3.829	2	0						extracellular,plasma membrane
AT3G23400.1		F	T	101	d3-Ac	R	GLVASVDDLE	74.1	74.1	74.1	5	0						plastid
AT3G23400.1		F	T	141	d3-Ac	R	LLYSSAFSSR	2.518	2.518	2.518	1	0						plastid
AT3G23400.1		F	T	164	d3-Ac	R	LIPVTLGQVF	5.697	5.697	5.697	3	0						plastid
AT3G23490.1		F	T	78	d3-Ac	R	SYDPNLIQEP	54.04	54.04	54.04	1	0						cytosol
AT3G23580.1		F	T	2	d0-Ac	M	GSLKEGQGRD	424.6	424.6	424.6	1	0						cytosol
AT3G23600.1	AT3G23600.2	T	T	117	d0-Ac	K	GITAIGAAGM	2.677	2.457	2.677	1	0						peroxisome
AT3G23660.1	AT3G23660.2	T	T	2	d0-Ac	M	AETANTDLEG	599.1	599.1	599.1	4	1	0.002667	1	99.73			endoplasmic reticulum,golgi
AT3G23700.1		F	T	55	d3-Ac	F	SSSATADTDR	363.8	363.8	363.8	1	1	4.41	1	18.48			plastid
AT3G23810.1	AT4G13940.1 | AT4G13940.3 | AT4G13940.4	F	F	2	d0-Ac	M	ALLVEKTSSG	1211	1211	1211	10	8	0.0002808	13.34	99.97	99.63	100	cytosol
AT3G23810.1	AT4G13940.1 | AT4G13940.3 | AT4G13940.4	F	F	5	d3-Ac	L	VEKTSSGREY	20.61	20.61	20.61	2	0						cytosol
AT3G23810.1	AT4G13940.1 | AT4G13940.3 | AT4G13940.4 | AT4G13940.2	F	F	199	d3-Ac	R	LVGVSEETTT	2.998	2.998	2.998	4	0						cytosol
AT3G23920.1		F	T	75	d3-Ac	K	AFAVENGIGT	122.5	122.5	122.5	1	0						plastid
AT3G23940.1	AT3G23940.2	T	T	35	d3-Ac	C	SAQSVTADPS	477.8	477.8	477.8	1	0						plastid
AT3G23990.1		F	T	32	d3-Ac	Y	AAKEIKFGVE	128.6	128.6	128.6	5	0						mitochondrion
AT3G23990.1	AT2G33210.1 | AT2G33210.2	F	F	49	d3-Ac	K	GVEDLADAVK	83.21	83.21	83.21	1	0						mitochondrion
AT3G24506.1	AT2G17240.1	F	F	71	d3-Ac	A	PEEEKLTRRN	119	119	119	5	0						plastid
AT3G24830.1		F	T	107	d3-Ac	R	LKVFEGVPPP	39.19	39.19	39.19	1	0						cytosol
AT3G24830.1		F	T	176	d3-Ac	R	KKQLTKLRAK	3.638	3.638	3.638	3	0						cytosol
AT3G24830.1	AT4G13170.1 | AT5G48760.1 | AT5G48760.2	F	F	123	d3-Ac	R	MVIPDALKVL	2.67	2.67	2.67	1	0						cytosol
AT3G25110.1		F	T	52	d3-Ac	R	AVVSADQGSV	140.7	140.7	140.7	2	0						plastid
AT3G25220.1	AT5G48580.1	F	F	61	d3-Ac	R	GKLTDGTVFD	44.19	44.19	44.19	1	0						endoplasmic reticulum
AT3G25520.1	AT5G39740.1 | AT5G39740.2 | AT3G25520.2	T	F	143	d3-Ac	R	ALLDVGLIRT	3.973	3.973	3.973	6	0						cytosol
AT3G25520.1	AT3G25520.2 | AT5G39740.1 | AT5G39740.2	T	F	277	d3-Ac	R	KNKLIERVKA	2.155	2.155	2.155	1	0						cytosol
AT3G25520.1		F	T	2	d3-Ac	M	VFVKSTKSNA	493.7	493.7	493.7	6	3	100.6	1.539	0.9841	0.6416	1.507	cytosol
AT3G25520.1	AT5G39740.1 | AT5G39740.2	F	F	266	d3-Ac	R	YNLKKLTYEE	2.254	2.254	2.254	2	0						cytosol
AT3G25520.2	AT5G39740.1 | AT5G39740.2 | AT3G25520.1	T	F	32	d3-Ac	R	ALLDVGLIRT	79.46	79.46	79.46	2	0						nucleus
AT3G25520.2	AT3G25520.1 | AT5G39740.1 | AT5G39740.2	T	F	166	d3-Ac	R	KNKLIERVKA	2.155	2.155	2.155	1	0						nucleus
AT3G25545.1		F	T	1	d0-Ac	-	MEDVLTENPP	369.7	369.7	369.7	3	0						cytosol
AT3G25760.1		F	T	68	d3-Ac	L	SQNLGNTENP	130.7	130.7	130.7	1	0						plastid
AT3G25770.1		F	T	66	d3-Ac	R	ALSQNGNIEN	93.4	93.4	93.4	1	0						plastid
AT3G25920.1		F	T	254	d3-Ac	R	ADEYFAKKRA	3.774	3.774	3.774	1	0						plastid
AT3G25920.1		F	T	66	d3-Ac	V	SQTAATSSAV	433.6	433.6	433.6	1	1	191.9	1	0.5183			plastid
AT3G25920.1		F	T	68	d0-/d3-Ac	Q	TAATSSAVVA	320.5	320.5	320.5	6	6	7.642	1.166	11.57	10.09	13.24	plastid
AT3G26070.1		F	T	88	d3-Ac	R	GATASPDDQL	33.95	33.95	33.95	2	0						plastid
AT3G26380.1		F	T	554	d3-Ac	K	AAEASSNGVR	7.968	7.968	7.968	2	0						extracellular
AT3G26450.1		F	T	2	d0-Ac	M	ATSGTYVTQV	735.8	735.8	735.8	6	3	0.00292	1.75	99.71	99.49	99.83	cytosol
AT3G26590.1		F	T	2	d0-/d3-Ac	M	AKDKDITETL	704.1	704.1	704.1	2	0						vacuole
AT3G26720.1	AT3G26720.2	T	T	23	d3-Ac	S	EYIEYNTKPR	82.99	82.99	82.99	3	0						vacuole
AT3G26900.1	AT3G26900.2 | AT3G26900.3	T	T	55	d3-Ac	R	SLADQSASTG	254	254	254	3	0						plastid
AT3G26980.1		F	T	24	d0-Ac	Q	YSPTATVSML	91.98	91.98	91.98	1	0						plasma membrane
AT3G27080.1		F	T	1	d0-Ac	-	MDTETEFDRI	291	291	291	5	1	0.000255	1	99.97			mitochondrion
AT3G27160.1		F	T	82	d3-Ac	F	SSGYNVQVFV	53.48	53.48	53.48	1	0						plastid
AT3G27160.1		F	T	89	d3-Ac	Q	VFVEDNESEE	60.14	60.14	60.14	3	0						plastid
AT3G27310.1		F	T	81	d3-Ac	L	ATKKEDKSLK	44.06	44.06	44.06	1	0						nucleus
AT3G27310.1		F	T	22	d0-Ac	S	MEASSSAQAK	137.1	137.1	137.1	3	1	0.000302	1	99.97			nucleus
AT3G27360.1	AT1G09200.1 | AT4G40030.1 | AT4G40030.2 | AT4G40030.3 | AT4G40040.1 | AT4G40040.2 | AT5G10390.1 | AT5G10400.1 | AT5G10980.1 | AT5G65360.1	F	F	10	d3-Ac	R	KSTGGKAPRK	17.38	17.38	17.38	1	0						nucleus
AT3G27360.1	AT1G09200.1 | AT1G13370.1 | AT4G40030.1 | AT4G40030.2 | AT4G40030.3 | AT4G40040.1 | AT4G40040.2 | AT5G10390.1 | AT5G10400.1 | AT5G10980.1 | AT5G65360.1	F	F	19	d3-Ac	R	KQLATKAARK	88.05	88.05	88.05	1	0						nucleus
AT3G27380.1	AT3G27380.2	T	T	46	d3-Ac	R	GSNLKTFQIY	53.65	53.65	53.65	1	0						mitochondrion
AT3G27380.1	AT3G27380.2	T	T	30	d3-Ac	T	STGAEAETKA	401.4	401.4	401.4	1	0						mitochondrion
AT3G27380.1	AT3G27380.2	T	T	29	d3-Ac	W	TSTGAEAETK	626.1	626.1	626.1	3	2	7102	8.384	0.01408	0.001679	0.1179	mitochondrion
AT3G27425.1		F	T	5	d3-Ac	K	QTKVMFFLLV	7.082	7.082	7.082	1	0						extracellular
AT3G27570.1		F	T	41	d0-Ac	M	AEEVAENVNA	97.07	97.07	97.07	3	0						mitochondrion
AT3G27690.1	AT1G29910.1 | AT1G29920.1 | AT1G29930.1 | AT2G34420.1 | AT2G34430.1 | AT2G05070.1 | AT2G05100.1	F	F	211	d3-Ac	L	KVKELKNGRL	3.007	3.007	3.007	1	0						plastid
AT3G27690.1	AT2G05070.1 | AT2G05100.1	F	F	84	d3-Ac	A	GLSADPETFA	1418	1418	1418	3	0						plastid
AT3G27690.1	AT1G29910.1 | AT1G29920.1 | AT1G29930.1 | AT2G34420.1 | AT2G34430.1 | AT2G05070.1 | AT2G05100.1	F	F	212	d3-Ac	K	VKELKNGRLA	4.446	4.446	4.446	5	0						plastid
AT3G27690.1	AT2G05070.1 | AT2G05100.1	F	F	81	d3-Ac	W	DTAGLSADPE	312.9	312.9	312.9	3	1	173.5	1	0.5731			plastid
AT3G27690.1	AT2G05070.1 | AT2G05100.1	F	F	82	d3-Ac	D	TAGLSADPET	341.7	341.7	341.7	3	0						plastid
AT3G27690.1	AT2G05070.1 | AT2G05100.1	F	F	89	d3-Ac	D	PETFAKNREL	133.7	133.7	133.7	4	0						plastid
AT3G27690.1	AT2G05070.1 | AT2G05100.1	F	F	87	d3-Ac	S	ADPETFAKNR	350.7	350.7	350.7	2	0						plastid
AT3G27690.1	AT2G05070.1 | AT2G05100.1	F	F	86	d3-Ac	L	SADPETFAKN	908.4	908.4	908.4	1	0						plastid
AT3G27830.1	AT3G27850.1	F	F	137	d3-Ac	R	IAVIKAVRAL	3.153	3.153	3.153	7	0						plastid
AT3G27830.1	AT3G27850.1	F	F	59	d3-Ac	A	AVEAPEKIEK	256.2	256.2	256.2	6	5	84.56	2.077	1.169	0.5662	2.398	plastid
AT3G27850.1	AT3G27830.1	F	F	55	d3-Ac	S	AVEAPEKIEK	299.3	299.3	299.3	6	5	84.56	2.077	1.169	0.5662	2.398	plastid
AT3G27850.1	AT3G27830.1	F	F	133	d3-Ac	R	IAVIKAVRAL	3.153	3.153	3.153	7	0						plastid
AT3G27890.1		F	T	1	d0-Ac	-	MEAVTAIKPL	426.5	426.5	426.5	6	1	0.000334	1	99.97			mitochondrion
AT3G27925.1		F	T	106	d3-Ac	A	FVVSTPKKLQ	153.1	153.1	153.1	4	4	3857	235.5	0.02592	0.0001101	5.755	plastid
AT3G28200.1		F	T	50	d0-Ac	P	TTAAAVIRLF	48.96	48.96	48.96	1	0						extracellular
AT3G28270.1	AT3G28270.2	T	T	366	d3-Ac	R	LQVLQKINR	0.8553	0.8553	0.8553	1	0						nucleus
AT3G28670.1		F	T	2	d3-Ac	M	VKAVVGEDTR	645.2	645.2	645.2	2	0						nucleus
AT3G28940.1		F	T	153	d3-Ac	R	SREEFEKFVF	1.775	1.775	1.775	1	0						cytosol
AT3G29185.1	AT3G29185.2	T	T	44	d3-Ac	M	TVQEDDKRTS	163.6	163.6	163.6	5	3	607	8.799	0.1645	0.01872	1.429	plastid
AT3G29200.1		F	T	66	d3-Ac	H	AVMTLAGSLT	369.3	369.3	369.3	2	0						plastid
AT3G29200.1		F	T	69	d0-Ac	M	TLAGSLTGKK	326.5	326.5	326.5	1	0						plastid
AT3G29320.1		F	T	660	d3-Ac	R	AAKKKNKLKV	3.724	3.724	3.724	1	0						plastid
AT3G29320.1		F	T	163	d3-Ac	R	ALSNAVGNLG	3.133	3.133	3.133	1	0						plastid
AT3G29350.1	AT3G29350.2	T	T	1	d0-Ac	-	MDALIAQLQR	267.3	267.3	267.3	3	0						cytosol
AT3G29360.1	AT1G26570.1 | AT3G29360.2 | AT5G15490.1 | AT5G39320.1	T	F	94	d3-Ac	R	GLGAGKAADL	33.92	33.92	33.92	1	0						extracellular
AT3G30390.1	AT3G30390.2	T	T	2	d3-Ac	M	TVVGDVAPIP	503.4	503.4	503.4	4	3	360.3	10.46	0.2768	0.02654	2.82	vacuole
AT3G30842.1	AT2G26910.1 | AT1G15210.1 | AT1G15520.1 | AT1G59870.1 | AT1G66950.1 | AT3G16340.1 | AT3G16340.2 | AT3G53480.1 | AT2G37280.1	F	F	317	d3-Ac	R	GISGGQKKRV	2.396	2.396	2.396	1	0						cytosol,peroxisome
AT3G32980.1	AT3G49110.1 | AT3G49120.1	F	F	105	d3-Ac	R	GFPVIDRMKA	27.73	27.73	27.73	1	0						extracellular
AT3G42050.1		F	T	1	d0-Ac	-	MDQAELSIEQ	398.5	398.5	398.5	7	2	3e-05	1.5	100	100	100	vacuole,golgi
AT3G42050.1		F	T	27	d3-Ac	L	VSAKGLQLLR	75.93	75.93	75.93	4	0						vacuole,golgi
AT3G42050.1		F	T	26	d3-Ac	K	LVSAKGLQLL	109.3	109.3	109.3	4	0						vacuole,golgi
AT3G42170.1		F	T	1	d0-Ac	-	MEVYNDDTEM	359.4	359.4	359.4	1	0						nucleus
AT3G42640.1	AT2G18960.1 | AT4G30190.1 | AT4G30190.2	F	F	608	d3-Ac	A	VADATDAARS	4.991	4.991	4.991	1	0						plasma membrane
AT3G42640.1	AT2G18960.1 | AT4G30190.1 | AT4G30190.2	F	F	901	d3-Ac	N	ELSEIAEQAK	3.812	3.812	3.812	2	0						plasma membrane
[truncated: 1,967 more rows]
