# Supplementary material for: EnCOUNTer: a parsing tool to uncover the mature N-terminus of organelle-targeted proteins in complex samples
Source: BMC Bioinformatics. 2017 Mar 20;18:182. doi: 10.1186/s12859-017-1595-y (PMC5359831; doi:10.1186/s12859-017-1595-y)
Supplement: Additional file 8: Table S3. — Result of the K fold cross validation (n = 10) for the optimization of bound, Spec and the global scoring using fraction 5 training dataset (True vs. False dataset). (XLSX 35 kb) [file 12859_2017_1595_MOESM8_ESM.xlsx]

## Sheet: Boud False prediction
K fold cross validation (n = 10) for the "Bound" scoring parameter optimized using the "False" hits from fraction 5 training dataset; Ti for the training, Vi for the validation test; FDR: False discovery Rate, MCC: Matthew's Corr. Coef.
	Min	Max	TP	TN	FP	FN	Accuracy	tMCC	Sensitivity	Specificity	FDR	MCC
T0:	92	300	134	172	5	166	0.641509	1.45802	0.446667	0.971751	0.0359712	0.458022
T1:	79	298	138	176	9	155	0.656904	1.46974	0.47099	0.951351	0.0612245	0.469739
T2:	79	300	138	173	11	156	0.650628	1.46037	0.469388	0.940217	0.0738255	0.460366
T3:	79	300	143	176	11	148	0.667364	1.47995	0.491409	0.941176	0.0714286	0.47995
T4:	94	300	130	183	2	163	0.654812	1.47482	0.443686	0.989189	0.0151515	0.474818
T5:	94	300	135	180	2	161	0.658996	1.48113	0.456081	0.989011	0.0145985	0.481132
T6:	76	300	150	167	15	146	0.66318	1.47186	0.506757	0.917582	0.0909091	0.471858
T7:	92	300	129	177	4	168	0.640167	1.45627	0.434343	0.977901	0.0300752	0.456274
T8:	98	300	130	176	1	171	0.640167	1.46143	0.431894	0.99435	0.00763359	0.461433
T9:	79	300	144	167	11	156	0.650628	1.46186	0.48	0.938202	0.0709677	0.461865
Av	86.2	299.8	137.1	174.7	7.1	159	0.652435	1.46755	0.463121	0.961073	0.0471785	0.467546
SD	8.4301	0.632456	6.91938	5.12185	4.88649	8.28654	0.00962586	0.00915109	0.0249259	0.0266989	0.0298939	0.00915109
V0:	92	300	13	25	0	16	0.703704	1.49708	0.448276	1	0	0.49708
V1:	79	298	19	14	3	17	0.622642	1.38077	0.527778	0.823529	0.136364	0.380774
V2:	79	300	20	17	1	15	0.698113	1.49795	0.571429	0.944444	0.047619	0.497955
V3:	79	300	15	14	1	23	0.54717	1.3202	0.394737	0.933333	0.0625	0.320195
V4:	94	300	14	16	1	22	0.566038	1.34032	0.388889	0.941176	0.0666667	0.340316
V5:	94	300	9	19	1	24	0.528302	1.27406	0.272727	0.95	0.1	0.274061
V6:	76	300	14	17	3	19	0.584906	1.33987	0.424242	0.85	0.176471	0.339865
V7:	92	300	18	20	1	14	0.716981	1.52362	0.5625	0.952381	0.0526316	0.523622
V8:	98	300	11	25	0	17	0.679245	1.45368	0.392857	1	0	0.45368
V9:	79	300	14	23	1	15	0.698113	1.48582	0.482759	0.958333	0.0666667	0.485824
Av	86.2	299.8	14.7	19	1.2	18.2	0.634521	1.41134	0.446619	0.93532	0.0708918	0.411337
SD	8.4301	0.632456	3.4657	4.16333	1.0328	3.61478	0.0729379	0.0900874	0.0922288	0.0570588	0.055089	0.0900874

## Sheet: Bound True prediction
K fold cross validation (n = 10) for the "Bound" scoring parameter optimized using the "True" hits from fraction 5 training dataset; Ti for the training, Vi for the validation test; FDR: False discovery Rate, MCC: Matthew's Corr. Coef.
	Min	Max	TP	TN	FP	FN	Accuracy	tMCC	Sensitivity	Specificity	FDR	MCC
T0:	21	97	169	230	66	13	0.834728	1.69938	0.928571	0.777027	0.280851	0.699379
T1:	14	78	163	239	57	19	0.841004	1.70313	0.895604	0.807432	0.259091	0.703128
T2:	14	78	161	243	57	18	0.843424	1.70642	0.899441	0.81	0.261468	0.70642
T3:	21	78	161	243	52	23	0.843424	1.70412	0.875	0.823729	0.244131	0.704123
T4:	14	78	164	238	60	17	0.839248	1.70181	0.906077	0.798658	0.267857	0.701813
T5:	21	78	158	250	49	22	0.851775	1.71627	0.877778	0.83612	0.236715	0.716266
T6:	14	78	168	235	58	18	0.841336	1.70589	0.903226	0.802048	0.256637	0.705888
T7:	19	78	162	248	49	20	0.85595	1.72543	0.89011	0.835017	0.232227	0.725434
T8:	14	78	168	242	51	18	0.85595	1.7286	0.903226	0.825939	0.232877	0.728598
T9:	14	78	167	237	57	18	0.843424	1.70874	0.902703	0.806122	0.254464	0.708741
Av	16.6	79.9	164.1	240.5	55.6	18.6	0.845026	1.70998	0.898174	0.812209	0.252632	0.709979
SD	3.40588	6.00833	3.72529	5.98609	5.37897	2.75681	0.00715808	0.0100899	0.015218	0.0182652	0.0159845	0.0100899
V0:	21	97	19	26	7	2	0.833333	1.68283	0.904762	0.787879	0.269231	0.682825
V1:	14	78	20	27	6	1	0.87037	1.7504	0.952381	0.818182	0.230769	0.750404
V2:	14	78	22	23	6	2	0.849057	1.71347	0.916667	0.793103	0.214286	0.71347
V3:	21	78	16	30	4	3	0.867925	1.72439	0.842105	0.882353	0.2	0.724391
V4:	14	78	19	28	3	3	0.886792	1.77126	0.863636	0.903226	0.136364	0.771261
V5:	21	78	19	23	7	4	0.792453	1.61209	0.826087	0.766667	0.269231	0.612092
V6:	14	78	15	31	5	2	0.867925	1.72064	0.882353	0.861111	0.25	0.720639
V7:	19	78	17	22	10	4	0.735849	1.52414	0.809524	0.6875	0.37037	0.524142
V8:	14	78	15	24	12	2	0.735849	1.52788	0.882353	0.666667	0.444444	0.527876
V9:	14	78	16	29	6	2	0.849057	1.69567	0.888889	0.828571	0.272727	0.695669
Av	16.6	79.9	17.8	26.3	6.6	2.5	0.828861	1.67228	0.876876	0.799526	0.265742	0.672277
SD	3.40588	6.00833	2.34758	3.19896	2.67499	0.971825	0.0553722	0.0880212	0.0431617	0.0775001	0.0870084	0.0880212

## Sheet: Spec False Prediction
K fold cross validation (n = 10) for the "Spec" matrix scoring parameter optimized using the "False" hits from fraction 5 training dataset; Ti for the training, Vi for the validation test; FDR: False discovery Rate, MCC: Matthew's Corr. Coef.
	Threshold	TP	TN	FP	FN	Accuracy	tMCC	Sensitivity	Specificity	FDR	MCC
T0:	64.5	263	160	17	37	0.886792	1.77653	0.876667	0.903955	0.0607143	0.776531
T1:	72.5	254	168	17	39	0.882845	1.77283	0.866894	0.908108	0.0627306	0.772829
T2:	71.4	256	168	16	38	0.887029	1.78019	0.870748	0.913043	0.0588235	0.780195
T3:	74	252	173	14	39	0.889121	1.78604	0.865979	0.925134	0.0526316	0.786036
T4:	67.4	260	165	20	33	0.889121	1.78161	0.887372	0.891892	0.0714286	0.781608
T5:	69.2	253	167	15	43	0.878661	1.76627	0.85473	0.917582	0.0559701	0.76627
T6:	73.8	250	171	11	46	0.880753	1.7729	0.844595	0.93956	0.0421456	0.772903
T7:	66.7	261	165	16	36	0.891213	1.78622	0.878788	0.911602	0.0577617	0.78622
T8:	67.1	262	165	12	39	0.893305	1.79125	0.870432	0.932203	0.0437956	0.791247
T9:	62.6	268	159	19	32	0.893305	1.78665	0.893333	0.893258	0.0662021	0.786654
Av	68.92	257.9	166.1	15.7	38.2	0.887215	1.78005	0.870954	0.913634	0.0572204	0.780049
SD	3.92564	5.76291	4.35762	2.83039	4.18463	0.00507351	0.00782325	0.0143913	0.0155686	0.00917769	0.00782325
V0:	64.5	27	23	2	2	0.925926	1.85103	0.931034	0.92	0.0689655	0.851034
V1:	72.5	26	16	1	10	0.792453	1.61789	0.722222	0.941176	0.037037	0.617889
V2:	71.4	25	17	1	10	0.792453	1.62253	0.714286	0.944444	0.0384615	0.622532
V3:	74	24	13	2	14	0.698113	1.46793	0.631579	0.866667	0.0769231	0.467935
V4:	67.4	28	15	2	8	0.811321	1.63093	0.777778	0.882353	0.0666667	0.630934
V5:	69.2	29	14	6	4	0.811321	1.61412	0.878788	0.7	0.171429	0.61412
V6:	73.8	25	20	0	8	0.849057	1.72384	0.757576	1	0	0.723843
V7:	66.7	23	19	2	9	0.792453	1.62112	0.71875	0.904762	0.08	0.621121
V8:	67.1	18	21	4	10	0.735849	1.52682	0.642857	0.84	0.181818	0.526817
V9:	62.6	25	16	8	4	0.773585	1.57247	0.862069	0.666667	0.242424	0.572473
Av	68.92	25	17.4	2.8	7.9	0.798253	1.62487	0.763694	0.866607	0.0963725	0.62487
SD	3.92564	3.05505	3.23866	2.48551	3.60401	0.0613322	0.104432	0.099666	0.106672	0.076527	0.104432

## Sheet: Spec True Prediction
K fold cross validation (n = 10) for the "Spec" matrix scoring parameter optimized using the "True" hits from fraction 5 training dataset; Ti for the training, Vi for the validation test; FDR: False discovery Rate, MCC: Matthew's Corr. Coef.
	Threshold	TP	TN	FP	FN	Accuracy	tMCC	Sensitivity	Specificity	FDR	MCC
T0:	60.1	161	289	7	21	0.941423	1.8779	0.884615	0.976351	0.0416667	0.8779
T1:	65.9	159	289	7	23	0.937238	1.86936	0.873626	0.976351	0.0421687	0.869358
T2:	61.9	159	291	9	20	0.939457	1.87296	0.888268	0.97	0.0535714	0.872963
T3:	62.9	161	287	8	23	0.935282	1.86591	0.875	0.972881	0.0473373	0.865909
T4:	61.5	160	289	9	21	0.93737	1.86929	0.883978	0.969799	0.0532544	0.869289
T5:	65.6	159	293	6	21	0.943633	1.88173	0.883333	0.979933	0.0363636	0.881727
T6:	63.1	166	286	7	20	0.943633	1.88339	0.892473	0.976109	0.0404624	0.883391
T7:	60.4	165	286	11	17	0.941545	1.87842	0.906593	0.962963	0.0625	0.878417
T8:	64.8	163	287	6	23	0.939457	1.87495	0.876344	0.979522	0.035503	0.874955
T9:	63.1	164	286	8	21	0.939457	1.87468	0.886486	0.972789	0.0465116	0.874678
Av	62.93	161.7	288.3	7.8	21	0.93985	1.87486	0.885072	0.97367	0.0459339	0.874859
SD	2.02816	2.62679	2.35938	1.54919	1.82574	0.00275424	0.00564601	0.0096794	0.00514564	0.00850737	0.00564601
V0:	60.1	18	30	3	3	0.888889	1.77056	0.857143	0.909091	0.142857	0.770563
V1:	65.9	17	33	0	4	0.925926	1.84365	0.809524	1	0	0.843652
V2:	61.9	17	26	3	7	0.811321	1.63739	0.708333	0.896552	0.15	0.637393
V3:	62.9	16	32	2	3	0.90566	1.79473	0.842105	0.941176	0.111111	0.794733
V4:	61.5	19	31	0	3	0.943396	1.88285	0.863636	1	0	0.882855
V5:	65.6	16	29	1	7	0.849057	1.70172	0.695652	0.966667	0.0588235	0.701721
V6:	63.1	15	32	4	2	0.886792	1.75385	0.882353	0.888889	0.210526	0.753852
V7:	60.4	14	31	1	7	0.849057	1.68832	0.666667	0.96875	0.0666667	0.688315
V8:	64.8	13	33	3	4	0.867925	1.70109	0.764706	0.916667	0.1875	0.701093
V9:	63.1	14	35	0	4	0.924528	1.82865	0.777778	1	0	0.828647
Av	62.93	15.9	31.2	1.7	4.4	0.885255	1.76028	0.78679	0.948779	0.0927485	0.760282
SD	2.02816	1.91195	2.48551	1.49443	1.89737	0.0413602	0.0783128	0.072709	0.0419465	0.0773529	0.0782303

## Sheet: Final Score False Prediction
K fold cross validation (n = 10) for the overall scoring result (using the Bound, Spec and Prox coefcient only) optimized using the "False" hits from fraction 5 training dataset; Ti for the training, Vi for the validation test; FDR: False discovery Rate, MCC: Matthew's Corr. Coef.
	Threshold	TP	TN	FP	FN	Accuracy	tMCC	Sensitivity	Specificity	FDR	MCC
T0:	66.6	274	108	71	24	0.800839	1.59848	0.919463	0.603352	0.205797	0.598476
T1:	66.7	273	106	75	24	0.792887	1.58479	0.919192	0.585635	0.215517	0.584792
T2:	66.7	273	107	74	24	0.794979	1.58894	0.919192	0.59116	0.213256	0.588937
T3:	66.7	271	111	77	19	0.799163	1.60376	0.934483	0.590426	0.221264	0.603761
T4:	73.4	274	105	75	24	0.792887	1.58343	0.919463	0.583333	0.2149	0.583433
T5:	66.7	275	106	74	23	0.797071	1.59121	0.922819	0.588889	0.212034	0.591206
T6:	66.7	274	103	78	23	0.788703	1.57591	0.922559	0.569061	0.221591	0.575913
T7:	85.7	260	117	68	33	0.788703	1.5871	0.887372	0.632432	0.207317	0.587101
T8:	66.7	278	105	74	21	0.801255	1.59717	0.929766	0.586592	0.210227	0.597172
T9:	66.7	271	107	77	23	0.790795	1.58413	0.921769	0.581522	0.221264	0.584129
Av	69.26	272.3	107.5	74.3	23.8	0.794728	1.58949	0.919608	0.59124	0.214317	0.589492
SD	6.14965	4.76212	3.95109	2.98329	3.61478	0.00471424	0.00832809	0.0124172	0.0168378	0.00573363	0.00832809
V0:	66.6	30	9	14	1	0.722222	1.45527	0.967742	0.391304	0.318182	0.45527
V1:	66.7	31	12	9	1	0.811321	1.61238	0.96875	0.571429	0.225	0.612382
V2:	66.7	31	11	10	1	0.792453	1.57391	0.96875	0.52381	0.243902	0.573914
V3:	66.7	33	7	7	6	0.754717	1.40913	0.846154	0.5	0.175	0.409127
V4:	73.4	26	15	7	5	0.773585	1.56341	0.83871	0.681818	0.212121	0.563414
V5:	66.7	29	12	10	2	0.773585	1.55062	0.935484	0.545455	0.25641	0.550618
V6:	66.7	30	15	6	2	0.849057	1.68923	0.9375	0.714286	0.166667	0.689226
V7:	85.7	28	12	5	8	0.754717	1.50822	0.777778	0.705882	0.151515	0.508224
V8:	66.7	26	13	10	4	0.735849	1.49859	0.866667	0.565217	0.277778	0.498591
V9:	66.7	33	11	7	2	0.830189	1.61849	0.942857	0.611111	0.175	0.618488
Av	69.26	29.7	11.7	8.5	3.2	0.77977	1.54793	0.905039	0.581031	0.220158	0.547925
SD	6.14965	2.49666	2.45176	2.63523	2.4404	0.0409223	0.0829205	0.0674912	0.101024	0.0543102	0.0829205

## Sheet: Final Score True Prediction
K fold cross validation (n = 10) for the overall scoreing result (using the Bound, Spec and Prox coefcient only) optimized using the "True" hits from fraction 5 training dataset; Ti for the training, Vi for the validation test; FDR: False discovery Rate, MCC: Matthew's Corr. Coef.
	Threshold	TP	TN	FP	FN	Accuracy	tMCC	Sensitivity	Specificity	FDR	MCC
T0:	128.1	164	297	2	15	0.964435	1.92482	0.916201	0.993311	0.0120482	0.924816
T1:	130.1	162	296	3	17	0.958159	1.91169	0.905028	0.989967	0.0181818	0.911694
T2:	130.1	167	293	3	16	0.960334	1.91694	0.912568	0.989865	0.0176471	0.916939
T3:	130.1	165	293	3	18	0.956159	1.90836	0.901639	0.989865	0.0178571	0.908357
T4:	130.1	171	289	3	16	0.960334	1.91768	0.914439	0.989726	0.0172414	0.917678
T5:	130.1	169	290	3	17	0.958246	1.91324	0.908602	0.989761	0.0174419	0.913238
T6:	130.1	173	286	3	17	0.958246	1.91397	0.910526	0.989619	0.0170455	0.913973
T7:	130.1	162	299	3	15	0.962422	1.92009	0.915254	0.990066	0.0181818	0.920085
T8:	130.1	164	297	2	16	0.962422	1.92075	0.911111	0.993311	0.0120482	0.92075
T9:	130.1	169	294	2	14	0.966597	1.92993	0.923497	0.993243	0.0116959	0.929928
Av	129.9	166.6	293.4	2.7	16.1	0.960735	1.91775	0.911887	0.990873	0.0159389	0.917746
SD	0.632456	3.80643	4.08792	0.483046	1.19722	0.00323234	0.00643665	0.00611944	0.00167115	0.00279119	0.00643665
V0:	128.1	22	28	2	2	0.925926	1.85	0.916667	0.933333	0.0833333	0.85
V1:	130.1	23	30	0	1	0.981481	1.96163	0.958333	1	0	0.96163
V2:	130.1	18	33	0	2	0.962264	1.91808	0.9	1	0	0.918078
V3:	130.1	20	33	0	0	1	2	1	1	0	1
V4:	130.1	14	37	0	2	0.962264	1.9076	0.875	1	0	0.907596
V5:	130.1	16	36	0	1	0.981132	1.95528	0.941176	1	0	0.955281
V6:	130.1	12	40	0	1	0.981132	1.947	0.923077	1	0	0.947003
V7:	130.1	23	27	0	3	0.943396	1.88796	0.884615	1	0	0.887964
V8:	130.1	21	29	1	2	0.943396	1.8834	0.913043	0.966667	0.0454545	0.883397
V9:	130.1	16	32	1	4	0.90566	1.79774	0.8	0.969697	0.0588235	0.797738
Av	129.9	18.5	32.5	0.4	1.8	0.958665	1.91087	0.911191	0.98697	0.0187611	0.910869
SD	0.632456	3.89444	4.19656	0.699206	1.13529	0.0290827	0.0592966	0.0534249	0.0230361	0.0315365	0.0592966
